# Supplementary material for: Stop codon context influences genome-wide stimulation of termination codon readthrough by aminoglycosides
Source: eLife. 2020 Jan 23;9:e52611. doi: 10.7554/eLife.52611 (PMC7089771; doi:10.7554/eLife.52611)
Supplement: Figure 2—source data 1. [file elife-52611-fig2-data1.xlsx]

## Sheet: start_metagene
position	Untr	G418_0.5mg/mL	G418_2.0mg/mL	G418_10min	Genta	Parom	Neo	Tobra	Amik
-101	0.49715	0.533668	0.598124	0.555274	0.508813	0.577452	0.509725	0.609324	0.426496
-100	0.504807	0.597884	0.619028	0.592539	0.675855	0.597565	0.581248	0.530602	0.475499
-99	0.502101	0.623318	0.572422	0.6066	0.623716	0.656123	0.52865	0.545507	0.532176
-98	0.550519	0.62038	0.575664	0.574225	0.600002	0.655602	0.506922	0.479894	0.513438
-97	0.565463	0.574778	0.59966	0.632287	0.464444	0.500535	0.574325	0.51338	0.586625
-96	0.569414	0.58007	0.574503	0.630099	0.540598	0.483641	0.527402	0.477075	0.537697
-95	0.574319	0.564553	0.636637	0.627624	0.551292	0.558698	0.501198	0.534757	0.50433
-94	0.64492	0.629867	0.593078	0.634755	0.599053	0.595243	0.643531	0.645653	0.563159
-93	0.662058	0.539108	0.638657	0.585138	0.600301	0.580421	0.586769	0.643283	0.569343
-92	0.696912	0.640302	0.661867	0.662378	0.542489	0.588952	0.590414	0.564706	0.574442
-91	0.561792	0.608389	0.681036	0.60945	0.663583	0.59446	0.600772	0.585307	0.485138
-90	0.726413	0.630856	0.734195	0.669505	0.695017	0.679791	0.585571	0.575003	0.67082
-89	0.697623	0.606298	0.714479	0.680196	0.526272	0.599399	0.600449	0.629525	0.56467
-88	0.642011	0.56846	0.698487	0.577615	0.656001	0.552757	0.599384	0.522515	0.536922
-87	0.576655	0.617298	0.664475	0.638031	0.622839	0.634448	0.590222	0.600161	0.501316
-86	0.559548	0.580655	0.65543	0.659231	0.61292	0.772827	0.656032	0.599343	0.561888
-85	0.704161	0.551239	0.736421	0.617372	0.597393	0.621849	0.675107	0.613161	0.562627
-84	0.603875	0.659468	0.676365	0.663346	0.738703	0.50632	0.608496	0.595374	0.568662
-83	0.7806	0.708772	0.796131	0.755514	0.659998	0.707488	0.698998	0.64775	0.584488
-82	0.693616	0.704053	0.692783	0.724317	0.641315	0.554409	0.654961	0.667218	0.63481
-81	0.575848	0.568988	0.624192	0.6646	0.627456	0.655811	0.606958	0.641843	0.58111
-80	0.575182	0.663206	0.688248	0.580532	0.643853	0.717228	0.587336	0.532739	0.47407
-79	0.631012	0.640947	0.697157	0.756149	0.63709	0.644239	0.567489	0.621547	0.524376
-78	0.69345	0.739066	0.75788	0.708419	0.6332	0.727748	0.701649	0.689546	0.575071
-77	0.752981	0.563296	0.700583	0.71468	0.669911	0.639735	0.645348	0.677302	0.674906
-76	0.666614	0.662172	0.730629	0.658603	0.661324	0.700466	0.651292	0.617756	0.69352
-75	0.729721	0.73741	0.670126	0.64448	0.677028	0.66718	0.672436	0.648413	0.671602
-74	0.714867	0.663198	0.704586	0.807007	0.665818	0.729225	0.662612	0.616822	0.621089
-73	0.587201	0.765738	0.683041	0.788816	0.676593	0.727031	0.552797	0.611205	0.632523
-72	0.623413	0.642873	0.664775	0.658397	0.589833	0.701548	0.5834	0.548972	0.626242
-71	0.64265	0.694767	0.780786	0.713741	0.702744	0.685004	0.677569	0.627863	0.574919
-70	0.706431	0.677951	0.749944	0.70777	0.677135	0.63324	0.650638	0.626454	0.581994
-69	0.649378	0.691108	0.690204	0.773447	0.631129	0.60966	0.589884	0.644478	0.531943
-68	0.51279	0.549147	0.714205	0.722637	0.639783	0.594838	0.632235	0.586861	0.63705
-67	0.477063	0.761622	0.76541	0.677313	0.639143	0.725639	0.652349	0.561815	0.648065
-66	0.596369	0.692554	0.681998	0.691464	0.595239	0.692225	0.665403	0.630614	0.591871
-65	0.571224	0.627913	0.687128	0.695094	0.538783	0.614412	0.560103	0.629362	0.569896
-64	0.625374	0.588374	0.591397	0.592661	0.661912	0.580643	0.543928	0.558854	0.55331
-63	0.537636	0.621851	0.658577	0.663869	0.593413	0.638152	0.559413	0.602801	0.496255
-62	0.661151	0.660533	0.72734	0.764498	0.640421	0.729692	0.633161	0.668135	0.59112
-61	0.615622	0.624736	0.686758	0.756717	0.592993	0.719947	0.548695	0.63154	0.584505
-60	0.602761	0.657181	0.669063	0.720911	0.629734	0.628509	0.737103	0.600867	0.606176
-59	0.637106	0.698036	0.753823	0.743132	0.718238	0.61924	0.637792	0.673459	0.543249
-58	0.766682	0.672713	0.682724	0.717444	0.685943	0.627351	0.659731	0.630222	0.540585
-57	0.698591	0.791203	0.712794	0.698013	0.599503	0.752453	0.648755	0.704582	0.71151
-56	0.667668	0.644723	0.727838	0.787343	0.75204	0.714897	0.690132	0.667956	0.623513
-55	0.661438	0.637121	0.739025	0.638837	0.695354	0.65841	0.705608	0.595252	0.567232
-54	0.577536	0.635781	0.671097	0.674304	0.70413	0.617732	0.540045	0.653668	0.59196
-53	0.618208	0.617871	0.654502	0.687077	0.631119	0.56776	0.58278	0.527329	0.520866
-52	0.643979	0.641255	0.602027	0.788612	0.658521	0.687331	0.585735	0.616877	0.58488
-51	0.669388	0.645729	0.63705	0.710409	0.643944	0.646689	0.703166	0.647378	0.674463
-50	0.730159	0.672325	0.645056	0.676996	0.629386	0.652708	0.686282	0.611824	0.678656
-49	0.664458	0.766933	0.6985	0.771544	0.684403	0.781571	0.605127	0.690217	0.679401
-48	0.692103	0.676339	0.690099	0.782266	0.669361	0.665723	0.605562	0.668978	0.721596
-47	0.671885	0.698324	0.768745	0.67942	0.637025	0.706262	0.633931	0.683571	0.599711
-46	0.683136	0.752085	0.684696	0.76866	0.694821	0.655717	0.678464	0.631327	0.735233
-45	0.67832	0.714858	0.732305	0.688769	0.783333	0.727694	0.63423	0.707074	0.648862
-44	0.600017	0.665719	0.737696	0.767145	0.764932	0.751622	0.695593	0.699089	0.666309
-43	0.654881	0.715036	0.638038	0.721037	0.645389	0.665048	0.719415	0.630726	0.542634
-42	0.62762	0.665272	0.717081	0.71093	0.678997	0.690293	0.621871	0.685755	0.602427
-41	0.633635	0.734468	0.695492	0.724266	0.649502	0.646712	0.569728	0.635628	0.6018
-40	0.666759	0.719574	0.681777	0.677052	0.704174	0.627379	0.615672	0.669536	0.647616
-39	0.697938	0.734088	0.731273	0.734198	0.679389	0.740661	0.694266	0.586702	0.684439
-38	0.641004	0.701961	0.710434	0.620889	0.719282	0.719408	0.654371	0.642303	0.652656
-37	0.800308	0.679657	0.730253	0.746795	0.69713	0.662349	0.648001	0.607627	0.719968
-36	0.63564	0.750943	0.71116	0.730153	0.648757	0.726085	0.657999	0.581906	0.670145
-35	0.71079	0.617414	0.742475	0.698818	0.743991	0.71118	0.61536	0.653183	0.608344
-34	0.594331	0.581709	0.619105	0.669785	0.64908	0.684339	0.588029	0.588988	0.683551
-33	0.673728	0.662133	0.605244	0.641037	0.599141	0.718106	0.618337	0.64188	0.688999
-32	0.651374	0.725805	0.588598	0.743423	0.646373	0.691192	0.73081	0.692178	0.588146
-31	0.668691	0.632067	0.63056	0.701485	0.748674	0.674658	0.636393	0.626171	0.690067
-30	0.599292	0.641187	0.670147	0.606512	0.602615	0.646076	0.661147	0.595161	0.656935
-29	0.699975	0.674237	0.694059	0.661423	0.608291	0.729226	0.633626	0.560407	0.619416
-28	0.667835	0.590855	0.635036	0.740828	0.625065	0.620335	0.594912	0.618388	0.570588
-27	0.682942	0.660683	0.709022	0.831404	0.665631	0.797228	0.639525	0.644594	0.613891
-26	0.746389	0.675717	0.732804	0.68061	0.733853	0.687644	0.725001	0.68631	0.775615
-25	0.772421	0.818629	0.829314	0.941893	0.786134	0.656035	0.740498	0.733821	0.732572
-24	0.686964	0.819555	0.79624	0.814689	0.711206	0.77135	0.715741	0.587224	0.634658
-23	0.766047	0.770247	0.822304	0.81976	0.712764	0.75464	0.665322	0.796216	0.68144
-22	0.606131	0.775857	0.729082	0.91268	0.764645	0.741061	0.703746	0.690481	0.697384
-21	0.717767	0.752775	0.871339	0.722204	0.726747	0.727088	0.663042	0.631603	0.633101
-20	0.751673	0.817703	0.900715	1.00929	0.699308	0.744477	0.669162	0.712317	0.695225
-19	0.790089	0.746983	0.83498	0.817396	0.667304	0.827997	0.744586	0.679698	0.766246
-18	0.76817	0.8046	0.814503	0.818037	0.747366	0.77988	0.763656	0.665236	0.689529
-17	0.615471	0.698277	0.761004	0.701092	0.65751	0.619054	0.607036	0.715149	0.622787
-16	0.58933	0.742842	0.713445	0.707647	0.715015	0.709971	0.647286	0.629088	0.618042
-15	0.776779	0.645877	0.634804	0.737662	0.652887	0.598007	0.614407	0.640557	0.571921
-14	0.549846	0.499618	0.541785	0.575984	0.504476	0.493487	0.531242	0.471241	0.458306
-13	0.49692	0.684848	0.78796	0.574622	0.521334	0.662298	0.716828	0.48517	0.470939
-12	0.674791	0.669489	0.644874	0.77281	0.707282	0.660386	0.707659	0.62439	0.618789
-11	0.653404	0.704211	0.731245	0.761677	0.683795	0.7012	0.550248	0.587516	0.638621
-10	0.660544	0.69959	0.836167	0.780648	0.643293	0.82425	0.638782	0.62158	0.591793
-9	0.681228	0.826986	0.83012	0.797408	0.725472	0.720173	0.689971	0.62255	0.689379
-8	0.629817	0.73136	0.782826	0.838998	0.758162	0.667858	0.672104	0.574256	0.567147
-7	0.718745	0.762119	0.738372	0.809079	0.674124	0.573556	0.579817	0.543696	0.549106
-6	0.700652	0.729332	0.733918	0.704234	0.588753	0.548668	0.531119	0.531108	0.545754
-5	0.621395	0.726218	0.728851	0.795733	0.557036	0.588346	0.496079	0.581928	0.469816
-4	0.544797	0.66922	0.693655	0.706443	0.61322	0.55289	0.509305	0.433473	0.468376
-3	0.471724	0.639042	0.71044	0.697793	0.486276	0.531232	0.472126	0.415039	0.408549
-2	0.469811	0.757034	0.661597	0.718866	0.541868	0.580732	0.536041	0.479208	0.466547
-1	0.428939	0.6743	0.806468	0.781151	0.488784	0.446899	0.424078	0.338176	0.42048
0	0.456617	0.691427	0.69614	0.726501	0.513438	0.499469	0.532893	0.381979	0.345997
1	0.669669	1.04733	1.15653	0.986715	0.686923	0.750236	0.982314	0.632022	0.638812
2	2.50105	5.84907	7.69514	3.74062	2.41562	4.31381	4.40801	2.83778	2.85247
3	7.98802	11.3813	15.448	11.6268	7.33726	8.92178	8.79637	9.44384	10.1654
4	5.22488	5.79147	7.98911	6.68639	4.75654	4.65129	4.46285	5.95071	6.00555
5	1.86706	2.7947	3.33528	2.75019	2.19724	2.81102	2.57737	2.28657	2.19571
6	2.52543	2.50221	2.82872	2.64958	2.92513	3.57866	2.63915	2.86696	3.54131
7	1.80305	1.56591	1.71144	1.82699	2.08054	2.08328	1.61917	2.09256	2.42367
8	1.08178	1.30308	1.41138	1.13795	1.38897	1.58116	1.37475	1.07158	1.14122
9	1.32215	1.44797	1.56552	1.50144	1.76533	1.79031	1.53221	1.80308	1.78338
10	1.12656	0.953841	1.01024	1.0305	1.339	1.04623	0.91827	1.28861	1.33091
11	0.848286	1.07562	1.10086	0.947634	0.945079	1.25401	1.25817	0.933403	0.975054
12	1.58301	1.53177	1.64423	1.56814	1.70724	1.82412	1.73904	1.93357	2.0092
13	1.24888	0.936675	1.0662	1.1264	1.26462	1.05108	1.02284	1.2589	1.32568
14	1.00585	1.10836	1.23509	0.965131	1.04408	1.24862	1.27853	0.968833	0.945019
15	2.03844	2.07943	2.23923	2.08797	1.94447	2.35545	2.16962	2.18854	2.17748
16	2.03056	1.52988	1.62785	1.7781	1.92018	1.6623	1.6171	1.81469	1.73179
17	1.43869	1.33396	1.31882	1.32275	1.53222	1.66111	1.48412	1.40324	1.39574
18	1.1058	1.11167	1.12568	1.15098	1.1831	1.34235	1.20076	1.24587	1.33494
19	0.987297	0.836044	0.814096	0.999581	1.03969	0.982502	0.892559	0.908569	0.903265
20	0.845037	1.11756	1.0983	0.94058	1.02141	1.3005	1.1644	0.828348	0.890609
21	1.53712	1.49176	1.43534	1.51288	1.7176	1.88418	1.67969	1.69832	1.69212
22	1.1879	1.10696	1.06765	1.10386	1.37793	1.10767	1.11917	1.18754	1.233
23	0.913758	1.10101	1.13794	0.874053	0.969498	1.25491	1.12527	0.809666	0.873596
24	1.45527	1.47965	1.42206	1.47122	1.66064	1.79104	1.73807	1.49299	1.53786
25	1.29138	1.0638	1.13979	1.16109	1.29192	1.30377	1.18202	1.2719	1.1692
26	0.881515	1.08905	1.09896	1.00544	1.08359	1.21326	1.14063	0.969476	0.88153
27	1.46644	1.55324	1.40583	1.54266	1.64167	1.64709	1.60988	1.55247	1.52334
28	1.30465	1.05068	0.990252	1.17743	1.26742	1.21224	1.12209	1.17151	1.22804
29	0.963222	1.10223	1.1031	0.984397	1.03118	1.24401	1.16138	0.885398	0.960108
30	1.42832	1.35402	1.33614	1.30491	1.40193	1.77563	1.58716	1.56907	1.34816
31	1.13122	1.03126	1.08137	1.05155	1.23927	1.15023	1.05828	1.21924	1.12547
32	0.925781	1.08882	1.08939	0.942277	1.0217	1.26201	1.30033	0.914358	0.904676
33	1.45216	1.34006	1.48865	1.35071	1.52497	1.7015	1.51687	1.64584	1.62836
34	1.2836	1.07479	1.00544	1.13174	1.30367	1.17183	1.06195	1.23484	1.11785
35	1.04055	1.22662	1.07753	1.09589	1.10684	1.30398	1.16576	0.895856	0.917737
36	1.48973	1.41047	1.49563	1.33374	1.54773	1.61007	1.62416	1.5372	1.49361
37	1.1755	1.07468	1.12133	1.17708	1.25124	1.18823	1.07063	1.17304	1.13118
38	0.974369	1.07629	1.1646	0.945812	1.06339	1.32714	1.17402	0.931937	0.86839
39	1.42449	1.41913	1.26967	1.35303	1.42776	1.42658	1.49759	1.43218	1.39656
40	1.05899	1.02692	1.08835	1.08485	1.19887	1.13367	1.03424	1.18256	1.08653
41	0.926307	1.10292	1.08698	1.00767	1.14743	1.17715	1.09263	0.98677	0.92176
42	1.40748	1.3511	1.43325	1.28871	1.5199	1.55614	1.32226	1.40546	1.31744
43	1.11399	0.976747	1.07241	1.20676	1.22638	1.18198	1.12881	1.12194	1.13927
44	1.00172	1.18984	1.06082	1.00464	1.01449	1.33898	1.11375	0.998292	0.955855
45	1.43016	1.43045	1.30826	1.37612	1.40975	1.4757	1.46452	1.31718	1.33288
46	1.18885	1.05914	1.05006	1.12285	1.19336	1.07619	1.08804	1.10019	1.00414
47	0.862819	1.04888	1.11639	1.05206	1.09264	1.23108	1.10323	0.906928	0.931379
48	1.3682	1.30506	1.29883	1.37144	1.32916	1.44271	1.36501	1.44907	1.27882
49	1.23609	0.986394	1.11334	1.09975	1.22388	1.08087	1.11012	1.16212	1.12323
50	0.974473	1.135	1.07999	0.894472	1.01955	1.27591	1.20186	0.960109	1.0344
51	1.29361	1.36803	1.41639	1.36475	1.51197	1.44334	1.27973	1.42482	1.42911
52	1.07015	1.03744	1.06475	1.14841	1.08413	1.14739	0.991632	1.01751	0.993478
53	1.01238	1.11638	1.10564	1.00415	1.11684	1.18143	1.04938	0.921968	0.971356
54	1.25182	1.19776	1.29064	1.41549	1.28456	1.34118	1.33646	1.22493	1.26009
55	1.02216	0.969784	1.04173	1.01923	1.08545	1.01284	0.957156	1.02013	0.996697
56	0.969521	1.16022	1.09918	0.948771	1.12665	1.05897	0.963704	0.888317	0.906813
57	1.27727	1.28545	1.27953	1.31047	1.33474	1.25084	1.2676	1.29041	1.32309
58	1.0289	0.950328	0.948306	1.0149	1.08835	1.01275	0.961672	1.00867	0.922184
59	1.00703	1.14319	1.09798	1.03799	1.04652	1.13727	1.04275	0.860288	1.06484
60	1.29313	1.34031	1.30679	1.25606	1.26443	1.33766	1.25939	1.2803	1.33994
61	1.03899	1.09632	1.11761	1.04862	1.0661	1.0256	0.999402	0.978226	1.06072
62	0.997077	1.08959	1.1208	1.00688	1.04448	1.23821	1.00144	0.938021	0.942335
63	1.3305	1.27086	1.43823	1.18034	1.43258	1.40492	1.21271	1.28655	1.25117
64	1.04494	1.09768	1.09498	0.968061	1.07876	1.08755	1.04245	1.06697	0.949048
65	1.04771	1.14969	1.10645	0.945242	1.10683	1.28993	1.09482	1.01108	0.971336
66	1.55655	1.23726	1.25317	1.38619	1.25408	1.31726	1.23295	1.31102	1.34189
67	1.07358	0.978992	1.06128	1.05748	1.0949	1.12308	0.877809	0.949615	0.97392
68	1.02784	1.12963	1.23145	1.05183	1.13966	1.14428	1.08401	0.891854	0.9472
69	1.26579	1.28806	1.27123	1.28472	1.27108	1.30774	1.24587	1.19614	1.23252
70	1.17415	1.08438	1.02977	1.07664	1.06034	0.975232	0.96872	0.998341	0.961055
71	1.04557	1.10424	1.14303	0.960097	1.02553	1.01	1.01844	0.953254	0.920402
72	1.17989	1.28273	1.33791	1.23819	1.13503	1.16648	1.18594	1.2114	1.24006
73	1.09698	0.958985	1.02564	0.97164	0.980156	0.999867	0.921908	1.02954	0.963267
74	1.0438	1.1295	1.09649	1.03853	0.983462	1.05801	1.04001	0.876175	0.936375
75	1.22898	1.28181	1.38051	1.25729	1.23641	1.18614	1.23115	1.20417	1.21979
76	1.02532	1.03553	0.931216	0.914897	0.956904	0.875691	0.859891	0.998686	0.898544
77	1.09071	1.01813	1.08154	1.04061	1.07973	1.07816	1.00309	0.895099	0.972702
78	1.24282	1.23266	1.33356	1.28781	1.20551	1.18665	1.25083	1.31427	1.07818
79	1.02881	0.933555	0.99086	0.911125	1.0091	0.913609	0.932112	1.03218	0.858623
80	0.970126	1.11362	1.13397	1.04053	1.10775	1.14286	1.02235	0.904215	0.883886
81	1.1765	1.16674	1.27341	1.29937	1.10107	1.18172	1.22537	1.15139	1.16988
82	0.9733	1.00297	0.946615	0.911312	1.02227	0.907525	0.779769	0.909826	0.93864
83	0.905195	1.13903	1.15338	1.02658	0.97725	1.02072	1.01024	0.951136	0.94845
84	1.11507	1.26833	1.36873	1.25929	1.20784	1.18859	1.08999	1.14536	1.25154
85	0.915811	1.03982	1.0535	0.994745	1.01681	0.922001	0.849484	0.941864	0.946887
86	1.10493	1.11893	1.07239	0.978099	0.915447	1.05298	0.94407	0.933529	0.957244
87	1.10046	1.21276	1.33855	1.24464	1.23377	1.16138	1.11635	1.18451	1.22414
88	0.883743	0.971304	1.00701	0.971523	0.8587	0.868208	0.903429	0.887899	0.996629
89	0.972776	1.14655	1.11891	1.04947	0.975303	1.13902	0.983879	0.917952	0.892845
90	1.26915	1.24094	1.2499	1.30151	1.17238	1.01806	1.12473	1.14926	1.20552
91	0.920238	0.994645	0.966927	1.00154	0.887734	0.909542	0.842525	0.872113	0.930336
92	1.00378	1.09175	1.13619	0.978255	1.04661	1.09149	0.964546	0.90837	0.818662
93	1.24134	1.16369	1.22915	1.14042	1.07321	1.08567	1.07898	1.11438	1.22194
94	0.966766	0.910206	0.948204	1.0587	0.907011	0.901653	0.859148	0.963261	0.906175
95	0.951657	1.01563	1.15529	1.03015	1.01353	1.0807	1.02176	0.868218	0.927645
96	1.20281	1.18542	1.2589	1.31192	1.23185	1.11388	1.095	1.19246	1.17448
97	1.07895	1.06576	1.0097	0.980883	0.962516	1.06967	0.905455	0.994466	0.969397
98	1.08394	1.119	1.17081	1.07265	1.04532	1.01386	1.01867	0.952573	0.985384
99	1.15449	1.28807	1.30255	1.29655	1.21925	1.28706	1.14992	1.16805	1.16256
100	1.01491	0.958441	1.04868	0.999054	0.953203	0.863752	0.857801	0.927678	0.936363
101	1.02074	1.11542	1.16675	1.07053	0.968392	0.963238	0.995545	0.852734	0.922936
102	1.05208	1.26745	1.33899	1.3149	1.11136	1.27409	1.14064	1.13638	1.19641
103	1.05804	1.01516	1.10693	1.11982	0.979376	1.14	0.906823	1.04875	0.873628
104	1.00536	1.04491	1.14317	1.05461	0.962827	1.18062	0.957028	0.910264	0.91919
105	1.22898	1.21601	1.27872	1.27287	1.14391	1.06881	1.15883	1.05579	1.12028
106	1.05559	0.989279	1.06193	1.14123	0.871828	0.947091	0.806389	0.931908	0.876849
107	0.871289	1.14655	1.15879	1.03321	0.949101	1.0306	0.944392	0.836763	0.857716
108	1.17094	1.27777	1.23681	1.23423	1.15942	1.12628	1.07585	1.1698	1.10923
109	1.11901	0.946682	1.02915	0.983083	0.897661	0.954488	0.791395	0.898327	0.847821
110	0.899445	1.1765	1.22313	1.03376	0.973379	1.00874	0.940252	0.874326	0.910262
111	1.29153	1.21182	1.31354	1.24944	1.25672	1.20849	1.1739	1.17857	1.19329
112	0.983473	0.957426	0.910468	0.957204	0.860631	0.89931	0.766427	0.787585	0.862278
113	0.930835	1.11462	1.16624	0.999141	1.02711	1.05715	0.930445	0.834389	0.858034
114	1.14713	1.13618	1.26952	1.16289	1.16191	1.28093	1.02569	1.11194	1.15357
115	1.0143	0.908182	1.04161	0.842675	0.833941	0.874997	0.79266	0.962936	0.86841
116	0.877088	1.03427	1.11011	0.948307	0.884162	0.966594	0.855819	0.837972	0.941084
117	1.1404	1.16519	1.27777	1.32002	1.08427	1.22285	1.14225	1.09929	1.23485
118	1.0058	0.943076	0.937827	0.970417	0.919205	0.850112	0.898137	1.01916	0.982969
119	0.846372	1.06928	1.10275	0.959542	1.00337	1.04432	0.969368	0.799147	0.845777
120	1.13406	1.21687	1.31618	1.24596	1.16942	1.13793	1.15981	1.13745	1.17696
121	0.87452	0.940221	1.02854	1.09469	0.980314	0.94174	0.820776	0.838823	0.868586
122	0.776316	1.06894	1.18199	0.980661	0.974209	1.0119	0.92578	0.890923	0.890049
123	1.08614	1.16748	1.2937	1.27815	1.08844	1.09319	1.08715	1.05905	1.21487
124	1.0031	0.915499	1.02131	0.997358	0.87763	0.917061	0.873963	0.833526	0.919202
125	0.90758	1.05671	1.11317	0.989481	1.04178	0.957371	0.89616	0.869155	0.878102
126	1.13032	1.1121	1.25861	1.14718	1.06057	1.11355	1.07841	1.19548	1.1408
127	0.849761	0.882619	1.05072	0.97113	0.950629	0.774329	0.87839	0.939755	1.02119
128	0.936445	1.19637	1.22945	1.01673	0.910258	1.0911	0.998623	0.870878	0.967515
129	1.14714	1.24973	1.27845	1.24332	1.12018	1.09701	1.00921	1.15596	1.25875
130	0.975242	0.900542	1.01509	0.929564	0.869344	0.841085	0.756561	0.852778	0.861723
131	0.878717	1.15597	1.16726	1.12933	1.03112	1.07968	0.985133	0.919986	0.878431
132	1.15015	1.21231	1.3093	1.23797	1.17755	1.24291	1.13076	1.13423	1.17364
133	0.859587	0.906463	1.1307	0.888004	0.905647	0.918052	0.818489	0.960102	0.960547
134	0.970931	1.11847	1.23156	1.0257	0.934035	0.956344	0.915245	0.889329	1.00804
135	1.17187	1.2162	1.25521	1.32291	1.18349	1.06808	1.21004	1.23708	1.21664
136	0.813282	0.923896	1.04005	0.965895	0.848375	0.922122	0.891272	0.84404	0.845222
137	0.948628	1.22067	1.26555	1.09958	0.914281	0.986581	0.900627	0.823512	0.879557
138	1.21015	1.18267	1.33406	1.22989	1.12977	1.09461	1.18335	1.15382	1.11522
139	0.958946	0.936404	1.00115	0.947477	0.843933	0.846418	0.815261	0.903577	0.895396
140	0.957331	1.04093	1.11152	1.05586	0.892808	1.02301	0.943909	0.8039	0.861567
141	1.25357	1.18346	1.24455	1.3376	1.05535	1.02665	1.18704	1.13269	1.11939
142	0.823686	0.942236	0.939928	0.939886	0.846755	0.843819	0.751668	0.871718	0.883011
143	0.873069	1.04707	1.13864	0.908378	0.90067	1.02345	0.889616	0.845026	0.879853
144	1.02933	1.24612	1.22762	1.19724	1.00661	0.966342	1.08702	1.02882	1.09259
145	0.877262	0.9727	0.975459	1.06596	0.915876	0.873152	0.804135	0.869636	0.882996
146	0.912549	1.11406	1.20043	1.11257	0.868798	1.03014	0.957483	0.846363	0.866936
147	1.2308	1.2238	1.27781	1.24595	1.09154	1.03995	1.05967	1.11031	1.07926
148	0.952751	0.861324	0.960918	0.979906	0.887663	0.877326	0.798883	0.916599	0.866683
149	0.863426	1.03432	1.05325	1.02621	0.906694	1.00773	0.859164	0.79333	0.835119
150	1.13259	1.23563	1.29715	1.20635	1.09289	1.12957	1.07235	1.09355	1.1247
151	0.916879	0.936023	1.04699	1.00881	0.897166	0.847516	0.814328	0.906735	0.932575

## Sheet: stop_metagene
position	Untr	G418_0.5mg/mL	G418_2.0mg/mL	G418_10min	Genta	Parom	Neo	Tobra	Amik
-151	0.870575	0.962402	0.969547	0.927102	0.941793	1.03691	1.00423	0.900515	0.884958
-150	1.18354	1.07547	1.01667	1.19082	1.14566	1.12848	1.14931	1.21198	1.12308
-149	0.855908	0.719146	0.73584	0.824793	0.915277	0.776546	0.817312	0.854414	0.85914
-148	0.914312	0.947231	0.924081	0.786005	0.967258	0.957073	0.897861	0.834337	0.9043
-147	1.03049	0.979848	0.99228	1.10313	1.04506	0.990758	1.09098	1.16097	1.15033
-146	0.884921	0.815622	0.712843	0.82297	0.849484	0.836713	0.801056	0.866439	0.871142
-145	0.828397	0.975061	0.903656	0.906072	1.02825	1.02399	0.898127	0.818729	0.911696
-144	1.08621	1.11128	0.989137	1.14298	1.07851	1.00599	1.11579	1.15745	1.09288
-143	0.863863	0.790356	0.766845	0.883116	0.82498	0.742585	0.868654	0.929031	0.902915
-142	0.966129	1.0057	0.936015	0.875105	0.921684	0.947128	0.943247	0.819375	0.873409
-141	1.05516	0.982461	1.04968	1.02972	1.1013	1.02164	1.14452	1.19976	1.12585
-140	0.923227	0.766092	0.745135	0.823397	0.822134	0.730434	0.764091	0.908642	0.80118
-139	0.963158	0.933813	0.898986	0.891984	0.859031	0.977738	0.955668	0.914793	0.913327
-138	1.06776	1.05823	1.03618	1.14244	1.13299	1.04005	1.1568	1.13275	1.14922
-137	0.922836	0.788849	0.775864	0.851582	0.849185	0.805112	0.825371	0.873917	0.862027
-136	0.875845	0.908506	0.914546	0.9123	1.02052	0.955534	0.876924	0.894935	0.923576
-135	0.967844	1.02143	1.00734	1.14582	1.10445	1.07673	1.11784	1.06717	1.09128
-134	0.94552	0.749849	0.791588	0.780354	0.907887	0.840309	0.795519	0.883954	0.853609
-133	0.901865	0.994779	0.948021	0.957421	0.885616	1.01656	0.875237	0.871323	0.828168
-132	1.01401	1.04215	1.0784	1.09034	1.16052	1.08211	1.15828	1.18087	1.11934
-131	0.895622	0.759526	0.749727	0.830362	0.880918	0.817115	0.794513	0.852947	0.838651
-130	0.846414	1.01356	0.959134	0.827595	0.936328	0.989591	1.05245	0.922863	0.872183
-129	1.19176	1.01467	1.02266	1.12558	1.15665	1.08844	1.15813	1.16207	1.10065
-128	0.796871	0.808664	0.741055	0.733268	0.864312	0.856034	0.789658	0.861367	0.832637
-127	0.895479	0.986994	0.890765	0.873757	1.00861	1.00367	0.967142	0.849055	0.860564
-126	1.12548	1.04122	1.07063	1.10786	1.02073	0.980191	1.11703	1.17252	1.1727
-125	0.884315	0.780946	0.770938	0.77186	0.957191	0.765543	0.810476	0.908675	0.920612
-124	0.937871	0.989724	0.896861	0.916846	0.931827	1.01469	0.958029	0.933812	0.871936
-123	1.16208	1.00327	1.03948	1.07709	1.07827	1.01435	1.1522	1.14319	1.16443
-122	0.80829	0.716567	0.763095	0.81327	0.801974	0.798379	0.769072	0.816236	0.896706
-121	0.918844	0.951293	0.929676	0.866843	0.884602	1.02387	0.961568	0.831913	0.895137
-120	1.08038	1.04827	1.06846	1.11733	1.00224	1.11108	1.11975	1.2252	1.20964
-119	0.871489	0.782206	0.735062	0.810702	0.886124	0.810387	0.902297	0.856939	0.824559
-118	0.943495	0.884269	0.957566	0.873168	0.942305	1.00754	0.970464	0.913162	0.905845
-117	1.02473	1.15979	1.0744	1.15184	1.10819	0.974876	1.10537	1.18906	1.1995
-116	0.830628	0.776743	0.72637	0.745461	0.764918	0.828691	0.794477	0.884561	0.845602
-115	0.938596	0.901861	0.921596	0.941413	0.919573	0.988863	0.908748	0.825812	0.859429
-114	1.2651	0.974898	0.972766	1.03793	1.11698	1.02108	1.10204	1.09073	1.14151
-113	0.864264	0.769047	0.761074	0.793224	0.883298	0.69191	0.835343	0.874099	0.827144
-112	0.880851	0.950877	0.909853	0.89506	0.896766	1.05342	0.916743	0.812602	0.910614
-111	1.07066	1.03088	1.01691	1.0933	1.10007	1.03856	1.16983	1.13676	1.12107
-110	0.922018	0.775999	0.775955	0.744275	0.857737	0.783995	0.826873	0.973733	0.826975
-109	0.925349	1.02137	0.941162	0.932333	0.928058	0.914658	0.95026	0.96164	0.879497
-108	1.1538	0.974184	0.990832	1.06804	1.15674	1.06858	1.09503	1.14022	1.1657
-107	0.862809	0.761264	0.727237	0.719201	0.840068	0.862741	0.771422	0.917271	0.861172
-106	0.865209	0.903759	0.927595	0.841747	0.892805	1.00638	0.960847	0.869283	0.884964
-105	1.08253	0.970772	1.01814	1.12094	1.05782	1.06247	1.16578	1.12903	1.11569
-104	0.903717	0.748996	0.832952	0.728907	0.884892	0.815115	0.804601	0.946046	0.837582
-103	0.905097	0.96784	0.936236	0.918877	0.937899	0.988399	0.944179	0.875713	0.90785
-102	1.1103	0.962831	1.02635	1.1061	1.08293	1.01245	1.10036	1.13533	1.12741
-101	0.752106	0.755125	0.826771	0.811236	0.840767	0.796387	0.834583	0.879568	0.905181
-100	0.863486	0.956649	0.924627	0.90999	0.985379	0.951761	0.942687	0.866383	0.906798
-99	1.17203	1.01835	0.973929	1.10808	1.19	1.07538	1.11214	1.14827	1.17823
-98	0.894861	0.778613	0.792892	0.80017	0.805859	0.876404	0.823522	0.936041	0.880058
-97	0.848369	0.957014	0.910042	0.87871	0.887868	0.954979	0.972786	0.881334	0.931268
-96	1.22709	1.09103	1.05399	1.16565	1.04891	1.04595	1.16906	1.24248	1.14697
-95	0.856811	0.829202	0.780699	0.857088	0.87439	0.807796	0.801772	0.925354	0.861421
-94	1.00314	0.948221	0.906469	0.910936	0.973018	1.09704	0.911317	0.869446	0.883912
-93	1.05541	1.05881	1.10263	1.08423	1.07657	1.06967	1.15699	1.2476	1.14302
-92	0.827538	0.749257	0.715211	0.797878	0.880917	0.801876	0.809503	0.889241	0.883715
-91	0.929172	0.931013	0.880482	0.964096	0.924181	0.943592	0.960713	0.864685	0.864192
-90	1.11902	1.04641	0.98318	1.1114	1.03654	0.981034	1.0653	1.09045	1.05805
-89	0.753435	0.828203	0.746525	0.842554	0.864616	0.877083	0.812563	0.806807	0.845028
-88	0.905574	0.965535	0.914766	0.816917	0.853318	1.00111	0.921953	0.928302	0.87269
-87	1.08006	1.01086	1.05928	1.05552	1.04133	1.00737	1.11707	1.11258	1.12529
-86	0.889789	0.694257	0.835319	0.752445	0.857152	0.795502	0.828363	0.843653	0.843485
-85	0.892135	0.937318	0.951328	0.878034	0.98607	0.948052	0.978032	0.911036	0.809433
-84	1.12352	0.983612	0.973063	1.12205	1.0156	1.02924	1.15763	1.12596	1.10861
-83	0.858789	0.739763	0.721177	0.748012	0.819576	0.850856	0.82357	0.889867	0.895437
-82	0.961294	0.954647	0.903238	0.879183	0.943381	0.972039	0.884805	0.859702	0.80637
-81	1.05891	0.975085	0.998455	1.0761	1.12208	1.05638	1.14297	1.17839	1.08586
-80	0.827378	0.694709	0.729129	0.756198	0.842458	0.782184	0.760692	0.81259	0.839478
-79	0.868416	0.848106	0.920781	0.859913	0.894221	0.894292	0.965331	0.781813	0.907789
-78	1.06179	0.940331	1.00602	1.00131	1.1315	1.03457	1.12382	1.15827	1.11363
-77	0.939168	0.694814	0.776302	0.815361	0.840708	0.797915	0.812347	0.882061	0.859482
-76	0.905779	0.910029	0.836081	0.805449	0.918542	1.00414	0.899934	0.855238	0.920707
-75	1.12052	1.06511	0.993918	1.09102	1.041	1.11263	1.06343	1.17299	1.15994
-74	0.868891	0.736493	0.739212	0.843808	0.881048	0.864978	0.800746	0.945128	0.879494
-73	0.953848	0.911385	0.92519	0.810066	1.01441	1.05863	0.963247	0.826896	0.89487
-72	1.02114	1.07359	0.971098	1.01704	1.06388	0.995766	1.09962	1.04969	1.17493
-71	0.90135	0.706592	0.73564	0.734827	0.85808	0.748025	0.766384	0.883041	0.855571
-70	0.899876	0.92356	0.910181	0.869926	0.973813	0.941449	0.937593	0.823686	0.853341
-69	1.03914	1.01127	0.992322	1.07235	1.0303	1.10198	1.10517	1.10679	1.11793
-68	0.764454	0.72615	0.769788	0.771471	0.812203	0.748816	0.765379	0.882511	0.852045
-67	0.913596	0.842233	0.904401	0.79886	0.912933	0.913129	0.982746	0.828999	0.837892
-66	1.08354	0.990433	1.06006	1.06653	1.05027	1.02362	1.14496	1.15483	1.11715
-65	0.861596	0.758129	0.745789	0.748022	0.828504	0.791423	0.81871	0.873841	0.839403
-64	0.829452	0.939629	0.887859	0.82964	0.98202	0.967988	0.924737	0.839456	0.838994
-63	1.19527	1.06295	1.00948	1.1084	1.03667	1.00066	1.12137	1.17727	1.08402
-62	0.826471	0.750253	0.769665	0.815879	0.826567	0.8248	0.831321	0.872495	0.834188
-61	0.901136	0.935301	0.9006	0.904643	0.948694	0.948492	0.887256	0.836309	0.8293
-60	1.13547	0.987335	0.947626	1.0287	1.07706	1.10847	1.06965	1.15396	1.08209
-59	0.776818	0.724803	0.786838	0.734554	0.841133	0.763911	0.775365	0.865918	0.875392
-58	0.945224	1.00228	0.883521	0.869662	0.950122	1.03504	0.915642	0.910201	0.838364
-57	1.0395	0.951737	0.964915	1.0505	1.046	1.09718	1.07976	1.21494	1.10933
-56	0.912388	0.754634	0.783389	0.811106	0.796118	0.75456	0.817115	0.958049	0.938768
-55	0.838186	0.94854	0.856202	0.820393	0.910901	0.99632	0.972785	0.804596	0.870738
-54	1.03861	1.01171	0.978162	1.07225	1.00158	1.02977	1.12567	1.13778	1.10336
-53	0.817001	0.669555	0.729553	0.758262	0.850864	0.88622	0.77931	0.893624	0.800375
-52	0.924993	0.89583	0.909317	0.747896	0.844976	0.919136	0.864461	0.824612	0.868369
-51	0.968167	0.918142	0.910632	1.00241	1.07146	0.985472	1.09445	1.11751	1.07955
-50	0.829268	0.708498	0.741482	0.746731	0.846166	0.753162	0.810414	0.856932	0.838799
-49	0.874638	0.950847	0.86516	0.795277	0.891026	0.922835	0.918278	0.821484	0.833558
-48	1.03417	0.98967	0.968882	1.06833	1.03734	0.988304	1.1685	1.0665	1.07367
-47	0.874233	0.760441	0.691569	0.781678	0.824883	0.765498	0.781416	0.897179	0.827029
-46	0.844728	0.894409	0.876399	0.782012	0.879858	1.00342	0.90217	0.85696	0.883356
-45	1.09337	1.00155	0.92791	1.01162	1.06628	0.947797	1.09324	1.12156	0.991546
-44	0.857598	0.789854	0.811035	0.805582	0.755469	0.798526	0.840365	0.853943	0.871979
-43	0.913645	0.876257	0.875895	0.838471	0.938731	0.975704	0.846602	0.800995	0.86284
-42	1.05692	0.965257	0.992999	1.02894	0.984373	0.991532	1.11405	1.10106	1.12066
-41	0.788508	0.754506	0.728039	0.792932	0.893788	0.733996	0.778755	0.878331	0.872918
-40	0.837412	0.837676	0.855176	0.823614	0.893934	1.02834	0.921917	0.842982	0.841279
-39	1.01761	0.97966	0.949099	0.988853	1.06629	1.00754	1.05174	1.14825	1.08774
-38	0.821355	0.707717	0.757547	0.705123	0.804023	0.774967	0.791444	0.874844	0.878309
-37	0.828424	0.959194	0.845605	0.836159	0.858369	0.906989	0.891001	0.808358	0.85954
-36	1.07611	0.960242	0.948828	0.982406	1.01207	1.047	1.05821	1.11229	1.06482
-35	0.813152	0.668135	0.721385	0.722431	0.809819	0.676371	0.745067	0.869707	0.757642
-34	0.768704	0.897959	0.891277	0.739311	0.868738	0.875193	0.901072	0.817566	0.925311
-33	1.04331	0.963781	0.997939	1.05141	1.00666	1.03317	1.10759	1.06272	1.10104
-32	0.763526	0.72094	0.708752	0.700023	0.825583	0.809949	0.780407	0.845521	0.824751
-31	0.806837	0.865411	0.800442	0.767626	0.837335	1.03213	0.851789	0.840863	0.846931
-30	1.06555	0.97299	0.941407	0.988264	1.10228	0.980511	1.13766	1.17305	1.08848
-29	0.866157	0.690901	0.706775	0.664783	0.880677	0.760669	0.835532	0.87752	0.875106
-28	0.876093	0.929151	0.895301	0.769077	0.852585	0.999825	0.982945	0.838892	0.821619
-27	0.989269	0.94788	0.943508	1.03163	1.11006	1.10472	1.15234	1.24562	1.15975
-26	0.856785	0.716273	0.692631	0.700713	0.855271	0.864509	0.893076	0.947527	0.895446
-25	0.911486	0.932644	0.819692	0.834947	0.893197	1.08569	0.97097	0.893884	0.840524
-24	1.06869	0.973463	0.985467	0.986428	1.04284	1.06758	1.14633	1.15327	1.10905
-23	0.852359	0.704095	0.712831	0.698446	0.844838	0.884128	0.785867	0.84805	0.792987
-22	0.976283	0.852343	0.865977	0.793	0.900742	1.02865	0.97723	0.837733	0.857417
-21	1.2557	0.998858	0.947688	1.02416	1.09982	1.03135	1.15969	1.14197	1.14401
-20	0.790503	0.696748	0.653487	0.701812	0.81308	0.800174	0.762953	0.863258	0.822814
-19	0.867564	0.910509	0.790829	0.790722	0.884771	1.04983	0.929175	0.896461	0.869179
-18	1.00899	0.869854	0.859652	0.943052	1.0237	0.939382	1.15835	1.13469	1.06665
-17	0.838753	0.70368	0.672302	0.671986	0.782194	0.833446	0.765848	0.847995	0.808685
-16	0.844744	0.820215	0.807816	0.764588	0.93732	0.916492	0.869395	0.810896	0.835061
-15	1.06533	0.961468	0.917028	0.972749	0.988458	0.980879	1.01341	1.058	1.05048
-14	0.826953	0.771139	0.750707	0.664274	0.763436	0.848185	0.752365	0.906278	0.792674
-13	0.86441	0.808588	0.80855	0.816789	0.963155	0.90051	0.870844	0.862022	0.966755
-12	0.996566	0.853739	0.825984	0.797623	0.907223	0.860651	1.00001	0.979627	0.890756
-11	0.706891	0.644222	0.63914	0.592869	0.767665	0.831815	0.788422	0.735289	0.736272
-10	0.765483	0.842246	0.738883	0.727776	0.787922	0.950461	0.924915	0.798127	0.773783
-9	1.13073	0.945855	0.97677	1.02315	1.0866	1.06443	1.20616	1.17587	1.19473
-8	0.898687	0.751793	0.78402	0.77582	0.879151	0.848398	0.886168	0.97512	0.966455
-7	1.01514	0.976386	0.927847	0.964433	1.00729	1.07811	0.982796	0.990873	1.04303
-6	1.24902	1.10353	1.05533	1.18121	1.17895	1.12223	1.13514	1.18297	1.19634
-5	0.917415	0.826748	0.791118	0.790065	0.971138	0.891825	0.837024	0.968887	0.876226
-4	0.978	0.87633	0.9221	0.86012	0.938144	1.0747	0.997529	0.834663	0.914948
-3	1.11341	1.09068	1.03719	1.10582	1.01895	1.13706	1.22517	1.15286	1.21782
-2	0.900913	0.830162	0.744358	0.800257	1.00127	0.888156	0.988558	1.02559	0.925368
-1	1.44097	1.37547	1.18473	1.24255	1.59227	2.03848	2.27775	1.54327	1.51736
0	4.17186	2.54911	2.17547	3.29464	4.43474	3.83281	4.95362	4.99134	4.08484
1	3.71656	1.72018	1.39992	2.80482	3.86769	2.61521	3.44399	4.58118	3.56455
2	1.58207	0.778807	0.698932	1.04947	1.63892	1.24264	1.75091	1.78931	1.38924
3	0.683154	0.613303	0.621719	0.629509	0.846421	1.08668	1.42537	1.23858	0.804749
4	0.289013	0.346888	0.422715	0.41171	0.404822	0.48444	0.650391	0.565863	0.343892
5	0.0715335	0.317337	0.395654	0.238794	0.179231	0.228912	0.203249	0.178312	0.109318
6	0.0572916	0.331602	0.505866	0.291644	0.152903	0.210882	0.203379	0.101233	0.0639475
7	0.0607502	0.255702	0.394479	0.259172	0.129839	0.150237	0.135249	0.0932995	0.0548533
8	0.0702421	0.309054	0.415828	0.297281	0.129429	0.206234	0.117568	0.0688077	0.0494005
9	0.041154	0.303504	0.471423	0.352478	0.12296	0.129181	0.155954	0.0532358	0.0404594
10	0.0258042	0.240387	0.430926	0.265765	0.100905	0.133894	0.103481	0.0586945	0.0470208
11	0.0322558	0.229825	0.397172	0.230289	0.0726101	0.134178	0.0964784	0.051928	0.0414563
12	0.0311894	0.254918	0.464382	0.317743	0.0936584	0.166133	0.0837906	0.0507727	0.0427576
13	0.0158544	0.238711	0.383263	0.245113	0.0991132	0.11124	0.0912806	0.0401952	0.0308096
14	0.0472422	0.330389	0.462053	0.244473	0.103474	0.169556	0.0858851	0.0310049	0.0274659
15	0.014617	0.29479	0.487764	0.321972	0.101027	0.139611	0.100246	0.0572544	0.0234429
16	0.0555865	0.218559	0.298628	0.225504	0.0955086	0.102506	0.0690719	0.0404692	0.0388493
17	0.0274035	0.206643	0.346072	0.190704	0.0616057	0.0938755	0.0659115	0.0316367	0.0222907
18	0.0194613	0.273132	0.43171	0.25788	0.082693	0.145454	0.0830019	0.0268327	0.0202193
19	0.0172114	0.228555	0.319041	0.16977	0.0801364	0.111637	0.0687271	0.020421	0.0250144
20	0.0169665	0.249379	0.348635	0.2284	0.0773696	0.135731	0.0557374	0.027589	0.023156
21	0.00994814	0.322188	0.431235	0.263012	0.0799903	0.111287	0.0670958	0.0224085	0.0347588
22	0.0316284	0.22176	0.313996	0.236507	0.0499703	0.127417	0.0503604	0.0297196	0.0151838
23	0.0284443	0.225959	0.373397	0.229704	0.0627493	0.108279	0.0453895	0.0559683	0.0278837
24	0.0266224	0.251494	0.388964	0.261006	0.0675613	0.138161	0.0627769	0.034394	0.0202769
25	0.0194103	0.194761	0.33232	0.167244	0.0457771	0.0840897	0.0472422	0.0266637	0.0308607
26	0.0170754	0.239398	0.388752	0.198877	0.0506744	0.0960058	0.0484696	0.0298	0.0248586
27	0.0112776	0.264798	0.419345	0.224693	0.0506365	0.13644	0.0454182	0.0185617	0.0416797
28	0.0123327	0.199122	0.31332	0.18909	0.0488711	0.0961474	0.0588254	0.0238478	0.0224494
29	0.0224341	0.242209	0.352685	0.167954	0.0476949	0.10412	0.0439429	0.0216473	0.0306808
30	0.0148388	0.269189	0.390818	0.280602	0.0540408	0.0912872	0.0519605	0.0261578	0.0259532
31	0.0278106	0.186655	0.275465	0.153946	0.0563851	0.0588625	0.0273989	0.0268891	0.025538
32	0.0149958	0.208892	0.347275	0.161337	0.0529952	0.0747388	0.049591	0.0237906	0.0180164
33	0.0133006	0.206172	0.383348	0.230688	0.0476523	0.107684	0.0714295	0.022356	0.0168348
34	0.0129127	0.171924	0.281828	0.205962	0.0636226	0.0728279	0.0348424	0.0297545	0.0160661
35	0.00791004	0.229969	0.330991	0.167028	0.0416287	0.0478971	0.0522724	0.0298878	0.0193032
36	0.0180225	0.219716	0.381236	0.211151	0.0462633	0.0712261	0.0451723	0.0189587	0.0211783
37	0.0167875	0.186512	0.299207	0.133398	0.0332636	0.0935713	0.0425965	0.0221773	0.0196554
38	0.0155261	0.203637	0.298286	0.190276	0.0483722	0.0887744	0.0454052	0.0201834	0.0208728
39	0.0196623	0.250688	0.345047	0.245192	0.0585077	0.0704518	0.0567644	0.034113	0.0160207
40	0.00440746	0.178098	0.273083	0.135214	0.0304229	0.083805	0.0544745	0.0261929	0.0154386
41	0.0109124	0.17454	0.315358	0.188147	0.0517241	0.0660411	0.0412333	0.0249717	0.0277652
42	0.0289494	0.209522	0.353606	0.19182	0.0513241	0.0834858	0.061464	0.0226038	0.0243149
43	0.0101448	0.185334	0.255326	0.151049	0.0352292	0.058296	0.0457626	0.0202561	0.0190776
44	0.0109424	0.184114	0.287607	0.193237	0.057985	0.122181	0.0465305	0.0209358	0.0190009
45	0.0166688	0.208575	0.324951	0.206332	0.0480604	0.0923022	0.0435738	0.0292733	0.018655
46	0.0130131	0.16111	0.256178	0.148837	0.0295009	0.0869697	0.0494921	0.0221947	0.0155532
47	0.015747	0.185079	0.268599	0.175493	0.039881	0.0691939	0.0588055	0.0200773	0.0169273
48	0.0141515	0.186112	0.314884	0.197771	0.03207	0.075653	0.0454869	0.0194172	0.0221275
49	0.0200154	0.143441	0.237088	0.180155	0.0398336	0.0706037	0.0301091	0.014556	0.0229472
50	0.0208881	0.185571	0.274485	0.166176	0.0356026	0.095226	0.0364846	0.0295028	0.0161038
51	0.0158119	0.180796	0.319728	0.247208	0.0503191	0.0983206	0.053316	0.0421779	0.0127454
52	0.0165727	0.149137	0.208069	0.161945	0.0316649	0.0686139	0.0368742	0.017338	0.020137
53	0.013043	0.158953	0.282857	0.151632	0.0395775	0.0756014	0.0447145	0.0288824	0.01675
54	0.0180948	0.184901	0.275507	0.187741	0.0670958	0.0953294	0.0433147	0.0220788	0.0230633
55	0.0318277	0.140786	0.25405	0.133016	0.0477384	0.0648359	0.0352656	0.0240139	0.0263987
56	0.0190196	0.159511	0.245438	0.150489	0.0431719	0.0582244	0.0555688	0.0293063	0.00743126
57	0.0263162	0.181067	0.276952	0.140448	0.0438084	0.0678033	0.0417938	0.0162459	0.0212696
58	0.0127527	0.14458	0.198974	0.132321	0.0394364	0.0422669	0.0392967	0.0243827	0.0201664
59	0.0122043	0.136297	0.216399	0.138374	0.0298359	0.06309	0.0354903	0.0217385	0.0146642
60	0.0149866	0.167637	0.295465	0.199078	0.0362539	0.0893965	0.0422401	0.0175686	0.0104389
61	0.0177696	0.138898	0.213735	0.133209	0.0315017	0.0485045	0.0371397	0.0216609	0.0111792
62	0.0236532	0.189076	0.273939	0.152594	0.0248905	0.0532414	0.0256901	0.0267263	0.0166255
63	0.0161953	0.160914	0.294338	0.178129	0.0316839	0.0783716	0.0386741	0.0202234	0.0173233
64	0.0197479	0.13697	0.241304	0.13814	0.0295384	0.0665428	0.0371402	0.0231044	0.0155783
65	0.00793585	0.136699	0.249841	0.109322	0.0385511	0.0530233	0.0360799	0.0111564	0.0292875
66	0.00623273	0.182386	0.236516	0.162268	0.0326409	0.0601238	0.0243027	0.0223775	0.010981
67	0.0151464	0.142914	0.212828	0.10683	0.035169	0.0599314	0.0503963	0.0256434	0.0129421
68	0.00923673	0.121769	0.225848	0.130916	0.0260517	0.045366	0.0216493	0.0239371	0.0151093
69	0.0119865	0.141112	0.256451	0.137943	0.0462499	0.0610482	0.0334658	0.0165124	0.0162897
70	0.00759137	0.149189	0.188681	0.118114	0.0345177	0.0474417	0.0302613	0.0186461	0.0114127
71	0.00731437	0.134089	0.22384	0.167794	0.0294375	0.0640256	0.0166738	0.0167649	0.012883
72	0.018589	0.122698	0.223471	0.151077	0.0349749	0.0676127	0.0217865	0.0217861	0.0104049
73	0.0124681	0.125808	0.200599	0.100453	0.0282494	0.0433655	0.0320608	0.0185019	0.0137781
74	0.00477719	0.138023	0.195974	0.0932427	0.0263788	0.0316809	0.0350973	0.0162567	0.00824523
75	0.00864192	0.143775	0.254018	0.142776	0.0146356	0.0406114	0.0202493	0.00423519	0.00724607
76	0.0112547	0.115977	0.188998	0.138263	0.0248506	0.0559594	0.0143058	0.0219565	0.0143142
77	0.0155598	0.109134	0.210136	0.128613	0.0265746	0.0455524	0.0185801	0.0127159	0.0175421
78	0.0105097	0.140193	0.24281	0.140927	0.0292856	0.0588771	0.0275725	0.0105253	0.0146102
79	0.0105633	0.126865	0.173063	0.111064	0.0156886	0.0518722	0.0172176	0.0173594	0.0157049
80	0.00759578	0.161048	0.198874	0.153467	0.019361	0.042331	0.0161346	0.0183112	0.00945836
81	0.0185715	0.140987	0.227815	0.146516	0.0351336	0.052453	0.0215142	0.00706795	0.0180013
82	0.0178328	0.106561	0.176845	0.109765	0.0221448	0.0434472	0.0171523	0.0215159	0.0183211
83	0.0120459	0.126608	0.202276	0.122908	0.0361617	0.0379625	0.0127394	0.020768	0.0126399
84	0.0164406	0.129089	0.211888	0.136615	0.0307039	0.0565763	0.0154966	0.00243498	0.0190338
85	0.0197463	0.0980289	0.178823	0.111233	0.0188967	0.0385632	0.0147707	0.0137116	0.0168064
86	0.00662906	0.118259	0.216823	0.106908	0.0371479	0.0375953	0.0229581	0.0111055	0.00943148
87	0.011238	0.160412	0.198546	0.134736	0.0160578	0.0535251	0.0156156	0.00978762	0.00727449
88	0.00568519	0.0923119	0.166403	0.0972848	0.0150137	0.0306445	0.0153602	0.00432089	0.0149003
89	0.00683767	0.12254	0.185094	0.0857598	0.0219594	0.0429086	0.0125519	0.0122037	0.00821322
90	0.00766689	0.123487	0.169253	0.137633	0.0256899	0.0460343	0.0141083	0.00851049	0.0214869
91	0.013977	0.094223	0.154377	0.101286	0.0179807	0.05081	0.0196515	0.0133261	0.0153949
92	0.00610453	0.0997977	0.171888	0.12738	0.0241778	0.0277126	0.0164498	0.0146305	0.0112529
93	0.0133726	0.099997	0.182354	0.128089	0.0229267	0.0438578	0.018345	0.0050553	0.0141407
94	0.0133589	0.107571	0.154776	0.0947894	0.015674	0.0335437	0.0142851	0.00976385	0.0134293
95	0.0136796	0.0900811	0.164589	0.0899812	0.0243578	0.0285968	0.0129833	0.0113674	0.00724924
96	0.00859182	0.122836	0.212765	0.112791	0.0273147	0.0378498	0.0272695	0.00820496	0.00834034
97	0.0138716	0.0865261	0.154984	0.069898	0.0191139	0.0164563	0.00638819	0.0085266	0.0180588
98	0.00477913	0.120476	0.163424	0.0779671	0.0211356	0.0545994	0.0126364	0.00924748	0.006538
99	0.00769457	0.110144	0.180881	0.112257	0.00921373	0.0446186	0.0148464	0.0112579	0.00455471
100	0.012902	0.0963776	0.163065	0.0754273	0.012488	0.0359607	0.00930936	0.00738102	0.00889059
101	0.00979949	0.0981741	0.171451	0.0890042	0.0170654	0.0408303	0.0132116	0.0103622	0.00391639

## Sheet: Codons
motif	Untr_rep1	Untr_rep2	G418_0.5mg/mL_rep1	G418_0.5mg/mL_rep2	G418_2.0mg/mL_rep1	G418_2.0mg/mL_rep2	Genta_rep1	Genta_rep2	Parom_rep1	Parom_rep2	Neo_rep1	Neo_rep2	Tobra_rep1	Tobra_rep2	Amik_rep1	Amik_rep2	G418_10min_rep1	G418_10min_rep2
TTT	0.851396	0.922671	0.819829	0.837911	0.809981	0.783165	0.891745	0.900367	0.88238	0.894372	0.825223	0.83566	0.79419	0.859274	0.854939	0.843642	0.847686	0.805598
TTC	0.806275	0.791095	0.808111	0.765741	0.706727	0.786532	0.875009	0.863799	0.860435	0.838935	0.828529	0.818864	0.778536	0.811571	0.797264	0.762594	0.699149	0.794076
TTA	1.05734	0.950646	0.868489	0.898583	0.825649	0.862027	0.851389	0.984221	0.896769	0.94724	0.901504	0.936527	1.06501	1.07093	1.07446	1.08421	0.819788	0.91059
TTG	1.04229	1.0567	0.870132	0.84204	0.902527	0.787695	1.14333	1.15381	1.01217	1.10656	1.067	1.08958	1.07763	1.07454	1.21095	1.10426	0.842995	0.863674
CTT	0.890679	1.06385	0.84369	0.860278	0.816515	0.766932	0.912853	1.02785	0.952538	1.00681	0.933053	0.900815	0.974496	0.96475	0.922342	0.935265	0.816492	0.80668
CTC	0.892405	0.956121	0.793598	0.797545	0.763577	0.743779	0.929699	0.931898	0.824358	0.928364	0.855631	0.885719	0.934479	0.860016	0.922671	0.90644	0.810379	0.837143
CTA	1.02571	1.08009	0.930573	0.939599	0.90887	0.849065	1.19209	1.1654	1.03145	1.02804	1.089	1.04403	1.20955	1.21526	1.13723	1.10537	0.948042	0.981489
CTG	0.910683	0.967372	0.920956	0.934886	0.862281	0.846497	1.09794	0.980006	1.04095	1.07902	1.02495	1.01128	1.0077	0.995309	0.983399	0.958861	0.941827	0.919649
ATT	1.21865	1.27958	1.22397	1.26611	1.13871	1.16099	0.996349	1.12094	1.18625	1.28154	1.3638	1.41114	1.06101	1.21067	1.1296	1.1424	1.19207	1.23599
ATC	1.09835	1.29669	1.24747	1.19506	1.16162	1.13661	1.12755	1.13982	1.17263	1.22719	1.22301	1.26423	1.01663	1.14279	1.16561	1.15792	1.18528	1.18821
ATA	1.6061	1.61888	1.23009	1.26342	1.12749	1.14	1.12767	1.38278	1.42667	1.42457	1.47604	1.47411	1.4851	1.48912	1.53125	1.62677	1.21356	1.21789
ATG	0.899661	0.928018	0.975543	0.952224	0.982274	0.966602	0.878673	0.933212	0.949075	0.956885	1.09677	1.13011	0.892477	0.970501	0.908934	0.920927	0.928213	0.981988
GTT	0.794847	0.789602	0.721888	0.788268	0.73416	0.713896	0.755722	0.746851	0.76233	0.779761	0.754255	0.752645	0.719316	0.795374	0.73615	0.67937	0.733726	0.674918
GTC	0.863573	0.911072	0.792568	0.78927	0.901883	0.79285	0.945845	0.93128	0.857768	0.812211	0.867492	0.850387	0.796179	0.810446	0.732388	0.746261	0.872668	0.821102
GTA	0.741401	0.938794	1.44674	0.818441	0.867787	0.888401	0.788931	0.900456	0.802547	0.835363	0.836022	0.848076	0.796491	0.761735	0.79347	0.744111	0.820239	0.772229
GTG	0.827915	0.790406	0.778776	0.787319	0.770363	0.770983	0.888695	0.836107	0.733486	0.720864	0.740265	0.721554	0.754304	0.756263	0.744257	0.700454	0.765136	0.761604
TCT	1.00474	1.05819	0.911319	0.840467	0.771472	0.807394	0.939477	1.00207	0.926453	0.93106	1.09005	0.952162	0.966575	0.972102	0.958884	0.895049	0.856877	0.825771
TCC	1.07367	0.969384	0.87849	0.882685	0.737237	0.756166	1.06136	0.981953	0.985446	0.94035	0.997225	0.994648	0.968511	0.899354	0.981714	1.04158	0.830822	0.789592
TCA	0.973418	0.893874	0.812964	0.800246	0.834359	0.83154	0.962379	1.0093	0.975241	0.941294	0.956398	0.940667	0.957785	0.902538	0.924463	0.84685	0.820819	0.894979
TCG	1.13214	1.04494	1.1451	0.954858	0.939025	0.956439	1.18859	1.1166	1.14091	1.05071	1.03	1.22371	1.17588	1.12276	1.02844	1.0735	0.944618	0.950085
CCT	0.916498	0.999836	0.953141	0.969688	0.83821	0.811588	1.00841	1.01137	1.09794	1.15796	1.06604	1.08699	1.00863	1.01853	0.942175	0.916182	0.863712	0.961692
CCC	0.874344	0.907474	0.794999	0.836094	0.685497	0.718268	0.925493	0.942533	1.13758	1.11279	1.08037	0.99351	0.923602	0.981838	0.849263	0.88569	0.777174	0.783298
CCA	1.03358	0.990414	0.972674	1.02468	0.920197	0.964047	1.10296	1.1002	1.23878	1.26578	1.23414	1.14613	1.1268	1.18831	1.10015	1.04601	1.02107	1.02948
CCG	1.05522	1.07963	0.927904	0.890734	0.835562	0.787553	1.21037	1.09962	1.24311	1.22991	1.15383	1.16044	1.1659	1.26923	1.22849	1.15665	0.899955	0.894157
ACT	1.02654	0.996769	0.976514	0.857623	0.956667	0.880623	0.973239	0.931532	0.888575	0.973857	0.929608	0.97744	1.07009	0.96975	0.983896	0.892947	0.896807	0.953401
ACC	0.900831	0.869288	0.848583	0.899853	0.925289	0.919659	1.02834	0.924901	0.942474	0.839194	0.95691	0.904947	0.941348	0.945811	0.876646	0.910712	0.95867	0.924203
ACA	0.949775	0.956432	0.882019	0.90111	0.965437	0.936931	0.954051	1.06319	1.04973	0.988715	1.15083	1.0281	1.15211	1.1465	1.15837	1.21571	0.941241	0.996418
ACG	1.11281	1.04152	0.978144	0.993318	1.07816	0.977446	1.21639	1.08116	1.08843	1.12518	1.05252	1.12727	1.15568	1.07054	1.29157	1.28306	1.07285	0.997626
GCT	0.870179	0.828085	0.814968	0.803412	0.832756	0.797558	0.960609	0.928186	0.89675	0.851127	0.917497	0.878493	0.923871	0.937091	0.885222	0.843923	0.803914	0.809869
GCC	0.861418	0.847	0.81032	0.820068	0.817429	0.858337	0.951827	0.929553	0.913897	0.909808	0.952739	0.903538	1.00443	0.962662	0.900599	0.961842	0.838754	0.820464
GCA	0.842768	0.812123	0.878323	0.835654	0.908647	0.998637	0.951762	0.87561	0.861576	0.903458	0.897959	0.896807	0.933397	0.901901	0.897565	0.921085	0.877372	0.841967
GCG	1.0706	1.12819	0.945659	0.828321	0.944509	1.02463	1.09473	1.04428	0.913366	0.991149	0.929505	0.930595	1.05933	0.966361	0.971484	1.03372	0.985122	0.9067
TAT	1.18009	1.1232	1.27031	1.31739	1.3353	1.40837	0.946677	1.15119	0.989691	1.13254	1.15356	1.06364	1.14105	1.07421	1.24161	1.12209	1.34414	1.36323
TAC	1.28309	1.30063	1.09743	1.11339	1.09748	1.05399	1.19175	1.38766	1.24778	1.14229	1.14267	1.13612	1.29653	1.31141	1.32815	1.30166	1.13045	1.16331
CAT	1.13249	1.04023	1.01188	1.01417	0.964437	0.974554	1.06139	1.01046	0.977925	0.986169	0.972807	0.968729	1.15327	1.06237	1.01079	0.996235	0.983513	1.01422
CAC	1.03384	1.09308	0.912679	0.967556	0.95385	0.855456	1.15315	1.13201	1.12698	1.05444	0.972967	1.00183	1.19494	1.12975	1.12614	1.11746	0.922236	0.926525
CAA	0.776544	0.757233	0.805179	0.778625	0.936711	0.802655	0.804461	0.79844	0.817179	0.778734	0.865972	0.863011	0.911602	0.887001	0.748342	0.759288	0.807448	0.813017
CAG	0.782273	0.758664	0.786171	0.843243	0.890203	0.892434	0.801741	0.782326	0.800641	0.777095	0.742441	0.802607	0.766814	0.729521	0.70521	0.770209	0.817112	0.813123
AAT	1.16173	1.14432	1.14518	1.11327	1.16344	1.19767	0.946984	1.04717	1.0792	1.07766	1.14278	1.17056	1.04213	1.09722	1.12933	1.13551	1.18645	1.16853
AAC	1.09647	1.20692	1.15119	1.12661	1.09305	1.12718	1.05634	1.09545	1.05788	1.1225	1.08326	1.11375	0.958174	1.05889	1.11807	1.11967	1.11331	1.17975
AAA	1.20877	1.14745	0.919405	0.849738	0.938137	0.990504	0.936104	1.01986	0.859958	0.884681	0.749302	0.807219	1.09759	1.0736	1.27792	1.33729	1.01385	0.930985
AAG	1.1429	1.14038	1.09973	1.11324	1.15535	1.14285	1.06278	1.02507	1.09869	1.04819	1.11921	1.12422	0.985027	1.00549	1.12372	1.09215	1.13459	1.11397
GAT	1.31554	1.29476	2.05366	2.15538	1.94169	1.95511	1.23343	1.32422	1.4505	1.47846	1.30724	1.32435	1.17594	1.27198	1.30422	1.2492	2.17164	2.16441
GAC	1.39653	1.43781	1.62494	1.80616	1.56902	1.60096	1.38682	1.39908	1.4216	1.50263	1.31775	1.30033	1.47717	1.34841	1.36832	1.39748	1.70642	1.61323
GAA	1.38856	1.28822	1.09316	1.09123	1.1028	1.11404	1.24517	1.27266	1.20075	1.1281	1.13509	1.1794	1.34643	1.33537	1.28676	1.32875	1.13002	1.10947
GAG	1.00646	0.975138	1.0355	1.06122	1.08525	1.00001	0.987728	0.910962	0.968812	0.966872	0.921449	0.905195	0.87491	0.90719	0.898055	0.928057	1.03629	1.01074
TGT	0.810896	0.786463	0.846455	0.882418	0.865723	0.85734	0.783346	0.742022	0.765474	0.802764	0.807755	0.808417	0.775882	0.824557	0.721302	0.723334	0.902465	0.857815
TGC	0.78805	0.737756	0.904926	0.836414	0.889478	0.947337	0.857775	0.830565	0.80485	0.82693	0.808554	0.875124	0.793229	0.892374	0.83025	0.728887	0.826415	0.916651
TGG	1.309	1.32924	1.09142	1.07741	0.947359	1.07445	1.26503	1.20046	1.25298	1.30822	1.45663	1.51783	1.3945	1.30895	1.34875	1.42839	0.977427	1.15228
AGT	0.915671	1.00735	0.854606	0.907322	0.917339	0.846355	0.827676	0.87302	0.842009	0.805975	0.749024	0.764048	0.852105	0.850113	0.962987	0.966817	0.824263	0.88807
AGC	0.837134	0.849936	0.887158	0.888708	0.94945	0.946699	0.886114	0.784753	0.824622	0.77546	0.762066	0.785085	0.804181	0.770693	0.780968	0.841417	0.864828	0.895966
GGT	0.751184	0.665501	0.908083	0.916769	1.02715	1.08225	0.791977	0.765919	0.79448	0.820921	0.854462	0.811567	0.817571	0.79124	0.836662	0.818056	0.920847	0.881818
GGC	0.757048	0.787883	1.2051	1.14818	1.46879	1.53932	0.955264	0.939148	0.891202	0.848696	0.935627	0.929059	0.961236	0.956048	0.851273	0.870967	1.18496	1.18683
GGA	0.99789	0.970962	1.29603	1.31941	1.33802	1.33235	1.07105	1.06198	1.17131	1.13199	1.20697	1.1432	1.05916	1.08854	1.17993	1.17514	1.28562	1.30501
GGG	0.975499	0.856272	1.09969	1.05171	1.25229	1.34969	1.12693	1.0081	0.97087	0.960472	0.985047	1.00672	1.08919	1.01966	1.02723	1.02555	1.15313	1.09915
AGA	0.819479	0.832514	0.876435	0.832217	0.868975	0.894456	0.942931	0.919661	0.791715	0.829895	0.869437	0.866671	0.898797	0.853949	0.866541	0.892104	0.881149	0.899529
AGG	1.14029	1.05274	0.988966	1.02396	1.06808	1.09165	1.01028	1.00989	1.07994	1.03186	1.00029	1.05589	1.0566	1.02979	1.1298	1.10693	1.00358	1.02241
CGT	0.870241	0.804452	0.944572	0.809647	1.02906	0.917339	0.880951	0.917196	1.15103	1.03666	1.03713	0.939737	0.877448	0.853881	0.861396	0.929064	0.921554	0.881019
CGC	0.993048	0.872994	1.0556	1.04066	1.04976	1.02109	1.04185	0.929673	1.06979	1.03668	1.06372	1.09461	1.0257	1.02228	1.02756	1.02095	0.925516	0.956509
CGA	1.00806	0.998747	0.985345	0.894163	1.09595	1.08286	1.00406	1.03859	1.25512	0.923365	1.12177	1.15474	1.01827	0.977412	0.994251	0.848788	1.01213	0.833158
CGG	0.984017	1.04033	1.01512	1.01098	1.17212	1.18227	1.01906	0.9718	1.08248	1.0406	1.09376	1.13148	1.00531	0.970371	0.939413	0.962021	1.01323	0.960119
TAA	No genes to average	No genes to average	No genes to average	No genes to average	No genes to average	No genes to average	No genes to average	No genes to average	No genes to average	No genes to average	No genes to average	No genes to average	No genes to average	No genes to average	No genes to average	No genes to average	No genes to average	No genes to average
TAG	No genes to average	No genes to average	No genes to average	No genes to average	No genes to average	No genes to average	No genes to average	No genes to average	No genes to average	No genes to average	No genes to average	No genes to average	No genes to average	No genes to average	No genes to average	No genes to average	No genes to average	No genes to average
TGA	4.4653	6.3627	2.39348	1.47515	1.16754	1.42165	5.69948	6.27703	5.46186	5.9789	7.56866	9.0755	7.16062	10.0305	8.84937	8.78451	2.14782	2.62604

## Sheet: Count_Table_Key
Figure 2 - source data - 1: Count Tables for Ribosome profiling samples from HEK293T cells treated with amionglycosides
Each tab contains the count tables for a single treatment.
Count tables are present for merged files as well as each replicate analyzed seperately
Column Title	Description
#transcript	Ensembl Transcript ID
chrom	Chromosome location of transcript
featnum	Arbitrary feature number of the transcript
strand	Chromosome strand
mrnalen	Total length of the spliced mRNA
cdslen	Length of coding region (CDS)
utr5len	Length of 5′ untranslated region (5′UTR)
utr3len	Length of 3′ untranslated region (3′UTR)
gene_name	Accepted name for the gene
stopcodon	Identity of the stopcodon: UAA, UAG, or UGA
stop4nt	Identity of the stopcodon including the nucleotide following the stop codon in the +4 position
mrnaCounts	Normalized ribosome counts mapping to the entire mRNA
cdsCounts	Normalized ribosome counts mapping to the CDS
utr5Counts	Normalized ribosome counts mapping to the 5′UTR
utr3Counts	Normalized ribosome counts mapping to the 3′UTR
RAWmrnaCounts	Raw ribosome counts mapping to the entire mRNA
RAWcdsCounts	Raw ribosome counts mapping to the CDS
RAWutr5Counts	Raw ribosome counts mapping to the 5′UTR
RAWutr3Counts	Raw ribosome counts mapping to the 3′UTR
mrnaDensity_rpkm	Density (counts in region divided by length of the region) of ribosome footprints on the mRNA
cdsDensity_rpkm	Density of ribosome footprints in the CDS
utr5Density_rpkm	Density of ribosome footprints in the 5′UTR
utr3Density_rpkm	Density of ribosome footprints in the 3′UTR
utr3_occupancy	Ratio of ribosome density in the entire 3′UTR to ribosome density in the CDS
utr3LenAdj	Adjusted length of 3′UTR including only the region between the NTC and first in-frame 3′TC, including the 3′TC
inframeStopCount	Total number of in-frame stop codons for this transcript
utr3AdjCounts	Normalized ribosome counts mapping to the 3′UTR in the adjusted region between the NTC and 3′TC
utr3LenAdjCalc	The length of the adjusted 3′UTR excluding the first 2 codons following the NTC
utr3AdjDensity_rpkm	Denstiy of ribosome footprints in adjusted 3′UTR region
RRTS	Ribosome Readthrough score (see Figure 2 - figure supplement 2B)

## Sheet: untr merged
#transcript	chrom	featnum	strand	mrnalen	cdslen	utr5len	utr3len	gene_name	stopcodon	stop4nt	mrnaCounts	cdsCounts	utr5Counts	utr3Counts	RAWmrnaCounts	RAWcdsCounts	RAWutr5Counts	RAWutr3Counts	mrnaDensity_rpkm	cdsDensity_rpkm	utr5Density_rpkm	utr3Density_rpkm	utr3_occupancy	utr3LenAdj	inframeStopCount	utr3AdjCounts	utr3LenAdjCalc	utr3AdjDensity_rpkm	RRTS
ENST00000222803.9	chr7	149	-1	4915	603	170	4142	FKBP14	TAG	TAGA	30.8133	24.8107	6.00259	0	77	62	15	0	6.26923	41.1454	35.3093	0	0	156	71	0	150	0	0
ENST00000216962.9	chr20	150	1	4071	2499	88	1484	PYGB	TAG	TAGG	65.2281	65.2281	0	0	163	163	0	0	16.0226	26.1017	0	0	0	108	11	0	102	0	0
ENST00000381352.7	chr12	221	1	2275	1146	316	813	RASSF8	TAG	TAGA	7.60328	7.20311	0.400173	0	19	18	1	0	3.3421	6.28543	1.26637	0	0	39	12	0	33	0	0
ENST00000561312.5	chr15	418	-1	2893	672	31	2190	MESD	TGA	TGAT	78.4338	78.0336	0.400173	0	196	195	1	0	27.1116	116.122	12.9088	0	0	204	28	0	198	0	0
ENST00000587340.5	chr19	1214	-1	2405	1458	690	257	ZSCAN5A	TGA	TGAT	1.60069	1.60069	0	0	4	4	0	0	0.665568	1.09787	0	0	0	42	4	0	36	0	0
ENST00000025301.4	chr13	113	1	9870	5673	170	4027	AKAP11	TAG	TAGA	61.2264	60.0259	1.20052	0	153	150	3	0	6.20328	10.581	7.06187	0	0	27	84	0	21	0	0
ENST00000258106.10	chr2	344	1	2143	840	372	931	EMX1	TAG	TAGG	3.60155	2.80121	0.800345	0	9	7	2	0	1.68061	3.33477	2.15147	0	0	294	11	0	288	0	0
ENST00000599962.1	chr21	163	1	415	348	44	23	H2BFS	TAA	TAAA	406.175	401.373	4.80207	0	1015	1003	12	0	978.735	1153.37	109.138	0	0	23	0	0	17	0	0
ENST00000438911.6	chr8	599	-1	1975	1056	128	791	CYHR1	TAG	TAGG	12.4053	10.4045	2.00086	0	31	26	5	0	6.28119	9.85273	15.6317	0	0	429	3	0	423	0	0
ENST00000614428.4	chr17	427	-1	9509	7008	185	2316	ACACA	TAG	TAGG	96.8418	94.4407	2.40104	0	242	236	6	0	10.1842	13.4761	12.9786	0	0	48	29	0	42	0	0
ENST00000322954.11	chr15	314	-1	6859	4218	145	2496	UACA	TAG	TAGC	45.2195	44.8193	0.400173	0	113	112	1	0	6.59272	10.6257	2.75981	0	0	102	57	0	96	0	0
ENST00000371698.3	chr9	646	1	1237	789	62	386	EGFL7	TGA	TGAC	14.8064	14.8064	0	0	37	37	0	0	11.9696	18.766	0	0	0	99	1	0	93	0	0
ENST00000403263.6	chr2	909	-1	14083	3051	391	10641	INO80D	TGA	TGAG	7.60328	6.00259	1.60069	0	19	15	4	0	0.539891	1.96742	4.09384	0	0	186	207	0	180	0	0
ENST00000397666.6	chr16	22	-1	681	585	6	90	METTL26	TAG	TAGG	78.4338	78.4338	0	0	196	196	0	0	115.174	134.075	0	0	0	78	1	0	72	0	0
ENST00000525680.5	chr11	325	-1	2602	537	223	1842	TP53I11	TAG	TAGT	8.40362	4.4019	4.00173	0	21	11	10	0	3.22968	8.1972	17.945	0	0	252	21	0	246	0	0
ENST00000409548.6	chr11	7	1	3642	2181	109	1352	PGGHG	TAA	TAAT	4.00173	3.60155	0.400173	0	10	9	1	0	1.09877	1.65133	3.67131	0	0	162	8	0	156	0	0
ENST00000474627.8	chr17	260	-1	1508	837	149	522	ATPAF2	TGA	TGAG	11.2048	11.2048	0	0	28	28	0	0	7.43026	13.3869	0	0	0	30	8	0	24	0	0
ENST00000335263.9	chr14	503	1	2571	1713	74	784	WDR20	TAG	TAGC	12.4053	11.605	0.400173	0.400173	31	29	1	1	4.82511	6.77467	5.40774	0.510424	0.0753431	123	9	0	117	0	0
ENST00000484457.5	chr3	134	1	3802	1239	85	2478	FBXL2	TGA	TGAC	10.8047	10.8047	0	0	27	27	0	0	2.84184	8.72047	0	0	0	27	46	0	21	0	0
ENST00000619929.5	chr17	650	-1	6087	2337	99	3651	PLCD3	TGA	TGAG	12.0052	12.0052	0	0	30	30	0	0	1.97226	5.137	0	0	0	183	35	0	177	0	0
ENST00000371937.8	chr1	602	-1	1782	1023	30	729	ATPAF1	TAG	TAGA	96.4416	96.4416	0	0	241	241	0	0	54.1199	94.2733	0	0	0	27	16	0	21	0	0
ENST00000288532.11	chr12	841	-1	1461	951	11	499	COQ5	TAA	TAAT	32.0138	32.0138	0	0	80	80	0	0	21.9123	33.6633	0	0	0	24	16	0	18	0	0
ENST00000373079.3	chrX	407	-1	2594	1488	258	848	NAP1L3	TAA	TAAG	25.2109	23.6102	1.60069	0	63	59	4	0	9.71892	15.8671	6.20423	0	0	84	14	0	78	0	0
ENST00000389629.8	chr15	101	1	4976	2100	6	2870	RTF1	TGA	TGAG	64.0276	64.0276	0	0	160	160	0	0	12.8673	30.4893	0	0	0	24	50	0	18	0	0
ENST00000263093.7	chr19	1277	-1	2247	2040	31	176	SLC27A5	TGA	TGAT	4.00173	4.00173	0	0	10	10	0	0	1.78092	1.96163	0	0	0	162	1	0	156	0	0
ENST00000305784.7	chr2	1145	-1	1006	606	26	374	DTYMK	TGA	TGAC	65.2281	64.4278	0	0.800345	163	161	0	2	64.8391	106.316	0	2.13996	0.0201282	285	5	0.800345	279	2.86862	0.0269819
ENST00000426362.6	chr16	638	-1	920	417	269	234	TXNL4B	TAG	TAGT	6.80293	6.00259	0.800345	0	17	15	2	0	7.39449	14.3947	2.97526	0	0	24	3	0	18	0	0
ENST00000307767.13	chr17	276	1	1831	585	105	1141	TVP23B	TGA	TGAA	12.8055	12.0052	0.400173	0.400173	32	30	1	1	6.99373	20.5217	3.81117	0.350721	0.0170903	75	16	0.400173	69	5.7996	0.282609
ENST00000421999.8	chr3	473	1	4257	807	112	3338	CMSS1	TAA	TAAG	72.0311	61.2264	10.8047	0	180	153	27	0	16.9206	75.8691	96.4702	0	0	99	42	0	93	0	0
ENST00000336498.7	chr4	562	1	3254	2328	233	693	ARHGAP10	TAG	TAGC	12.0052	10.8047	1.20052	0	30	27	3	0	3.68936	4.64118	5.15244	0	0	261	6	0	255	0	0
ENST00000251089.6	chr14	384	-1	5131	1980	107	3044	ANGEL1	TGA	TGAC	46.42	46.42	0	0	116	116	0	0	9.04697	23.4445	0	0	0	147	36	0	141	0	0
ENST00000265000.9	chr4	640	1	4204	1941	19	2244	GALNT7	TAG	TAGA	36.8159	36.8159	0	0	92	92	0	0	8.75734	18.9675	0	0	0	57	47	0	51	0	0
ENST00000320152.11	chr10	103	-1	1894	645	25	1224	PRTFDC1	TAA	TAAA	24.0104	24.0104	0	0	60	60	0	0	12.6771	37.2254	0	0	0	111	27	0	105	0	0
ENST00000371703.7	chr10	393	1	2544	774	265	1505	RPP30	TGA	TGAA	67.6292	67.229	0.400173	0	169	168	1	0	26.5838	86.8592	1.51009	0	0	117	29	0	111	0	0
ENST00000371927.7	chr10	379	1	4139	1353	952	1834	STAMBPL1	TGA	TGAG	11.2048	5.20224	6.00259	0	28	13	15	0	2.70713	3.84497	6.30524	0	0	30	35	0	24	0	0
ENST00000302764.9	chr5	650	-1	7922	441	46	7435	NUDCD2	TAA	TAAC	44.4192	43.2186	0	1.20052	111	108	0	3	5.60706	98.0014	0	0.161468	0.00164761	123	163	0.400173	117	3.42028	0.0349003
ENST00000359644.7	chr3	653	1	3356	2817	123	416	ATP2C1	TAA	TAAG	52.4226	50.8219	1.60069	0	131	127	4	0	15.6206	18.0411	13.0137	0	0	96	9	0	90	0	0
ENST00000355841.7	chr5	727	-1	1667	1341	82	244	PDLIM7	TGA	TGAG	51.6223	46.0198	5.60242	0	129	115	14	0	30.9672	34.3176	68.3221	0	0	36	1	0	30	0	0
ENST00000367888.8	chr1	1366	1	733	357	82	294	MGST3	TAA	TAAA	78.834	77.6335	1.20052	0	197	194	3	0	107.55	217.461	14.6405	0	0	246	1	0	240	0	0
ENST00000241600.10	chr9	623	1	1413	858	23	532	MRPS2	TGA	TGAT	122.053	121.652	0.400173	0	305	304	1	0	86.3784	141.786	17.3988	0	0	213	4	0	207	0	0
ENST00000376834.8	chr9	242	-1	4214	1197	46	2971	CARNMT1	TAA	TAAT	33.6145	30.8133	2.40104	0.400173	84	77	6	1	7.97686	25.7421	52.1964	0.134693	0.0052324	51	73	0	45	0	0
ENST00000596362.1	chr19	915	1	1158	417	130	611	CALM3	TGA	TGAA	187.281	186.08	0.400173	0.800345	468	465	1	2	161.728	446.236	3.07825	1.30989	0.00293543	111	4	0	105	0	0
ENST00000369851.6	chr1	888	1	27128	1032	100	25996	GNAI3	TGA	TGAG	145.663	141.261	4.00173	0.400173	364	353	10	1	5.36946	136.881	40.0173	0.0153936	0.00011246	126	452	0	120	0	0
ENST00000434353.6	chrX	668	1	1479	408	561	510	CXorf40A	TAG	TAGA	41.6179	8.40362	33.2143	0	104	21	83	0	28.1392	20.5971	59.2056	0	0	69	3	0	63	0	0
ENST00000374987.4	chrX	278	1	3194	1524	54	1616	APEX2	TGA	TGAA	52.4226	52.4226	0	0	131	131	0	0	16.4128	34.398	0	0	0	72	28	0	66	0	0
ENST00000357495.4	chr13	174	1	1327	930	62	335	HNRNPA1L2	TAA	TAAT	85.6369	85.6369	0	0	214	214	0	0	64.5342	92.0827	0	0	0	18	10	0	12	0	0
ENST00000318158.11	chr9	184	1	1205	954	49	202	GRHPR	TAG	TAGC	99.643	98.4424	1.20052	0	249	246	3	0	82.6913	103.189	24.5004	0	0	69	4	0	63	0	0
ENST00000614681.1	chr2	583	1	1302	684	133	485	INSIG2	TGA	TGAA	9.60414	8.40362	1.20052	0	24	21	3	0	7.37645	12.286	9.02645	0	0	99	12	0	93	0	0
ENST00000328434.8	chr17	592	-1	735	288	17	430	COA3	TAA	TAAT	84.4364	84.0362	0	0.400173	211	210	0	1	114.879	291.792	0	0.930634	0.00318937	66	8	0	60	0	0
ENST00000225983.10	chr17	624	-1	5281	3339	318	1624	HDAC5	TGA	TGAC	20.0086	14.8064	5.20224	0	50	37	13	0	3.7888	4.43438	16.3593	0	0	60	9	0	54	0	0
ENST00000313552.10	chr2	1146	1	5151	690	20	4441	ING5	TAG	TAGG	17.6076	17.6076	0	0	44	44	0	0	3.41829	25.5183	0	0	0	36	56	0	30	0	0
ENST00000558966.5	chr15	148	1	1850	1368	119	363	CTDSPL2	TAA	TAAG	28.4123	28.4123	0	0	71	71	0	0	15.358	20.7692	0	0	0	84	6	0	78	0	0
ENST00000285930.9	chr7	659	-1	1316	918	32	366	AKR1B1	TGA	TGAA	283.722	282.922	0.400173	0.400173	709	707	1	1	215.594	308.194	12.5054	1.09337	0.00354766	30	7	0.400173	24	16.6739	0.0541018
ENST00000566625.2	chr16	375	1	2370	126	39	2205	ZNF771	TAG	TAGA	2.00086	2.00086	0	0	5	5	0	0	0.844246	15.8799	0	0	0	81	21	0	75	0	0
ENST00000292577.11	chr19	62	-1	1712	900	428	384	ABHD17A	TAG	TAGC	10.4045	2.80121	7.60328	0	26	7	19	0	6.07739	3.11245	17.7647	0	0	33	4	0	27	0	0
ENST00000321407.3	chr7	611	-1	4083	2295	408	1380	GCC1	TGA	TGAT	15.6067	12.8055	2.80121	0	39	32	7	0	3.82237	5.57975	6.86571	0	0	246	25	0	240	0	0
ENST00000413459.7	chr16	103	1	2004	1752	63	189	AMDHD2	TGA	TGAG	10.0043	10.0043	0	0	25	25	0	0	4.99217	5.71022	0	0	0	99	2	0	93	0	0
ENST00000270357.10	chr2	1126	1	5716	2145	97	3474	RNPEPL1	TAG	TAGC	9.20397	8.40362	0.800345	0	23	21	2	0	1.61021	3.91777	8.25098	0	0	72	44	0	66	0	0
ENST00000367287.5	chr1	1553	1	1605	483	18	1104	TIMM17A	TAG	TAGG	144.862	143.662	1.20052	0	362	359	2	0	90.257	297.437	66.6954	0	0	120	23	0	114	0	0
ENST00000261366.10	chr5	377	1	2845	1728	367	750	LMNB1	TAA	TAAA	300.93	269.716	30.8133	0.400173	752	674	77	1	105.775	156.086	83.9599	0.533563	0.0034184	27	16	0	21	0	0
ENST00000628904.2	chr2	701	1	3811	3594	121	96	PKP4	TGA	TGAA	22.4097	20.4088	2.00086	0	56	51	5	0	5.88026	5.67858	16.5361	0	0	36	3	0	30	0	0
ENST00000262613.10	chr17	900	1	1948	1044	213	691	SLC9A3R1	TGA	TGAG	56.0242	47.2204	8.8038	0	140	118	22	0	28.7598	45.2302	41.3324	0	0	366	3	0	360	0	0
ENST00000621654.1	chr17	445	-1	3674	1107	920	1647	EPOP	TGA	TGAC	6.80293	4.00173	2.40104	0.400173	17	10	6	1	1.85164	3.61493	2.60982	0.242971	0.0672131	57	17	0	51	0	0
ENST00000354429.6	chr17	130	1	1259	918	101	240	ELP5	TGA	TGAC	54.4235	52.0224	2.40104	0	136	130	6	0	43.2275	56.6693	23.7726	0	0	18	3	0	12	0	0
ENST00000396048.6	chr3	207	1	3054	783	431	1840	ZNF501	TAA	TAAA	2.00086	1.60069	0.400173	0	5	4	1	0	0.655161	2.0443	0.928475	0	0	75	35	0	69	0	0
ENST00000575403.5	chr17	283	-1	883	411	328	144	B9D1	TGA	TGAA	21.2091	21.2091	0	0	53	53	0	0	24.0194	51.6038	0	0	0	27	3	0	21	0	0
ENST00000253496.3	chr5	723	-1	2004	1815	43	146	F12	TGA	TGAT	8.00345	7.20311	0	0.800345	20	18	0	2	3.99374	3.96865	0	5.48182	1.38128	33	2	0	27	0	0
ENST00000503569.5	chr4	63	1	3210	2640	161	409	WFS1	TGA	TGAG	40.4174	38.4166	2.00086	0	101	96	5	0	12.5911	14.5517	12.4277	0	0	42	4	0	36	0	0
ENST00000304430.9	chr4	501	-1	1124	918	28	178	NUDT6	TAA	TAAA	8.00345	8.00345	0	0	20	20	0	0	7.12051	8.71836	0	0	0	30	7	0	24	0	0
ENST00000485511.6	chr6	418	1	2928	1776	102	1050	PPP2R5D	TGA	TGAC	82.8357	82.4355	0.400173	0	207	206	1	0	28.2909	46.4164	3.92326	0	0	225	10	0	219	0	0
ENST00000480567.5	chr1	1218	-1	850	519	157	174	SSR2	TGA	TGAT	184.88	181.678	2.40104	0.800345	462	454	6	2	217.506	350.055	15.2932	4.59968	0.0131399	90	4	0.800345	84	9.52792	0.0272184
ENST00000393860.7	chr17	568	-1	1867	618	450	799	RAB5C	TGA	TGAG	122.453	113.649	8.8038	0	306	284	22	0	65.588	183.898	19.564	0	0	45	6	0	39	0	0
ENST00000256441.5	chr5	195	1	1270	279	64	927	MRPS36	TAA	TAAC	50.8219	50.4217	0.400173	0	127	126	1	0	40.0173	180.723	6.2527	0	0	33	22	0	27	0	0
ENST00000380258.6	chr15	262	-1	866	165	67	634	PCLAF	TAA	TAAC	71.2307	66.8288	4.4019	0	178	167	11	0	82.2526	405.023	65.7	0	0	45	10	0	39	0	0
ENST00000392876.8	chr12	705	-1	7199	1614	72	5513	NT5DC3	TAG	TAGC	18.4079	18.0078	0.400173	0	46	45	1	0	2.55701	11.1572	5.55795	0	0	36	110	0	30	0	0
ENST00000232888.7	chr3	337	-1	1497	1395	31	71	RRP9	TGA	TGAC	56.0242	55.2238	0.800345	0	140	138	2	0	37.4243	39.587	25.8176	0	0	71	0	0	65	0	0
ENST00000428879.5	chr2	676	-1	1681	858	499	324	MMADHC	TAG	TAGC	130.056	126.455	3.60155	0	325	316	9	0	77.3683	147.383	7.21754	0	0	39	7	0	33	0	0
ENST00000314128.9	chr12	490	-1	4360	2523	51	1786	STAT2	TAG	TAGG	16.8072	16.0069	0.800345	0	42	40	2	0	3.85487	6.34439	15.693	0	0	54	27	0	48	0	0
ENST00000396825.4	chr20	280	-1	4583	756	48	3779	FITM2	TAA	TAAA	18.0078	18.0078	0	0	45	45	0	0	3.92925	23.8198	0	0	0	66	69	0	60	0	0
ENST00000606937.5	chr5	379	-1	562	384	41	137	C5orf63	TGA	TGAA	2.40104	2.40104	0	0	6	6	0	0	4.2723	6.2527	0	0	0	24	3	0	18	0	0
ENST00000265038.9	chr5	170	-1	1972	1158	37	777	ERCC8	TGA	TGAA	9.20397	6.40276	2.80121	0	23	16	7	0	4.66733	5.52915	75.7083	0	0	33	10	0	27	0	0
ENST00000371317.10	chrX	547	1	9532	513	130	8889	MCTS1	TGA	TGAG	149.665	142.061	7.20311	0.400173	374	355	18	1	15.7013	276.923	55.4085	0.0450189	0.000162568	27	192	0	21	0	0
ENST00000456936.4	chr5	346	-1	3873	642	238	2993	TMED7	TAA	TAAC	86.0371	62.4269	23.6102	0	215	156	59	0	22.2146	97.2382	99.2024	0	0	18	69	0	12	0	0
ENST00000627148.2	chr6	589	-1	965	318	395	252	CGA	TAA	TAAA	3.20138	2.80121	0.400173	0	8	7	1	0	3.31749	8.80883	1.0131	0	0	24	6	0	18	0	0
ENST00000322810.8	chr8	573	-1	15204	14022	164	1018	PLEC	TGA	TGAG	36.8159	36.8159	0	0	92	92	0	0	2.42146	2.62558	0	0	0	114	7	0	108	0	0
ENST00000374198.4	chr9	414	1	2742	1536	96	1110	PRPF4	TAG	TAGA	76.0328	75.6326	0.400173	0	190	189	1	0	27.729	49.24	4.16846	0	0	72	14	0	66	0	0
ENST00000396056.7	chr3	205	1	2613	1551	224	838	ZNF35	TAA	TAAC	7.60328	4.80207	2.80121	0	19	12	7	0	2.90979	3.09611	12.5054	0	0	54	15	0	48	0	0
ENST00000219479.7	chr16	15	1	955	531	18	406	NME4	TGA	TGAG	40.4174	40.4174	0	0	101	101	0	0	42.3219	76.1157	0	0	0	288	3	0	282	0	0
ENST00000193322.8	chr6	653	-1	4426	972	84	3370	OSTM1	TGA	TGAG	16.0069	16.0069	0	0	40	40	0	0	3.61656	16.468	0	0	0	138	66	0	132	0	0
ENST00000221856.11	chr19	132	1	1788	1458	143	187	FSD1	TAG	TAGG	19.6085	17.6076	2.00086	0	49	44	5	0	10.9667	12.0765	13.992	0	0	187	0	0	181	0	0
ENST00000631589.1	chr10	90	1	4910	3174	95	1641	MLLT10	TGA	TGAC	13.2057	13.2057	0	0	33	33	0	0	2.68955	4.16058	0	0	0	18	32	0	12	0	0
ENST00000247986.2	chr1	251	-1	3924	3057	305	562	KIF17	TGA	TGAG	6.40276	6.40276	0	0	16	16	0	0	1.63169	2.09446	0	0	0	39	4	0	33	0	0
ENST00000373449.6	chr1	428	-1	3541	666	36	2839	AK2	TAG	TAGT	190.882	190.082	0.800345	0	477	475	2	0	53.9063	285.408	22.2318	0	0	51	39	0	45	0	0
ENST00000646620.1	chr15	486	-1	1264	507	406	351	HDDC3	TGA	TGAT	25.611	25.611	0	0	64	64	0	0	20.2619	50.5149	0	0	0	213	5	0	207	0	0
ENST00000263707.6	chr2	600	-1	9242	1407	87	7748	TFCP2L1	TGA	TGAG	4.00173	4.00173	0	0	10	10	0	0	0.432993	2.84415	0	0	0	60	89	0	54	0	0
ENST00000374878.5	chrX	300	-1	2172	1431	395	346	ARHGEF9	TAA	TAAG	2.40104	2.40104	0	0	6	6	0	0	1.10545	1.67787	0	0	0	90	8	0	84	0	0
ENST00000543824.5	chr12	111	1	4247	2982	326	939	PHC1	TAA	TAAG	6.40276	6.00259	0.400173	0	16	15	1	0	1.5076	2.01294	1.22752	0	0	186	8	0	180	0	0
ENST00000264156.3	chr2	657	-1	3708	2433	72	1203	MCM6	TGA	TGAG	335.745	334.544	1.20052	0	839	836	3	0	90.5461	137.503	16.6739	0	0	18	25	0	12	0	0
ENST00000522232.2	chr5	616	1	1946	585	19	1342	PPP1R2B	TAG	TAGA	9.20397	9.20397	0	0	23	23	0	0	4.72969	15.7333	0	0	0	138	31	0	132	0	0
ENST00000281950.8	chr2	195	1	3660	471	85	3104	GEMIN6	TGA	TGAG	46.8202	38.4166	8.40362	0	117	96	21	0	12.7924	81.5638	98.8662	0	0	66	52	0	60	0	0
ENST00000356392.9	chr19	309	-1	2078	1755	99	224	CCDC151	TAG	TAGA	2.40104	2.40104	0	0	6	6	0	0	1.15545	1.36811	0	0	0	171	1	0	165	0	0
ENST00000270221.11	chr19	953	1	604	459	68	77	EMP3	TGA	TGAG	10.8047	10.0043	0.800345	0	27	25	2	0	17.8885	21.7959	11.7698	0	0	69	1	0	63	0	0
ENST00000212015.11	chr10	242	1	4062	2211	60	1791	SIRT1	TAG	TAGT	49.2212	49.2212	0	0	123	123	0	0	12.1175	22.262	0	0	0	129	38	0	123	0	0
ENST00000317506.8	chr16	574	-1	5200	1830	18	3352	RANBP10	TAG	TAGC	19.2083	19.2083	0	0	48	48	0	0	3.6939	10.4963	0	0	0	249	48	0	243	0	0
ENST00000261700.8	chr14	210	1	6962	702	88	6172	RTRAF	TGA	TGAA	182.079	181.678	0	0.400173	455	454	0	1	26.1532	258.801	0	0.0648368	0.000250527	33	129	0	27	0	0
ENST00000249636.10	chr15	302	1	8070	1923	142	6005	PIAS1	TGA	TGAT	40.0173	40.0173	0	0	100	100	0	0	4.95877	20.8098	0	0	0	195	125	0	189	0	0
ENST00000263150.8	chr10	7	1	4417	1452	145	2820	WDR37	TAA	TAAG	7.20311	6.40276	0.400173	0.400173	18	16	1	1	1.63077	4.40962	2.75981	0.141905	0.0321809	48	37	0	42	0	0
ENST00000319420.3	chr13	37	-1	2815	855	50	1910	SHISA2	TAA	TAAC	2.00086	2.00086	0	0	5	5	0	0	0.710786	2.34019	0	0	0	30	40	0	24	0	0
ENST00000335255.10	chr17	1055	1	5198	1950	151	3097	FOXK2	TAG	TAGC	21.2091	21.2091	0	0	53	53	0	0	4.08025	10.8765	0	0	0	153	39	0	147	0	0
ENST00000505354.2	chr4	623	-1	1823	1629	28	166	GK3P	TAA	TAAA	6.80293	6.80293	0	0	17	17	0	0	3.73172	4.17614	0	0	0	45	5	0	39	0	0
ENST00000372836.4	chr6	415	1	1659	804	365	490	CNPY3	TGA	TGAG	21.6093	18.0078	3.60155	0	54	45	9	0	13.0255	22.3977	9.86727	0	0	270	1	0	264	0	0
ENST00000308521.10	chr22	258	1	4451	1089	91	3271	APOBEC3F	TGA	TGAG	7.20311	7.20311	0	0	18	18	0	0	1.61831	6.61442	0	0	0	36	49	0	30	0	0
ENST00000261448.5	chr1	957	-1	2629	1167	234	1228	CASQ2	TAG	TAGC	2.80121	2.80121	0	0	7	7	0	0	1.0655	2.40035	0	0	0	21	32	0	15	0	0
ENST00000313143.9	chr3	870	1	5224	2118	253	2853	DVL3	TGA	TGAG	28.0121	23.6102	4.4019	0	70	59	11	0	5.36219	11.1474	17.3988	0	0	327	42	0	321	0	0
ENST00000216489.8	chr14	400	-1	2552	1137	13	1402	ALKBH1	TGA	TGAG	21.6093	21.6093	0	0	54	54	0	0	8.4676	19.0056	0	0	0	192	24	0	186	0	0
ENST00000323468.10	chr11	918	-1	4208	1491	12	2705	KDELC2	TGA	TGAG	51.2221	51.2221	0	0	128	128	0	0	12.1725	34.3542	0	0	0	102	53	0	96	0	0
ENST00000221980.5	chr19	274	1	2984	2742	86	156	ICAM5	TGA	TGAG	4.4019	4.4019	0	0	11	11	0	0	1.47517	1.60536	0	0	0	156	0	0	150	0	0
ENST00000354371.7	chr2	1100	1	3393	597	70	2726	COPS8	TGA	TGAT	75.2324	72.8314	2.40104	0	188	182	6	0	22.1728	121.996	34.3005	0	0	96	59	0	90	0	0
ENST00000564845.5	chr16	459	1	11459	8613	296	2550	CHD9	TGA	TGAT	24.8107	24.4105	0.400173	0	62	61	1	0	2.16517	2.83415	1.35193	0	0	27	61	0	21	0	0
ENST00000444614.8	chr13	119	-1	2014	789	303	922	CCDC122	TAA	TAAC	3.20138	3.20138	0	0	8	8	0	0	1.58956	4.05752	0	0	0	63	20	0	57	0	0
ENST00000586895.5	chr19	261	1	387	189	98	100	UBL5	TAG	TAGA	248.507	226.097	21.2091	1.20052	621	565	53	3	642.137	1196.28	216.42	12.0052	0.0100354	63	3	0.400173	57	7.02057	0.00586865
ENST00000620429.4	chr11	1010	1	2694	1422	1199	73	VPS11	TAG	TAGC	18.4079	9.20397	9.20397	0	46	23	23	0	6.83294	6.47255	7.67637	0	0	63	1	0	57	0	0
ENST00000380243.9	chr14	485	-1	16519	1227	242	15050	CCDC85C	TAG	TAGG	27.6119	24.4105	2.80121	0.400173	69	61	7	1	1.67152	19.8945	11.5752	0.0265895	0.00133653	114	190	0	108	0	0
ENST00000496811.6	chr3	769	-1	6678	2994	65	3619	DHX36	TGA	TGAC	120.052	118.451	0.400173	1.20052	300	296	1	3	17.9772	39.5628	6.1565	0.331726	0.0083848	108	69	1.20052	102	11.7698	0.297496
ENST00000308683.3	chr5	53	-1	1662	1401	129	132	ZNF622	TGA	TGAG	42.0181	40.4174	1.60069	0	105	101	4	0	25.2817	28.849	12.4085	0	0	54	2	0	48	0	0
ENST00000378572.8	chr10	57	1	1625	996	116	513	PRPF18	TGA	TGAG	22.4097	16.8072	5.60242	0	56	42	14	0	13.7906	16.8747	48.2967	0	0	21	15	0	15	0	0
ENST00000300289.10	chr15	141	1	3635	1485	96	2054	PDIA3	TAA	TAAA	366.158	364.157	1.60069	0.400173	915	910	4	1	100.731	245.224	16.6739	0.194826	0.000794483	129	37	0.400173	123	3.25344	0.0132672
ENST00000337080.8	chr19	1210	1	1898	951	261	686	ZNF444	TAG	TAGC	29.2126	24.0104	5.20224	0	73	60	13	0	15.3913	25.2475	19.932	0	0	255	7	0	249	0	0
ENST00000342502.6	chr12	675	-1	1600	1020	406	174	IKBIP	TAG	TAGT	29.6128	28.4123	1.20052	0	74	71	3	0	18.508	27.8551	2.95694	0	0	30	8	0	24	0	0
ENST00000353487.7	chr12	848	-1	4090	1122	485	2483	SPPL3	TGA	TGAT	28.8124	20.0086	8.8038	0	72	50	22	0	7.0446	17.833	18.1522	0	0	36	37	0	30	0	0
ENST00000645843.1	chr4	511	1	5782	1362	312	4108	ABHD18	TAG	TAGT	17.6076	15.2066	2.40104	0	44	38	6	0	3.04524	11.1649	7.69563	0	0	18	82	0	12	0	0
ENST00000334690.11	chr4	665	1	4478	3369	170	939	TRAPPC11	TGA	TGAT	35.6154	35.2152	0.400173	0	89	88	1	0	7.95341	10.4527	2.35396	0	0	69	19	0	63	0	0
ENST00000405260.5	chr2	1135	-1	4897	3939	693	265	PASK	TAA	TAAA	26.0112	25.2109	0.800345	0	65	63	2	0	5.31166	6.40032	1.1549	0	0	87	5	0	81	0	0
ENST00000337975.6	chr15	452	-1	3605	1737	164	1704	KLHL25	TGA	TGAG	8.00345	6.40276	0.800345	0.800345	20	16	2	2	2.2201	3.6861	4.88015	0.469686	0.127421	165	15	0.400173	159	2.51681	0.682783
ENST00000286574.9	chr12	558	-1	1932	1107	108	717	WIF1	TGA	TGAA	1.20052	1.20052	0	0	3	3	0	0	0.621386	1.08448	0	0	0	24	17	0	18	0	0
ENST00000551736.5	chr12	274	1	1639	1350	107	182	IRAK4	TAA	TAAA	6.00259	5.20224	0.800345	0	15	13	2	0	3.66235	3.85351	7.47986	0	0	24	4	0	18	0	0
ENST00000361891.9	chr1	1156	-1	1807	1140	65	602	ILF2	TGA	TGAC	597.858	593.056	4.80207	0	1494	1482	12	0	330.857	520.224	73.878	0	0	48	11	0	42	0	0
ENST00000251108.10	chr13	150	1	3341	1512	107	1722	CDADC1	TAA	TAAG	6.40276	2.00086	4.00173	0.400173	16	5	10	1	1.91642	1.32332	37.3993	0.232388	0.17561	54	29	0	48	0	0
ENST00000200652.4	chr5	399	1	2189	1623	217	349	SLC22A4	TGA	TGAA	2.00086	2.00086	0	0	5	5	0	0	0.914053	1.23282	0	0	0	24	7	0	18	0	0
ENST00000504548.3	chr8	561	1	5345	1896	63	3386	TIGD5	TGA	TGAC	23.6102	23.6102	0	0	59	59	0	0	4.41725	12.4526	0	0	0	942	26	0	936	0	0
ENST00000589666.6	chr17	936	1	3845	2400	69	1376	UNK	TGA	TGAC	22.0095	22.0095	0	0	55	55	0	0	5.72418	9.17062	0	0	0	72	15	0	66	0	0
ENST00000372771.5	chr1	503	1	6187	5712	7	468	RLF	TAA	TAAG	40.4174	40.4174	0	0	101	101	0	0	6.53264	7.07588	0	0	0	18	12	0	12	0	0
ENST00000397382.8	chr14	70	-1	1941	1584	277	80	C14orf93	TAA	TAAA	7.20311	7.20311	0	0	18	18	0	0	3.71103	4.54742	0	0	0	80	0	0	74	0	0
ENST00000421239.7	chr19	1104	1	6723	1740	261	4722	ZNF578	TAG	TAGA	2.80121	2.80121	0	0	7	7	0	0	0.41666	1.60989	0	0	0	33	79	0	27	0	0
ENST00000482354.5	chrX	57	1	1825	1428	68	329	MOSPD2	TAA	TAAG	13.2057	11.2048	2.00086	0	33	28	5	0	7.236	7.84652	29.4245	0	0	57	10	0	51	0	0
ENST00000332585.11	chr22	163	1	4216	2718	30	1468	OSBP2	TGA	TGAG	7.60328	7.60328	0	0	19	19	0	0	1.80343	2.79738	0	0	0	57	18	0	51	0	0
ENST00000399218.8	chr18	102	-1	6988	2595	50	4343	GAREM1	TAG	TAGC	8.00345	8.00345	0	0	20	20	0	0	1.14531	3.08418	0	0	0	51	82	0	45	0	0
ENST00000379485.1	chr13	106	-1	5133	1992	229	2912	KBTBD6	TGA	TGAA	46.0198	42.8185	3.20138	0	115	107	8	0	8.96549	21.4952	13.9798	0	0	30	66	0	24	0	0
ENST00000442287.6	chr15	463	-1	4442	3687	330	425	POLG	TAG	TAGC	49.2212	42.4183	6.80293	0	123	106	17	0	11.0809	11.5048	20.615	0	0	105	5	0	99	0	0
ENST00000257215.10	chr11	501	1	5754	3096	152	2506	DAGLA	TAG	TAGC	6.40276	6.40276	0	0	16	16	0	0	1.11275	2.06808	0	0	0	87	20	0	81	0	0
ENST00000378887.3	chr19	640	1	1072	315	70	687	SDHAF1	TGA	TGAC	14.4062	14.006	0	0.400173	36	35	0	1	13.4386	44.4636	0	0.582493	0.0131004	90	7	0.400173	84	4.76396	0.107143
ENST00000302190.9	chr8	402	1	3262	573	453	2236	SDC2	TAA	TAAA	72.4312	55.2238	17.2074	0	181	138	43	0	22.2045	96.3766	37.9855	0	0	51	47	0	45	0	0
ENST00000506380.5	chr4	55	1	753	525	186	42	NSG1	TAG	TAGC	6.40276	6.40276	0	0	16	16	0	0	8.503	12.1957	0	0	0	42	0	0	36	0	0
ENST00000397411.6	chr11	39	1	980	684	115	181	TSPAN4	TAG	TAGG	10.8047	10.8047	0	0	27	27	0	0	11.0252	15.7963	0	0	0	165	1	0	159	0	0
ENST00000393114.7	chr7	665	-1	1437	441	176	820	CYREN	TAG	TAGG	33.2143	18.8081	12.4053	2.00086	83	47	31	5	23.1137	42.6488	70.4849	2.44008	0.0572133	192	7	2.00086	186	10.7573	0.252231
ENST00000428984.6	chr15	16	-1	2941	2526	390	25	UBE3A	TAA	TAAA	42.8185	39.6171	3.20138	0	107	99	8	0	14.5592	15.6837	8.20867	0	0	25	0	0	19	0	0
ENST00000330062.7	chr15	474	-1	2649	1326	108	1215	IDH2	TAG	TAGG	45.2195	45.2195	0	0	113	113	0	0	17.0704	34.1022	0	0	0	126	17	0	120	0	0
ENST00000356853.9	chr2	990	-1	2049	867	128	1054	NHEJ1	TAA	TAAT	24.0104	22.8098	1.20052	0	60	57	3	0	11.7181	26.3089	9.37904	0	0	96	13	0	90	0	0
ENST00000369902.7	chr10	518	1	4956	1422	160	3374	SUFU	TAG	TAGC	33.2143	32.0138	1.20052	0	83	80	3	0	6.70184	22.5132	7.50324	0	0	108	30	0	102	0	0
ENST00000357122.8	chr17	747	-1	4716	3891	203	622	SPAG9	TGA	TGAG	110.047	108.847	0.800345	0.400173	275	272	2	1	23.3349	27.974	3.94259	0.643364	0.0229986	75	13	0	69	0	0
ENST00000266039.7	chr3	321	-1	5431	3405	168	1858	CACNA2D2	TGA	TGAG	14.4062	13.6059	0.400173	0.400173	36	34	1	1	2.65259	3.99585	2.38198	0.215378	0.0539005	132	16	0	126	0	0
ENST00000375442.8	chrX	260	1	2770	2049	126	595	TSPYL2	TAA	TAAG	18.8081	18.0078	0.800345	0	47	45	2	0	6.78993	8.78856	6.35195	0	0	345	1	0	339	0	0
ENST00000407249.7	chr1	41	-1	2632	2355	106	171	CDK11B	TGA	TGAA	38.8167	38.0164	0.800345	0	97	95	2	0	14.748	16.1428	7.55043	0	0	138	1	0	132	0	0
ENST00000370398.5	chr6	541	1	6300	2766	103	3431	KCNQ5	TAA	TAAG	7.20311	7.20311	0	0	18	18	0	0	1.14335	2.60416	0	0	0	57	67	0	51	0	0
ENST00000269260.7	chr17	70	1	1733	1197	84	452	ARRB2	TAG	TAGG	32.0138	31.6136	0.400173	0	80	79	1	0	18.4731	26.4107	4.76396	0	0	45	4	0	39	0	0
ENST00000279907.12	chr12	679	-1	5153	4362	233	558	UHRF1BP1L	TAG	TAGC	30.0129	26.0112	4.00173	0	75	65	10	0	5.82436	5.96314	17.1748	0	0	30	12	0	24	0	0
ENST00000341653.6	chr14	292	-1	285	219	42	24	MAX	TAA	TAAT	13.2057	10.8047	2.40104	0	33	27	6	0	46.3358	49.3363	57.1675	0	0	18	1	0	12	0	0
ENST00000398073.7	chr12	539	-1	4740	783	288	3669	CTDSP2	TAG	TAGC	16.8072	10.8047	5.60242	0.400173	42	27	14	1	3.54583	13.7991	19.4528	0.109069	0.00790406	72	47	0	66	0	0
ENST00000395284.7	chr10	227	1	1868	861	136	871	CDK1	TAG	TAGC	240.504	225.297	14.4062	0.800345	601	563	36	2	128.749	261.669	105.928	0.918881	0.00351161	126	21	0.400173	120	3.33477	0.0127442
ENST00000280020.10	chr18	122	1	4808	1701	6	3101	KIAA1328	TGA	TGAC	5.60242	5.60242	0	0	14	14	0	0	1.16523	3.2936	0	0	0	21	37	0	15	0	0
ENST00000370630.6	chr1	769	-1	6526	1125	19	5382	CTBS	TGA	TGAA	10.0043	10.0043	0	0	25	25	0	0	1.53299	8.89272	0	0	0	120	131	0	114	0	0
ENST00000555761.5	chr14	401	-1	1810	1683	23	104	SNW1	TGA	TGAA	114.85	114.449	0.400173	0	287	286	1	0	63.4528	68.0032	17.3988	0	0	104	0	0	98	0	0
ENST00000406438.5	chr17	269	1	8252	2781	491	4980	SMCR8	TGA	TGAG	21.2091	17.6076	3.60155	0	53	44	9	0	2.57018	6.33139	7.33514	0	0	21	75	0	15	0	0
ENST00000298295.3	chr10	163	-1	2075	606	212	1257	DEPP1	TGA	TGAC	4.4019	4.00173	0.400173	0	11	10	1	0	2.1214	6.60351	1.88761	0	0	159	21	0	153	0	0
ENST00000333602.12	chr3	947	-1	4431	3084	537	810	TNK2	TGA	TGAG	9.20397	8.00345	1.20052	0	23	20	3	0	2.07718	2.59515	2.2356	0	0	45	6	0	39	0	0
ENST00000258975.7	chr17	825	1	1401	861	183	357	TACO1	TAA	TAAC	56.4243	49.6214	6.80293	0	141	124	17	0	40.2743	57.6323	37.1745	0	0	33	8	0	27	0	0
ENST00000535621.6	chr16	219	1	2003	1464	182	357	PDXDC1	TGA	TGAG	44.8193	44.019	0.800345	0	112	110	2	0	22.3761	30.0676	4.3975	0	0	81	5	0	75	0	0
ENST00000219302.7	chr16	64	-1	1024	477	190	357	NME3	TAG	TAGC	48.8211	46.8202	0.400173	1.60069	122	117	1	4	47.6768	98.1555	2.10617	4.48373	0.0456798	342	1	1.60069	336	4.76396	0.0485348
ENST00000406652.5	chr2	208	1	5439	1581	316	3542	MTA3	TGA	TGAG	41.2178	38.0164	3.20138	0	103	95	8	0	7.57819	24.0458	10.131	0	0	51	26	0	45	0	0
ENST00000298289.6	chr14	187	-1	701	288	154	259	RPL36AL	TAA	TAAA	153.666	126.855	26.4114	0.400173	384	317	66	1	219.21	440.468	171.503	1.54507	0.00350779	42	2	0.400173	36	11.1159	0.0252366
ENST00000450142.7	chr12	616	-1	5575	3060	160	2355	PPP1R12A	TAA	TAAA	50.4217	48.8211	1.20052	0.400173	126	122	3	1	9.04426	15.9546	7.50324	0.169925	0.0106505	213	50	0.400173	207	1.9332	0.121169
ENST00000358697.5	chrX	298	-1	4068	2367	394	1307	ZXDA	TGA	TGAA	8.00345	8.00345	0	0	20	20	0	0	1.96742	3.38126	0	0	0	33	28	0	27	0	0
ENST00000222122.9	chr19	965	-1	2184	945	438	801	DBP	TGA	TGAG	14.8064	5.20224	9.60414	0	37	13	24	0	6.77948	5.50502	21.9273	0	0	267	12	0	261	0	0
ENST00000425146.5	chrX	500	1	2432	1602	365	465	PAK3	TAA	TAAG	2.80121	2.80121	0	0	7	7	0	0	1.15181	1.74857	0	0	0	36	8	0	30	0	0
ENST00000262306.11	chr16	109	-1	537	453	32	52	ELOB	TAA	TAAT	211.691	211.291	0.400173	0	529	528	1	0	394.211	466.426	12.5054	0	0	39	2	0	33	0	0
ENST00000617859.4	chr10	629	-1	4497	1227	304	2966	IKZF5	TGA	TGAT	9.20397	6.00259	3.20138	0	23	15	8	0	2.04669	4.89209	10.5309	0	0	195	57	0	189	0	0
ENST00000320776.4	chr4	70	1	1572	621	149	802	BLOC1S4	TGA	TGAC	23.6102	22.8098	0	0.800345	59	57	0	2	15.0192	36.7308	0	0.997937	0.0271689	60	21	0.400173	54	7.4106	0.201754
ENST00000405938.5	chr22	116	-1	2851	2481	349	21	TFIP11	TGA	TGAA	54.0233	50.0216	4.00173	0	135	125	10	0	18.9489	20.1619	11.4663	0	0	21	0	0	15	0	0
ENST00000268182.10	chr15	480	1	7160	4941	94	2125	IQGAP1	TAA	TAAT	49.6214	48.8211	0.400173	0.400173	124	122	1	1	6.93036	9.8808	4.25715	0.188316	0.0190588	186	33	0	180	0	0
ENST00000265334.9	chr5	422	-1	2177	1746	210	221	CDKL3	TAG	TAGT	2.00086	2.00086	0	0	5	5	0	0	0.919092	1.14597	0	0	0	69	7	0	63	0	0
ENST00000376945.3	chr13	219	-1	2733	798	344	1591	SOX21	TGA	TGAC	12.8055	5.60242	6.80293	0.400173	32	14	17	1	4.68552	7.02057	19.776	0.251523	0.0358265	138	21	0.400173	132	3.03161	0.431818
ENST00000260753.8	chr10	391	1	6261	5310	66	885	KIF20B	TAA	TAAA	100.443	98.4425	1.20052	0.800345	251	246	3	2	16.0427	18.5391	18.1897	0.904345	0.0487805	21	16	0	15	0	0
ENST00000429967.3	chrX	574	-1	3179	201	320	2658	APLN	TGA	TGAA	1.20052	0.800345	0.400173	0	3	2	1	0	0.37764	3.98182	1.25054	0	0	57	30	0	51	0	0
ENST00000357460.6	chr14	80	-1	4926	1620	159	3147	HOMEZ	TGA	TGAG	22.0095	21.6093	0.400173	0	55	54	1	0	4.46802	13.3391	2.51681	0	0	51	69	0	45	0	0
ENST00000376300.7	chr2	582	-1	6788	1863	69	4856	CCDC93	TGA	TGAA	23.21	23.21	0	0	58	58	0	0	3.41927	12.4584	0	0	0	30	89	0	24	0	0
ENST00000309733.6	chr4	460	1	8799	366	121	8312	FAM241A	TAA	TAAA	13.6059	12.8055	0.800345	0	34	32	2	0	1.5463	34.9878	6.61442	0	0	51	162	0	45	0	0
ENST00000251810.7	chr8	430	-1	4886	1023	238	3625	RRM2B	TAA	TAAA	30.4131	30.4131	0	0	76	76	0	0	6.22454	29.7293	0	0	0	27	67	0	21	0	0
ENST00000396813.5	chr14	114	-1	1425	909	263	253	DHRS1	TAA	TAAC	6.40276	6.40276	0	0	16	16	0	0	4.49317	7.04374	0	0	0	105	5	0	99	0	0
ENST00000243189.12	chr1	304	-1	1380	840	206	334	RSRP1	TAA	TAAA	10.4045	9.60414	0.800345	0	26	24	2	0	7.53948	11.4335	3.88517	0	0	21	4	0	15	0	0
ENST00000298282.14	chr11	1083	1	3597	1386	220	1991	PKNOX2	TAG	TAGT	8.8038	5.20224	3.60155	0	22	13	9	0	2.44754	3.75342	16.3707	0	0	30	24	0	24	0	0
ENST00000243644.9	chr19	1090	-1	2310	1566	236	508	ZNF350	TAG	TAGG	4.4019	3.60155	0.800345	0	11	9	2	0	1.90558	2.29984	3.39129	0	0	48	11	0	42	0	0
ENST00000272418.7	chr2	444	-1	3253	1260	11	1982	MRPS5	TAA	TAAC	66.4286	66.4286	0	0	166	166	0	0	20.4207	52.7211	0	0	0	138	47	0	132	0	0
ENST00000298355.7	chr14	206	-1	5239	2100	1116	2023	TRIM9	TAA	TAAG	16.0069	14.006	2.00086	0	40	35	5	0	3.05534	6.66954	1.79289	0	0	240	42	0	234	0	0
ENST00000408912.7	chr16	416	1	3581	3060	311	210	ARMC5	TAG	TAGA	15.2066	15.2066	0	0	38	38	0	0	4.24646	4.96946	0	0	0	48	4	0	42	0	0
ENST00000372466.8	chrX	479	-1	1710	522	246	942	NUP62CL	TGA	TGAA	20.0086	15.2066	2.80121	2.00086	50	38	7	5	11.701	29.1313	11.387	2.12406	0.0729132	63	24	1.20052	57	21.0617	0.722992
ENST00000239144.4	chr17	697	-1	1778	699	229	850	HOXB8	TAG	TAGG	11.605	10.4045	1.20052	0	29	26	3	0	6.527	14.8848	5.24244	0	0	102	10	0	96	0	0
ENST00000262093.10	chr18	176	-1	7632	1239	76	6317	FECH	TGA	TGAC	41.6179	40.0173	1.60069	0	104	100	4	0	5.45309	32.298	21.0617	0	0	78	116	0	72	0	0
ENST00000345317.7	chr7	130	-1	3794	1047	155	2592	SKAP2	TGA	TGAG	57.6248	56.0242	1.60069	0	144	140	4	0	15.1884	53.5092	10.327	0	0	105	53	0	99	0	0
ENST00000229758.8	chr6	852	-1	2009	1311	76	622	FBXO5	TGA	TGAT	61.2264	61.2264	0	0	153	153	0	0	30.4761	46.7021	0	0	0	39	15	0	33	0	0
ENST00000268720.9	chr16	748	1	2612	1869	124	619	CPNE7	TGA	TGAA	2.80121	2.80121	0	0	7	7	0	0	1.07244	1.49877	0	0	0	225	3	0	219	0	0
ENST00000355765.10	chr14	180	1	2823	1977	164	682	PRPF39	TGA	TGAT	22.4097	21.2091	1.20052	0	56	53	3	0	7.93824	10.7279	7.32023	0	0	129	14	0	123	0	0
ENST00000618550.5	chr19	218	-1	4422	4008	106	308	PRR36	TGA	TGAG	4.4019	4.4019	0	0	11	11	0	0	0.995454	1.09828	0	0	0	117	3	0	111	0	0
ENST00000318596.7	chr19	505	1	3075	924	145	2006	SLC25A42	TAG	TAGG	2.40104	2.00086	0.400173	0	6	5	1	0	0.780825	2.16544	2.75981	0	0	345	22	0	339	0	0
ENST00000369983.3	chr10	510	1	6358	5547	254	557	GBF1	TAA	TAAG	110.448	102.044	8.40362	0	276	255	21	0	17.3714	18.3963	33.0851	0	0	51	7	0	45	0	0
ENST00000568956.1	chr19	1199	1	3960	3147	348	465	ZNF865	TGA	TGAC	9.60414	9.20397	0	0.400173	24	23	0	1	2.42529	2.92468	0	0.860586	0.29425	243	3	0	237	0	0
ENST00000372153.5	chr9	586	-1	3240	2523	146	571	DDX31	TAA	TAAA	25.611	25.2109	0.400173	0	64	63	1	0	7.90464	9.99242	2.74091	0	0	54	10	0	48	0	0
ENST00000391860.7	chr1	1760	-1	10869	1542	398	8929	PGBD5	TGA	TGAT	5.20224	4.80207	0.400173	0	13	12	1	0	0.478631	3.11418	1.00546	0	0	231	98	0	225	0	0
ENST00000280571.9	chr12	892	-1	6096	603	291	5202	RILPL2	TAG	TAGA	8.00345	5.60242	2.00086	0.400173	20	14	5	1	1.3129	9.29091	6.87582	0.0769267	0.00827978	18	72	0	12	0	0
ENST00000338891.11	chr6	716	-1	4096	3390	438	268	FAM184A	TGA	TGAA	14.4062	12.0052	2.40104	0	36	30	6	0	3.51714	3.54135	5.48182	0	0	48	3	0	42	0	0
ENST00000265316.9	chr2	995	-1	2935	2496	279	160	ABCB6	TGA	TGAC	10.4045	9.60414	0.800345	0	26	24	2	0	3.54497	3.84781	2.86862	0	0	33	4	0	27	0	0
ENST00000550804.6	chr12	424	-1	5531	2043	67	3421	CALCOCO1	TGA	TGAT	17.6076	17.2074	0.400173	0	44	43	1	0	3.18344	8.42262	5.97272	0	0	228	43	0	222	0	0
ENST00000406855.7	chr22	88	-1	1018	687	13	318	DERL3	TGA	TGAG	10.8047	10.8047	0	0	27	27	0	0	10.6136	15.7273	0	0	0	123	6	0	117	0	0
ENST00000393240.7	chr12	614	1	3050	1236	665	1149	SYT1	TAA	TAAA	6.80293	6.40276	0.400173	0	17	16	1	0	2.23047	5.18023	0.601763	0	0	36	23	0	30	0	0
ENST00000472174.7	chr1	555	1	942	585	75	282	ATP6V0B	TAG	TAGA	148.864	145.663	2.40104	0.800345	372	364	6	2	158.03	248.996	32.0138	2.8381	0.0113982	267	1	0.800345	261	3.06646	0.0123153
ENST00000473183.6	chr16	590	-1	3748	2121	533	1094	ESRP2	TAG	TAGG	3.20138	3.20138	0	0	8	8	0	0	0.854157	1.50937	0	0	0	240	11	0	234	0	0
ENST00000393437.7	chr2	497	-1	13867	2232	634	11001	LONRF2	TGA	TGAT	16.8072	16.0069	0.800345	0	42	40	2	0	1.21203	7.17155	1.26237	0	0	45	194	0	39	0	0
ENST00000424100.1	chr7	568	-1	2850	1080	448	1322	GPR85	TGA	TGAG	1.60069	1.60069	0	0	4	4	0	0	0.561646	1.48212	0	0	0	30	25	0	24	0	0
ENST00000397203.6	chr12	9	1	9073	3234	151	5688	ERC1	TGA	TGAC	36.0155	35.2152	0.800345	0	90	88	2	0	3.96953	10.889	5.3003	0	0	126	76	0	120	0	0
ENST00000361175.8	chr10	371	1	3904	1812	363	1729	PAPSS2	TAA	TAAG	26.8116	26.8116	0	0	67	67	0	0	6.86772	14.7967	0	0	0	27	31	0	21	0	0
ENST00000372458.8	chr1	545	-1	1421	807	105	509	ELOVL1	TGA	TGAG	53.223	49.2212	4.00173	0	133	123	10	0	37.4546	60.9928	38.1117	0	0	18	2	0	12	0	0
ENST00000371224.7	chr10	427	-1	3307	2355	137	815	ALDH18A1	TGA	TGAA	164.471	158.068	6.00259	0.400173	411	395	15	1	49.7342	67.1202	43.8145	0.491009	0.00731537	165	10	0	159	0	0
ENST00000645955.1	chr13	161	1	1784	837	153	794	RNASEH2B	TGA	TGAG	24.4105	18.4079	6.00259	0	61	46	15	0	13.683	21.9928	39.2326	0	0	48	9	0	42	0	0
ENST00000360000.8	chrX	446	-1	1086	321	140	625	TCEAL8	TGA	TGAA	119.251	99.2428	20.0086	0	298	248	49	0	109.808	309.168	142.919	0	0	60	9	0	54	0	0
ENST00000374403.4	chrX	328	1	4343	3666	62	615	KIF4A	TGA	TGAA	66.8288	66.8288	0	0	167	167	0	0	15.3877	18.2294	0	0	0	75	10	0	69	0	0
ENST00000280871.9	chr12	264	-1	7176	1914	267	4995	SLC2A13	TAA	TAAT	8.00345	7.60328	0.400173	0	20	19	1	0	1.11531	3.97245	1.49877	0	0	84	98	0	78	0	0
ENST00000377727.1	chr6	125	-1	352	279	4	69	HIST1H4H	TAA	TAAG	708.706	707.105	1.20052	0.400173	1771	1767	3	1	2013.37	2534.43	300.129	5.7996	0.00228833	69	0	0.400173	63	6.35195	0.00250627
ENST00000534313.6	chr11	621	1	3454	3096	167	191	SIPA1	TGA	TGAG	18.0078	14.4062	3.60155	0	45	36	9	0	5.2136	4.65317	21.5662	0	0	27	2	0	21	0	0
ENST00000354284.8	chr11	995	1	1411	1023	57	331	TMEM25	TAA	TAAC	1.20052	1.20052	0	0	3	3	0	0	0.850828	1.17353	0	0	0	96	5	0	90	0	0
ENST00000590194.5	chr17	632	-1	1497	1023	121	353	SLC25A39	TGA	TGAA	50.4217	42.0181	8.40362	0	126	105	21	0	33.6819	41.0734	69.4514	0	0	282	2	0	276	0	0
ENST00000335183.11	chr14	223	1	796	606	56	134	CDKN3	TAA	TAAA	39.2169	38.4166	0.800345	0	98	96	2	0	49.2675	63.3937	14.2919	0	0	51	3	0	45	0	0
ENST00000338791.11	chr7	620	-1	2566	1767	75	724	IMPDH1	TGA	TGAG	36.0155	36.0155	0	0	90	90	0	0	14.0357	20.3823	0	0	0	75	4	0	69	0	0
ENST00000645929.1	chr14	48	-1	7377	6876	95	406	CHD8	TGA	TGAA	112.448	110.047	2.40104	0	281	275	6	0	15.2431	16.0046	25.2741	0	0	201	4	0	195	0	0
ENST00000359238.6	chr17	690	1	2270	780	261	1229	SNX11	TGA	TGAG	9.60414	8.00345	1.60069	0	24	20	4	0	4.2309	10.2608	6.13291	0	0	132	8	0	126	0	0
ENST00000611250.4	chrX	170	1	4668	2439	70	2159	JADE3	TGA	TGAT	21.6093	21.6093	0	0	54	54	0	0	4.62925	8.85991	0	0	0	126	38	0	120	0	0
ENST00000510878.1	chr1	139	1	804	435	28	341	AGTRAP	TAA	TAAG	30.8133	30.4131	0.400173	0	77	76	1	0	38.325	69.9152	14.2919	0	0	234	3	0	228	0	0
ENST00000573759.1	chr17	104	1	2159	585	323	1251	MIS12	TAA	TAAT	15.6067	12.0052	3.60155	0	39	30	9	0	7.22868	20.5217	11.1503	0	0	39	18	0	33	0	0
ENST00000248104.11	chr16	53	-1	4275	657	589	3029	UNKL	TGA	TGAC	5.60242	3.20138	2.40104	0	14	8	6	0	1.31051	4.87273	4.07646	0	0	279	37	0	273	0	0
ENST00000255882.10	chr22	46	-1	6707	6276	81	350	PI4KA	TGA	TGAG	99.643	99.643	0	0	249	249	0	0	14.8566	15.8768	0	0	0	279	3	0	273	0	0
ENST00000613397.4	chr11	882	1	4021	1824	1723	474	BIRC2	TAA	TAAA	30.0129	21.2091	8.8038	0	75	53	22	0	7.46405	11.6278	5.10957	0	0	54	9	0	48	0	0
ENST00000274140.10	chr5	41	1	9596	2700	198	6698	2020-03-06	TAA	TAAA	147.664	145.663	2.00086	0	369	364	5	0	15.388	53.9492	10.1054	0	0	81	141	0	75	0	0
ENST00000573584.6	chr17	99	-1	3566	2193	6	1367	NUP88	TGA	TGAC	109.647	109.647	0	0	274	274	0	0	30.748	49.9988	0	0	0	27	34	0	21	0	0
ENST00000271526.9	chr1	1249	1	2023	1443	231	349	PRCC	TAG	TAGG	140.461	104.045	36.4157	0	351	260	91	0	69.4318	72.1032	157.644	0	0	87	4	0	81	0	0
ENST00000328194.8	chr11	180	-1	4946	3831	275	840	DENND5A	TGA	TGAC	33.2143	24.8107	8.40362	0	83	62	21	0	6.71539	6.4763	30.5586	0	0	30	14	0	24	0	0
ENST00000309558.8	chr3	133	-1	4557	1857	7	2693	SUSD5	TAG	TAGG	48.8211	48.8211	0	0	122	122	0	0	10.7134	26.2903	0	0	0	75	54	0	69	0	0
ENST00000332624.8	chr2	886	-1	6344	2712	302	3330	TRAK2	TGA	TGAG	9.20397	6.40276	2.40104	0.400173	23	16	6	1	1.45081	2.3609	7.95045	0.120172	0.0509009	18	63	0	12	0	0
ENST00000584773.5	chr17	773	-1	1272	729	118	425	SRSF1	TAA	TAAG	416.98	396.971	20.0086	0	1042	992	50	0	327.814	544.542	169.565	0	0	102	6	0	96	0	0
ENST00000344517.5	chr1	1756	-1	3824	2184	49	1591	ABCB10	TAA	TAAG	45.6197	44.8193	0.800345	0	114	112	2	0	11.9298	20.5217	16.3336	0	0	18	35	0	12	0	0
ENST00000301919.9	chr11	903	-1	4058	1005	1423	1630	MSANTD4	TGA	TGAT	23.21	20.4088	2.80121	0	58	51	7	0	5.71957	20.3073	1.96852	0	0	21	41	0	15	0	0
ENST00000431561.7	chr16	131	-1	3303	1155	607	1541	ZNF200	TAA	TAAT	16.4071	12.8055	3.60155	0	41	32	9	0	4.96733	11.087	5.93337	0	0	60	27	0	54	0	0
ENST00000434041.6	chr17	661	-1	753	345	81	327	ARL17B	TGA	TGAT	17.2074	16.0069	1.20052	0	43	40	3	0	22.8518	46.3968	14.8212	0	0	57	5	0	51	0	0
ENST00000263805.8	chr15	117	-1	10415	5619	321	4475	ZNF106	TGA	TGAA	48.4209	48.0207	0	0.400173	121	120	0	1	4.64915	8.54613	0	0.089424	0.0104637	33	64	0.400173	27	14.8212	1.73426
ENST00000268638.10	chr16	712	1	2623	1248	57	1318	IRF8	TAA	TAAG	2.80121	2.80121	0	0	7	7	0	0	1.06794	2.24456	0	0	0	72	18	0	66	0	0
ENST00000373116.6	chr1	467	-1	908	741	103	64	MRPS15	TAA	TAAA	87.6378	76.433	11.2048	0	219	191	27	0	96.5174	103.148	108.785	0	0	30	2	0	24	0	0
ENST00000373218.5	chr10	273	1	7446	330	251	6865	EIF4EBP2	TGA	TGAC	16.4071	10.8047	4.4019	1.20052	41	27	11	3	2.20348	32.7414	17.5374	0.174875	0.0053411	18	123	0	12	0	0
ENST00000643188.1	chr20	208	-1	1895	1392	160	343	GSS	TGA	TGAG	74.4321	74.0319	0.400173	0	186	185	1	0	39.2782	53.1839	2.50108	0	0	141	4	0	135	0	0
ENST00000378378.9	chr1	65	1	2777	2097	160	520	ARHGEF16	TAG	TAGC	4.4019	4.4019	0	0	11	11	0	0	1.58513	2.09914	0	0	0	492	3	0	486	0	0
ENST00000372745.1	chr10	318	-1	2275	1224	211	840	AP3M1	TGA	TGAG	85.2368	82.0354	3.20138	0	213	205	8	0	37.4667	67.0224	15.1724	0	0	99	16	0	93	0	0
ENST00000370693.5	chr6	523	1	6606	603	366	5637	BAG2	TAG	TAGT	36.4157	26.4114	10.0043	0	91	66	25	0	5.51252	43.8	27.3342	0	0	63	124	0	57	0	0
ENST00000378076.4	chr10	69	-1	6502	3159	145	3198	ITGA8	TGA	TGAC	11.2048	11.2048	0	0	28	28	0	0	1.72329	3.54696	0	0	0	183	55	0	177	0	0
ENST00000322213.8	chrX	264	-1	9739	3669	122	5948	SMC1A	TAG	TAGC	290.125	289.725	0.400173	0	725	724	1	0	29.79	78.9656	3.2801	0	0	132	92	0	126	0	0
ENST00000414097.6	chr8	519	-1	3710	1152	862	1696	NDRG1	TAG	TAGG	141.661	136.059	5.60242	0	354	340	14	0	38.1836	118.106	6.49932	0	0	33	23	0	27	0	0
ENST00000593916.5	chr19	1238	1	503	273	160	70	ZNF773	TGA	TGAA	1.60069	1.20052	0.400173	0	4	3	1	0	3.18229	4.3975	2.50108	0	0	70	0	0	64	0	0
ENST00000396556.6	chr3	122	-1	6555	2262	117	4176	OSBPL10	TGA	TGAT	3.60155	3.20138	0.400173	0	9	8	1	0	0.549436	1.41529	3.42028	0	0	45	69	0	39	0	0
ENST00000484866.5	chr3	842	1	1685	1425	76	184	ZNF639	TGA	TGAT	22.0095	21.6093	0.400173	0	55	54	1	0	13.062	15.1644	5.26543	0	0	33	2	0	27	0	0
ENST00000295777.9	chr3	810	1	1862	1200	425	237	SERPINI1	TAA	TAAG	12.4053	12.0052	0.400173	0	31	30	1	0	6.66238	10.0043	0.941582	0	0	18	6	0	12	0	0
ENST00000483273.2	chr1	194	-1	2135	243	1693	199	UQCRHL	TAA	TAAA	88.8383	88.8383	0	0	222	222	0	0	41.6104	365.59	0	0	0	150	2	0	144	0	0
ENST00000379719.8	chr11	182	1	6117	3084	106	2927	IPO7	TGA	TGAG	274.518	266.115	8.40362	0	686	665	21	0	44.8779	86.2888	79.2795	0	0	33	75	0	27	0	0
ENST00000394249.8	chr15	489	-1	3027	1830	112	1085	PRC1	TGA	TGAG	213.292	205.289	5.60242	2.40104	533	513	14	6	70.4632	112.18	50.0216	2.21294	0.0197267	42	17	0	36	0	0
ENST00000256442.10	chr5	193	1	1984	1269	107	608	CCNB1	TAA	TAAC	399.772	385.766	14.006	0	999	964	35	0	201.498	303.992	130.898	0	0	120	11	0	114	0	0
ENST00000586682.1	chr19	425	1	1270	591	-1	680	RAB8A	TGA	TGAG	136.459	64.0276	72.4312	0	341	160	181	0	107.448	108.338	-72431.2	0	0	39	7	0	33	0	0
ENST00000423759.5	chrX	342	1	7677	5655	70	1952	TAF1	TGA	TGAG	22.8098	22.8098	0	0	57	57	0	0	2.97119	4.03357	0	0	0	48	41	0	42	0	0
ENST00000419938.5	chr2	668	-1	1710	630	227	853	ZEB2	TGA	TGAA	6.80293	4.80207	2.00086	0	17	12	5	0	3.97832	7.62233	8.81437	0	0	54	17	0	48	0	0
ENST00000406197.5	chr7	811	-1	515	246	133	136	CNPY1	TAG	TAGG	2.80121	2.40104	0.400173	0	7	6	1	0	5.43924	9.76031	3.00882	0	0	33	2	0	27	0	0
ENST00000375071.4	chr1	248	1	764	408	27	329	CDA	TGA	TGAC	2.80121	2.80121	0	0	7	7	0	0	3.6665	6.86571	0	0	0	27	4	0	21	0	0
ENST00000617178.4	chr22	312	-1	1961	657	48	1256	POLDIP3	TAA	TAAC	50.4217	50.0216	0	0.400173	126	125	0	1	25.7123	76.1363	0	0.318609	0.00418471	21	12	0	15	0	0
ENST00000369878.9	chr10	526	1	15812	2595	181	13036	CNNM2	TAG	TAGG	18.0078	16.4071	1.60069	0	45	41	4	0	1.13887	6.32257	8.84359	0	0	84	212	0	78	0	0
ENST00000356511.6	chr1	497	1	1034	858	10	166	PPIE	TAG	TAGA	58.025	58.025	0	0	145	145	0	0	56.117	67.6282	0	0	0	162	1	0	156	0	0
ENST00000400198.8	chr13	257	-1	3318	789	212	2317	ARGLU1	TAA	TAAA	28.8124	26.4114	2.40104	0	72	66	6	0	8.68367	33.4745	11.3256	0	0	129	46	0	123	0	0
ENST00000262370.12	chr16	160	1	3885	1698	129	2058	MGRN1	TGA	TGAG	44.019	41.2178	2.80121	0	110	103	7	0	11.3305	24.2743	21.7148	0	0	141	8	0	135	0	0
ENST00000380050.8	chr7	376	1	5126	1377	301	3448	CDK14	TGA	TGAC	8.40362	8.40362	0	0	21	21	0	0	1.63941	6.10285	0	0	0	90	62	0	84	0	0
ENST00000366933.5	chr1	1681	1	5753	1053	29	4671	SPATA17	TAA	TAAA	1.60069	1.60069	0	0	4	4	0	0	0.278236	1.52012	0	0	0	39	119	0	33	0	0
ENST00000368599.4	chr6	697	1	9742	897	52	8793	CALHM5	TAG	TAGC	3.20138	3.20138	0	0	8	8	0	0	0.328616	3.56899	0	0	0	18	170	0	12	0	0
ENST00000381844.8	chr2	29	-1	2171	705	158	1308	YWHAQ	TAA	TAAA	421.782	416.98	4.4019	0.400173	1054	1042	11	1	194.28	591.461	27.8601	0.305942	0.000517266	207	18	0.400173	201	1.99091	0.00336609
ENST00000301717.8	chr16	67	-1	1404	1035	27	342	SPSB3	TGA	TGAC	13.6059	13.6059	0	0	34	34	0	0	9.69079	13.1458	0	0	0	216	1	0	210	0	0
ENST00000324727.8	chr11	985	-1	4439	654	141	3644	SCN4B	TGA	TGAG	0.800345	0.800345	0	0	2	2	0	0	0.180299	1.22377	0	0	0	75	27	0	69	0	0
ENST00000377113.6	chr10	88	-1	3754	378	440	2936	CASC10	TGA	TGAA	2.80121	0.800345	1.60069	0.400173	7	2	4	1	0.746193	2.11732	3.63793	0.136299	0.0643733	21	35	0	15	0	0
ENST00000596536.5	chr19	466	1	3159	2637	277	245	FCHO1	TGA	TGAA	5.60242	5.60242	0	0	14	14	0	0	1.77348	2.12454	0	0	0	51	4	0	45	0	0
ENST00000219204.8	chr16	495	1	1924	459	103	1362	ARL2BP	TAG	TAGG	20.4088	16.0069	3.60155	0.800345	51	40	9	2	10.6075	34.8734	34.9665	0.587625	0.0168502	66	22	0.800345	60	13.3391	0.3825
ENST00000638741.1	chrX	695	-1	799	351	147	301	CSAG2	TAA	TAAA	0.400173	0.400173	0	0	1	1	0	0	0.500842	1.14009	0	0	0	99	5	0	93	0	0
ENST00000404914.8	chr2	1144	1	2752	1149	16	1587	ATG4B	TGA	TGAA	54.8236	54.8236	0	0	137	137	0	0	19.9214	47.7142	0	0	0	30	19	0	24	0	0
ENST00000234392.3	chr2	332	1	1116	840	40	236	VAX2	TAA	TAAG	4.00173	4.00173	0	0	10	10	0	0	3.58578	4.76396	0	0	0	180	2	0	174	0	0
ENST00000332496.10	chr15	475	1	3736	2481	234	1021	SEMA4B	TGA	TGAG	8.8038	8.8038	0	0	22	22	0	0	2.35648	3.54849	0	0	0	162	9	0	156	0	0
ENST00000314425.9	chrX	339	-1	5491	4080	125	1286	ZMYM3	TGA	TGAG	86.0371	85.2368	0.800345	0	215	213	2	0	15.6687	20.8914	6.40276	0	0	108	17	0	102	0	0
ENST00000418331.7	chr11	368	1	7800	3981	348	3471	PTPRJ	TAA	TAAT	13.2057	11.605	1.60069	0	33	29	4	0	1.69304	2.9151	4.59968	0	0	120	46	0	114	0	0
ENST00000244050.3	chr20	359	1	1660	762	74	824	SNAI1	TGA	TGAC	1.60069	1.60069	0	0	4	4	0	0	0.964271	2.10064	0	0	0	336	5	0	330	0	0
ENST00000614691.1	chr12	458	1	1323	798	71	454	METTL7B	TAG	TAGC	20.809	20.809	0	0	52	52	0	0	15.7286	26.0764	0	0	0	36	5	0	30	0	0
ENST00000506784.5	chr1	1601	1	2098	1482	214	402	CDK18	TGA	TGAG	10.0043	8.00345	0.800345	1.20052	25	20	2	3	4.7685	5.40044	3.73993	2.98636	0.552985	237	2	1.20052	231	5.19705	0.962338
ENST00000355673.8	chr12	522	1	4157	2979	270	908	MBD6	TAG	TAGC	14.4062	11.605	2.80121	0	36	29	7	0	3.46553	3.8956	10.3748	0	0	45	7	0	39	0	0
ENST00000358365.7	chr17	366	1	3252	2043	221	988	RHOT1	TGA	TGAT	27.6119	26.4114	1.20052	0	69	66	3	0	8.49075	12.9277	5.43221	0	0	54	21	0	48	0	0
ENST00000309083.7	chr12	63	1	1136	276	365	495	PTMS	TGA	TGAG	83.6361	50.4217	32.414	0.800345	209	126	81	2	73.6233	182.687	88.8054	1.61686	0.00885041	207	2	0.800345	201	3.98182	0.0217958
ENST00000332853.9	chr10	195	-1	6369	930	31	5408	VSTM4	TAG	TAGT	2.40104	2.40104	0	0	6	6	0	0	0.376988	2.58176	0	0	0	30	89	0	24	0	0
ENST00000055077.8	chr7	310	-1	1640	1032	10	598	RFC2	TAG	TAGA	117.651	117.651	0	0	294	294	0	0	71.7383	114.003	0	0	0	21	10	0	15	0	0
ENST00000303592.3	chr22	245	-1	2020	1305	253	462	KCNJ4	TGA	TGAC	2.00086	2.00086	0	0	5	5	0	0	0.990526	1.53323	0	0	0	444	1	0	438	0	0
ENST00000370784.8	chrX	605	1	1323	555	400	368	FAM122C	TAA	TAAA	4.00173	2.40104	1.60069	0	10	6	4	0	3.02474	4.32619	4.00173	0	0	90	9	0	84	0	0
ENST00000373001.4	chr1	488	-1	2636	1167	120	1349	RRAGC	TAG	TAGT	17.6076	17.2074	0.400173	0	44	43	1	0	6.67966	14.745	3.33477	0	0	129	25	0	123	0	0
ENST00000369489.10	chr1	962	-1	1041	720	48	273	CD58	TGA	TGAT	12.0052	12.0052	0	0	30	30	0	0	11.5324	16.6739	0	0	0	45	6	0	39	0	0
ENST00000354725.8	chr7	615	1	3403	2700	174	529	SND1	TAA	TAAG	311.734	299.729	12.0052	0	779	749	30	0	91.6058	111.011	68.9953	0	0	321	5	0	315	0	0
ENST00000508192.5	chr11	559	1	2879	2142	496	241	MARK2	TAA	TAAC	38.8167	35.2152	3.60155	0	97	88	9	0	13.4827	16.4403	7.2612	0	0	241	0	0	235	0	0
ENST00000260118.7	chr8	282	-1	1203	924	32	247	GGH	TGA	TGAA	114.85	114.85	0	0	287	287	0	0	95.4693	124.296	0	0	0	18	8	0	12	0	0
ENST00000651870.1	chr18	20	-1	3327	1317	180	1830	ZBTB14	TAG	TAGA	6.80293	6.40276	0.400173	0	17	16	1	0	2.04477	4.86163	2.22318	0	0	48	41	0	42	0	0
ENST00000265433.7	chr8	373	-1	4621	2232	149	2240	NBN	TAA	TAAC	64.828	60.0259	4.4019	0.400173	162	150	11	1	14.029	26.8933	29.5429	0.178648	0.00664286	39	42	0	33	0	0
ENST00000397117.5	chr3	44	-1	1558	822	586	150	SEC13	TAA	TAAC	163.671	151.265	12.4053	0	409	378	31	0	105.052	184.021	21.1695	0	0	150	0	0	144	0	0
ENST00000561421.5	chr15	413	1	1504	1227	152	125	FAH	TGA	TGAG	33.6145	32.8142	0.800345	0	84	82	2	0	22.3501	26.7434	5.26543	0	0	108	1	0	102	0	0
ENST00000159087.7	chr19	453	-1	4133	3666	179	288	ANO8	TAG	TAGC	8.8038	8.8038	0	0	22	22	0	0	2.13012	2.40147	0	0	0	288	0	0	282	0	0
ENST00000436949.5	chr7	354	-1	2505	2283	158	64	SEMA3A	TGA	TGAG	9.60414	9.60414	0	0	24	24	0	0	3.83399	4.20681	0	0	0	33	2	0	27	0	0
ENST00000380752.10	chr13	59	-1	7298	1857	381	5060	SLC7A1	TGA	TGAC	119.251	114.449	4.00173	0.800345	298	286	10	2	16.3403	61.6313	10.5032	0.158171	0.00256641	141	67	0.800345	135	5.92848	0.0961927
ENST00000267202.7	chr12	882	-1	2661	825	56	1780	VPS37B	TGA	TGAG	12.0052	10.4045	1.20052	0.400173	30	26	3	1	4.51153	12.6115	21.4378	0.224816	0.0178263	126	19	0	120	0	0
ENST00000341142.7	chr2	1009	1	1479	1230	66	183	GMPPA	TGA	TGAG	49.2212	48.0207	1.20052	0	123	120	3	0	33.2801	39.0412	18.1897	0	0	171	3	0	165	0	0
ENST00000262288.7	chr17	766	1	1897	1326	49	522	SCPEP1	TAG	TAGG	59.2255	58.4252	0.800345	0	148	146	2	0	31.2206	44.0612	16.3336	0	0	21	9	0	15	0	0
ENST00000369893.10	chr10	521	1	6725	936	65	5724	SFXN2	TAA	TAAA	28.4123	27.6119	0.400173	0.400173	71	69	1	1	4.22487	29.4999	6.1565	0.0699113	0.00236988	102	79	0	96	0	0
ENST00000261733.7	chr12	780	1	9516	1521	44	7951	ALDH2	TAA	TAAG	76.0328	74.8323	1.20052	0	190	187	3	0	7.98999	49.1994	27.2845	0	0	96	125	0	90	0	0
ENST00000505036.5	chr4	524	-1	764	198	397	169	NDUFC1	TAA	TAAA	109.247	104.045	4.80207	0.400173	273	260	12	1	142.994	525.479	12.0959	2.36788	0.00450614	21	3	0	15	0	0
ENST00000569748.5	chr16	633	-1	4509	2436	904	1169	AP1G1	TGA	TGAG	110.448	98.8426	11.605	0	276	247	29	0	24.4949	40.5758	12.8374	0	0	111	24	0	105	0	0
ENST00000305536.11	chrX	586	1	1778	936	40	802	RBMX2	TGA	TGAA	26.8116	26.4114	0.400173	0	67	66	1	0	15.0796	28.2173	10.0043	0	0	45	14	0	39	0	0
ENST00000219299.8	chr16	518	1	5227	1101	73	4053	CCDC113	TAG	TAGC	6.80293	6.80293	0	0	17	17	0	0	1.3015	6.17887	0	0	0	36	51	0	30	0	0
ENST00000280800.5	chr12	800	1	4742	1737	8	2997	PLBD2	TGA	TGAA	48.8211	48.4209	0	0.400173	122	121	0	1	10.2955	27.8762	0	0.133524	0.00478991	81	15	0	75	0	0
ENST00000434634.6	chr15	444	-1	5342	1104	55	4183	WDR73	TGA	TGAC	42.8185	42.4183	0	0.400173	107	106	0	1	8.01544	38.4224	0	0.0956664	0.00248986	21	73	0	15	0	0
ENST00000379079.7	chr11	281	-1	2424	876	271	1277	WT1	TGA	TGAG	2.40104	2.40104	0	0	6	6	0	0	0.990526	2.74091	0	0	0	66	19	0	60	0	0
ENST00000216452.9	chr14	303	-1	1349	534	59	756	PIGH	TGA	TGAG	19.6085	19.2083	0.400173	0	49	48	1	0	14.5355	35.9706	6.78259	0	0	51	13	0	45	0	0
ENST00000374296.3	chr1	314	-1	3252	1008	661	1583	PAQR7	TGA	TGAA	3.60155	3.20138	0.400173	0	9	8	1	0	1.10749	3.17597	0.605405	0	0	111	19	0	105	0	0
ENST00000394767.3	chr4	430	-1	5524	1071	445	4008	CXXC4	TAA	TAAA	6.40276	4.80207	1.60069	0	16	12	4	0	1.15908	4.48373	3.59706	0	0	39	82	0	33	0	0
ENST00000440460.6	chr11	937	1	5852	2019	291	3542	DIXDC1	TAA	TAAT	10.4045	9.20397	1.20052	0	26	23	3	0	1.77794	4.55868	4.12549	0	0	18	56	0	12	0	0
ENST00000600449.8	chrX	672	-1	2675	1020	206	1449	TMEM185A	TAG	TAGA	19.2083	14.006	5.20224	0	48	35	13	0	7.18067	13.7314	25.2536	0	0	189	13	0	183	0	0
ENST00000409465.5	chr2	844	-1	3052	2220	426	406	STAT1	TAG	TAGA	58.4252	54.8236	3.60155	0	146	137	9	0	19.1432	24.6953	8.45435	0	0	102	4	0	96	0	0
ENST00000636934.1	chr8	5	1	1745	618	203	924	CLN8	TAG	TAGG	7.20311	5.20224	2.00086	0	18	13	5	0	4.12785	8.41787	9.85647	0	0	87	18	0	81	0	0
ENST00000374259.7	chrX	334	1	3256	1485	326	1445	FOXO4	TGA	TGAG	10.4045	8.8038	1.60069	0	26	22	4	0	3.19548	5.92848	4.91009	0	0	105	19	0	99	0	0
ENST00000498907.3	chr19	579	-1	2556	1044	114	1398	CEBPA	TGA	TGAG	12.4053	10.8047	1.60069	0	31	27	4	0	4.85342	10.3493	14.0411	0	0	108	14	0	102	0	0
ENST00000581312.6	chr1	1047	-1	8877	2499	339	6039	OTUD7B	TGA	TGAA	30.8133	26.8116	4.00173	0	77	67	10	0	3.47114	10.7289	11.8045	0	0	42	94	0	36	0	0
ENST00000376266.9	chr6	215	-1	2580	2316	117	147	CCHCR1	TAA	TAAG	31.2135	30.0129	1.20052	0	78	75	3	0	12.0982	12.959	10.2608	0	0	114	3	0	108	0	0
ENST00000373664.7	chr20	239	-1	5639	3174	61	2404	RBL1	TAA	TAAT	33.6145	33.6145	0	0	84	84	0	0	5.96107	10.5906	0	0	0	87	48	0	81	0	0
ENST00000449193.6	chr10	89	-1	6553	2694	2247	1612	SKIDA1	TAA	TAAA	6.80293	6.80293	0	0	17	17	0	0	1.03814	2.52522	0	0	0	84	29	0	78	0	0
ENST00000308736.7	chr12	908	-1	4514	3441	103	970	DHX37	TGA	TGAC	72.4312	71.2307	1.20052	0	181	178	3	0	16.0459	20.7006	11.6555	0	0	78	4	0	72	0	0
ENST00000295666.6	chr4	233	-1	1382	816	28	538	IGFBP7	TAA	TAAA	3.60155	3.60155	0	0	9	9	0	0	2.60604	4.41367	0	0	0	48	10	0	42	0	0
ENST00000442039.3	chr16	54	-1	872	366	18	488	C16orf91	TGA	TGAC	15.6067	14.8064	0	0.800345	39	37	0	2	17.8976	40.4546	0	1.64005	0.0405405	303	3	0.800345	297	2.69476	0.0666121
ENST00000258729.8	chr7	114	-1	4229	1707	375	2147	IGF2BP3	TAA	TAAA	55.624	51.2221	4.4019	0	139	128	11	0	13.153	30.0071	11.7384	0	0	114	55	0	108	0	0
ENST00000299927.4	chr15	447	1	7818	3771	16	4031	ZNF592	TGA	TGAC	24.8107	24.8107	0	0	62	62	0	0	3.17354	6.57934	0	0	0	462	52	0	456	0	0
ENST00000408995.5	chr2	523	-1	1322	807	99	416	FHL2	TGA	TGAA	24.0104	23.21	0.800345	0	60	58	2	0	18.1621	28.7609	8.08429	0	0	129	12	0	123	0	0
ENST00000310164.3	chrX	523	1	2152	1176	467	509	ZCCHC12	TAA	TAAG	57.2247	46.42	10.8047	0	143	116	27	0	26.5914	39.4728	23.1363	0	0	24	7	0	18	0	0
ENST00000358438.6	chr7	519	-1	2020	444	22	1554	POLR2J2	TGA	TGAG	17.2074	15.6067	1.20052	0.400173	43	39	3	1	8.51852	35.1503	54.569	0.257511	0.00732601	54	19	0	48	0	0
ENST00000310496.9	chr17	1040	-1	1820	963	39	818	RFNG	TGA	TGAC	14.006	14.006	0	0	35	35	0	0	7.69563	14.5442	0	0	0	138	4	0	132	0	0
ENST00000361198.9	chr10	505	-1	2240	1095	618	527	LDB1	TAA	TAAA	41.6179	36.0155	5.20224	0.400173	104	90	13	1	18.5794	32.8909	8.41787	0.759341	0.0230867	78	7	0	72	0	0
ENST00000339077.10	chr7	110	1	5574	1728	236	3610	KLHL7	TGA	TGAA	41.2178	34.0147	7.20311	0	103	85	18	0	7.39465	19.6844	30.5216	0	0	36	78	0	30	0	0
ENST00000251303.10	chr16	367	1	1046	795	162	89	SLX1A	TGA	TGAT	24.8107	21.6093	3.20138	0	62	54	8	0	23.7196	27.1815	19.7616	0	0	72	3	0	66	0	0
ENST00000368468.4	chr6	717	-1	4973	1929	436	2608	MAN1A1	TAA	TAAA	77.6335	68.4295	9.20397	0	194	171	23	0	15.611	35.4741	21.11	0	0	51	51	0	45	0	0
ENST00000225698.8	chr17	101	-1	1124	816	76	232	C1QBP	TAG	TAGA	986.425	969.218	16.4071	0.800345	2465	2422	41	2	877.603	1187.77	215.883	3.44976	0.00290441	66	6	0.800345	60	13.3391	0.0112304
ENST00000210060.12	chr19	338	-1	1300	1077	108	115	DHPS	TGA	TGAG	60.4261	57.6248	2.80121	0	151	144	7	0	46.4816	53.505	25.9371	0	0	99	2	0	93	0	0
ENST00000290649.10	chr16	472	-1	3562	1899	212	1451	AMFR	TAG	TAGC	49.6214	48.4209	1.20052	0	124	121	3	0	13.9308	25.4981	5.66282	0	0	48	24	0	42	0	0
ENST00000376087.4	chr10	112	-1	6546	5100	160	1286	ANKRD26	TGA	TGAA	27.6119	26.0112	1.20052	0.400173	69	65	3	1	4.21813	5.10024	7.50324	0.311176	0.0610121	66	23	0.400173	60	6.66954	1.30769
ENST00000310571.7	chr11	758	1	4949	1146	47	3756	PAAF1	TGA	TGAC	30.0129	30.0129	0	0	75	75	0	0	6.06445	26.1893	0	0	0	27	69	0	21	0	0
ENST00000361684.8	chr22	244	-1	3548	1191	218	2139	TMEM184B	TAG	TAGG	28.4123	26.0112	1.60069	0.800345	71	65	4	2	8.00796	21.8398	7.34262	0.374168	0.0171324	36	18	0	30	0	0
ENST00000618612.4	chr20	22	-1	1473	261	168	1044	FKBP1A	TGA	TGAA	89.2385	81.6352	7.20311	0.400173	223	204	18	1	60.5828	312.779	42.8756	0.383307	0.00122549	57	14	0	51	0	0
ENST00000383794.7	chr3	73	1	2895	1371	69	1455	CCDC174	TGA	TGAT	14.8064	14.8064	0	0	37	37	0	0	5.11447	10.7997	0	0	0	18	20	0	12	0	0
ENST00000215659.13	chr22	364	-1	1733	1071	168	494	MAPK12	TGA	TGAA	13.2057	12.0052	1.20052	0	33	30	3	0	7.62014	11.2093	7.14594	0	0	494	0	0	488	0	0
ENST00000559107.5	chr15	518	-1	1308	597	17	694	TM2D3	TGA	TGAC	37.6162	37.6162	0	0	94	94	0	0	28.7586	63.0087	0	0	0	51	9	0	45	0	0
ENST00000436587.6	chr7	62	1	6190	1059	217	4914	C1GALT1	TGA	TGAA	12.8055	10.4045	2.00086	0.400173	32	26	5	1	2.06874	9.82482	9.22057	0.0814352	0.00828872	27	110	0	21	0	0
ENST00000602748.5	chr7	754	1	3009	2298	274	437	CUL1	TAA	TAAC	158.869	148.464	9.60414	0.800345	397	371	24	2	52.7978	64.6058	35.0516	1.83145	0.0283481	27	7	0	21	0	0
ENST00000349830.8	chr8	6	1	5603	4002	229	1372	ARHGEF10	TAA	TAAG	19.2083	19.2083	0	0	48	48	0	0	3.42821	4.79967	0	0	0	45	29	0	39	0	0
ENST00000262803.9	chr19	499	1	5303	3324	266	1713	UPF1	TAA	TAAA	154.066	145.663	8.40362	0	385	364	21	0	29.0527	43.8215	31.5926	0	0	36	17	0	30	0	0
ENST00000354190.10	chr11	754	1	1932	699	22	1211	PLEKHB1	TGA	TGAG	8.40362	8.40362	0	0	21	21	0	0	4.3497	12.0224	0	0	0	159	14	0	153	0	0
ENST00000441493.7	chr22	12	-1	9402	5976	349	3077	MICAL3	TGA	TGAG	19.2083	19.2083	0	0	48	48	0	0	2.043	3.21424	0	0	0	81	28	0	75	0	0
ENST00000263346.13	chr16	758	1	2203	1998	70	135	TCF25	TGA	TGAG	76.0328	76.0328	0	0	190	190	0	0	34.5133	38.0544	0	0	0	78	1	0	72	0	0
ENST00000649800.1	chr1	600	-1	2764	1365	238	1161	MKNK1	TGA	TGAA	24.8107	20.0086	4.80207	0	62	50	12	0	8.97637	14.6583	20.1768	0	0	30	14	0	24	0	0
ENST00000293471.11	chr19	1089	1	3120	1821	421	878	ZNF613	TAA	TAAA	4.4019	4.00173	0.400173	0	11	10	1	0	1.41086	2.19754	0.950529	0	0	114	18	0	108	0	0
ENST00000433477.4	chr4	596	-1	2858	933	13	1912	CTSO	TGA	TGAC	1.60069	1.60069	0	0	4	4	0	0	0.560074	1.71564	0	0	0	36	38	0	30	0	0
ENST00000263681.6	chr11	768	1	3776	1368	123	2285	POLD3	TAA	TAAA	40.0173	40.0173	0	0	100	100	0	0	10.5978	29.2524	0	0	0	159	33	0	153	0	0
ENST00000243082.4	chr12	427	1	1994	1104	108	782	HOXC11	TGA	TGAA	6.80293	6.80293	0	0	17	17	0	0	3.4117	6.16208	0	0	0	63	10	0	57	0	0
ENST00000369592.1	chr10	553	-1	1065	684	299	82	SMNDC1	TAA	TAAT	65.6283	65.2281	0	0.400173	164	163	0	1	61.6228	95.3628	0	4.88015	0.0511746	69	3	0.400173	63	6.35195	0.0666082
ENST00000613478.1	chr17	447	1	2029	351	118	1560	CISD3	TGA	TGAG	15.6067	15.2066	0	0.400173	39	38	0	1	7.69183	43.3235	0	0.256521	0.00592105	87	15	0.400173	81	4.9404	0.114035
ENST00000424789.6	chr17	820	1	11676	5940	-2	5738	TANC2	TAA	TAAA	28.8124	14.4062	14.4062	0	72	36	36	0	2.46766	2.42529	-7203.11	0	0	87	84	0	81	0	0
ENST00000225430.9	chr17	459	1	692	558	56	78	RPL19	TAA	TAAA	818.353	813.951	2.80121	1.60069	2045	2034	7	4	1182.59	1458.69	50.0216	20.5217	0.0140685	45	2	0.800345	39	20.5217	0.0140685
ENST00000257910.8	chr12	532	1	3633	600	110	2923	TSPAN31	TGA	TGAG	20.4088	19.6085	0.800345	0	51	49	2	0	5.61762	32.6808	7.27586	0	0	18	49	0	12	0	0
ENST00000302558.7	chr2	558	-1	5531	5265	186	80	RGPD8	TGA	TGAG	30.0129	29.2126	0.800345	0	75	73	2	0	5.42631	5.54845	4.30293	0	0	36	1	0	30	0	0
ENST00000548825.6	chr12	330	1	3262	2646	149	467	PRPF40B	TGA	TGAC	2.80121	2.80121	0	0	7	7	0	0	0.858739	1.05866	0	0	0	111	3	0	105	0	0
ENST00000519948.3	chr12	599	1	7559	261	280	7018	ATXN7L3B	TAG	TAGC	60.8262	41.2178	15.2066	4.4019	152	103	38	11	8.04686	157.923	54.3091	0.62723	0.00397176	42	152	0	36	0	0
ENST00000299237.2	chr16	513	-1	4176	1716	617	1843	ZNF319	TGA	TGAC	8.00345	6.80293	1.20052	0	20	17	3	0	1.91654	3.96441	1.94573	0	0	72	25	0	66	0	0
ENST00000449934.7	chr6	220	1	1325	966	32	327	MICA	TAA	TAAG	15.2066	15.2066	0	0	38	38	0	0	11.4766	15.7418	0	0	0	78	3	0	72	0	0
ENST00000328459.11	chr14	426	-1	19426	2499	129	16798	TTC7B	TGA	TGAG	8.40362	8.40362	0	0	21	21	0	0	0.432597	3.36279	0	0	0	261	187	0	255	0	0
ENST00000426216.6	chr18	236	1	4316	3411	11	894	ATP9B	TAA	TAAG	9.20397	9.20397	0	0	23	23	0	0	2.13252	2.69832	0	0	0	285	5	0	279	0	0
ENST00000361432.3	chr10	601	1	2396	1041	24	1331	FAM45A	TGA	TGAC	13.2057	13.2057	0	0	33	33	0	0	5.51156	12.6856	0	0	0	24	27	0	18	0	0
ENST00000478753.4	chr16	377	-1	2506	1314	448	744	SEPHS2	TGA	TGAG	111.648	72.8314	38.0164	0.800345	279	182	95	2	44.5523	55.4272	84.858	1.07573	0.019408	105	11	0.800345	99	8.08429	0.145854
ENST00000267430.10	chr14	182	1	7086	6114	96	876	FANCM	TAA	TAAT	35.2152	34.4148	0.800345	0	88	86	2	0	4.96968	5.62886	8.33693	0	0	60	26	0	54	0	0
ENST00000325722.8	chr1	447	-1	4732	3117	219	1396	KIAA0319L	TAG	TAGC	31.2135	27.2117	4.00173	0	78	68	10	0	6.59625	8.7301	18.2727	0	0	183	13	0	177	0	0
ENST00000409218.5	chr2	234	-1	603	408	132	63	MCFD2	TAG	TAGA	61.6266	61.6266	0	0	154	154	0	0	102.2	151.046	0	0	0	45	5	0	39	0	0
ENST00000326446.9	chr2	688	1	2760	648	705	1407	ARL6IP6	TAA	TAAA	36.0155	34.0147	1.60069	0.400173	90	85	4	1	13.0491	52.4918	2.27048	0.284415	0.00541829	90	36	0	84	0	0
ENST00000292841.9	chr19	667	-1	8573	2277	253	6043	ZNF585A	TGA	TGAG	3.60155	2.40104	1.20052	0	9	6	3	0	0.420104	1.05447	4.74513	0	0	90	90	0	84	0	0
ENST00000237305.11	chr6	770	-1	2356	1263	83	1010	SGK1	TGA	TGAA	6.40276	6.40276	0	0	16	16	0	0	2.71764	5.06949	0	0	0	54	13	0	48	0	0
ENST00000373654.1	chr9	468	-1	2002	1293	206	503	ZBTB26	TGA	TGAG	3.20138	2.80121	0.400173	0	8	7	1	0	1.59909	2.16644	1.94259	0	0	84	12	0	78	0	0
ENST00000224652.10	chr10	614	-1	4885	1524	108	3253	ATE1	TGA	TGAC	24.8107	22.8098	0.400173	1.60069	62	57	1	4	5.07896	14.9671	3.7053	0.492066	0.0328765	39	60	0.400173	33	12.1264	0.810207
ENST00000295206.6	chr2	584	-1	2412	1146	505	761	EN1	TAG	TAGC	7.20311	6.40276	0.400173	0.400173	18	16	1	1	2.98636	5.58705	0.792421	0.525851	0.0941196	156	5	0	150	0	0
ENST00000518235.5	chr5	762	-1	1199	657	4	538	MRNIP	TAA	TAAA	8.00345	8.00345	0	0	20	20	0	0	6.67511	12.1818	0	0	0	24	7	0	18	0	0
ENST00000513140.5	chr4	164	-1	4121	2178	464	1479	APBB2	TAG	TAGC	14.4062	13.2057	1.20052	0	36	33	3	0	3.4958	6.06322	2.58732	0	0	45	30	0	39	0	0
ENST00000323060.3	chr19	887	-1	2205	510	72	1623	OPA3	TAG	TAGG	5.60242	5.20224	0.400173	0	14	13	1	0	2.54078	10.2005	5.55795	0	0	30	20	0	24	0	0
ENST00000360321.7	chr20	5	-1	1531	1059	134	338	C20orf96	TAG	TAGA	12.8055	12.8055	0	0	32	32	0	0	8.36416	12.0921	0	0	0	99	2	0	93	0	0
ENST00000327473.9	chr19	143	1	3771	528	111	3132	TNFAIP8L1	TGA	TGAA	2.00086	2.00086	0	0	5	5	0	0	0.530592	3.78951	0	0	0	123	29	0	117	0	0
ENST00000374467.4	chr6	311	-1	2125	603	277	1245	BAK1	TGA	TGAC	25.611	16.8072	8.00345	0.800345	64	42	20	2	12.0523	27.8727	28.8933	0.642847	0.0230637	51	12	0	45	0	0
ENST00000371901.4	chr1	607	1	2211	1497	143	571	CYP4X1	TAG	TAGA	3.20138	3.20138	0	0	8	8	0	0	1.44793	2.13853	0	0	0	21	12	0	15	0	0
ENST00000285605.8	chr10	454	1	3168	489	141	2538	MARVELD1	TGA	TGAG	16.4071	12.8055	2.40104	1.20052	41	32	6	3	5.179	26.1872	17.0286	0.473017	0.0180629	342	24	0	336	0	0
ENST00000320285.9	chr6	889	-1	7878	1104	207	6567	AGPAT4	TGA	TGAC	22.0095	18.8081	3.20138	0	55	47	8	0	2.79379	17.0363	15.4656	0	0	66	93	0	60	0	0
ENST00000446558.5	chr2	956	1	450	195	14	241	RPL37A	TAA	TAAC	502.217	501.016	1.20052	0	1254	1251	3	0	1116.04	2569.31	85.7513	0	0	120	1	0	114	0	0
ENST00000617612.2	chr11	318	1	1202	336	262	604	C11orf96	TAA	TAAG	3.60155	2.00086	0.800345	0.800345	9	5	2	2	2.9963	5.95495	3.05475	1.32507	0.222517	60	9	0	54	0	0
ENST00000223023.5	chr7	602	-1	4318	1485	263	2570	WASL	TGA	TGAT	34.0147	30.8133	3.20138	0	85	77	8	0	7.87741	20.7497	12.1725	0	0	45	53	0	39	0	0
ENST00000393010.6	chr3	709	1	3115	1410	272	1433	PXYLP1	TAA	TAAA	8.00345	7.60328	0.400173	0	20	19	1	0	2.56933	5.3924	1.47122	0	0	24	30	0	18	0	0
ENST00000415061.8	chr19	1170	-1	1825	963	110	752	RDH13	TAA	TAAC	21.6093	20.809	0.800345	0	54	52	2	0	11.8407	21.6085	7.27586	0	0	18	8	0	12	0	0
ENST00000569453.5	chr16	759	1	1807	1323	387	97	DEF8	TAG	TAGC	28.4123	24.0104	4.4019	0	71	60	11	0	15.7234	18.1484	11.3744	0	0	97	0	0	91	0	0
ENST00000369762.7	chrX	746	1	2009	1380	10	619	ATP6AP1	TGA	TGAC	226.898	225.697	0.400173	0.800345	567	564	1	2	112.941	163.549	40.0173	1.29296	0.00790568	153	12	0.800345	147	5.44452	0.0332899
ENST00000302754.6	chr19	346	1	1785	1011	280	494	JUNB	TGA	TGAA	13.6059	11.2048	2.40104	0	34	28	6	0	7.62233	11.0829	8.57513	0	0	477	1	0	471	0	0
ENST00000299957.11	chr15	147	1	3929	1278	305	2346	CASC4	TAA	TAAG	11.2048	9.20397	2.00086	0	28	23	5	0	2.85183	7.20185	6.56021	0	0	39	60	0	33	0	0
ENST00000511685.6	chr4	658	1	10878	8067	144	2667	TENM3	TAA	TAAC	38.0164	38.0164	0	0	95	95	0	0	3.4948	4.71258	0	0	0	324	48	0	318	0	0
ENST00000265643.4	chr11	705	1	704	339	183	182	GAL	TGA	TGAG	106.046	79.6343	25.2109	1.20052	265	199	62	3	150.633	234.91	137.764	6.59625	0.02808	39	4	0	33	0	0
ENST00000330188.13	chr1	1168	-1	2063	714	80	1269	TPM3	TAG	TAGA	164.071	161.27	2.80121	0	410	403	7	0	79.5302	225.868	35.0151	0	0	39	15	0	33	0	0
ENST00000593751.7	chrX	257	1	2897	609	1605	683	AC234031.1	TGA	TGAG	4.4019	1.60069	2.40104	0.400173	11	4	6	1	1.51947	2.62839	1.49597	0.585904	0.222914	114	8	0	108	0	0
ENST00000216297.7	chr14	47	-1	4388	3111	86	1191	SUPT16H	TAA	TAAC	353.352	351.352	2.00086	0	883	878	5	0	80.527	112.938	23.2658	0	0	252	13	0	246	0	0
ENST00000589296.5	chr17	981	-1	2114	162	68	1884	CYTH1	TAA	TAAG	2.40104	2.40104	0	0	6	6	0	0	1.13578	14.8212	0	0	0	147	20	0	141	0	0
ENST00000599612.2	chr19	478	1	1363	588	94	681	MPV17L2	TGA	TGAA	32.414	32.414	0	0	81	81	0	0	23.7813	55.1258	0	0	0	57	9	0	51	0	0
ENST00000372236.8	chr6	440	1	3495	2109	289	1097	POLH	TAG	TAGT	24.8107	20.4088	4.4019	0	62	51	11	0	7.09891	9.677	15.2315	0	0	24	23	0	18	0	0
ENST00000425651.7	chr7	556	-1	6141	3882	4	2255	NRCAM	TAA	TAAT	18.8081	18.8081	0	0	47	47	0	0	3.06271	4.84495	0	0	0	126	40	0	120	0	0
ENST00000543171.5	chr12	853	1	1732	993	298	441	P2RX4	TGA	TGAG	3.20138	3.20138	0	0	8	8	0	0	1.84837	3.22395	0	0	0	252	2	0	246	0	0
ENST00000261590.13	chr18	95	1	5652	3324	69	2259	DSG2	TAA	TAAA	264.914	264.114	0	0.800345	662	660	0	2	46.8709	79.4566	0	0.354292	0.00445893	48	46	0	42	0	0
ENST00000634607.1	chr7	71	1	3362	2814	414	134	PHF14	TAA	TAAA	58.4252	49.6214	8.8038	0	146	124	22	0	17.3781	17.6338	21.2652	0	0	90	3	0	84	0	0
ENST00000518529.6	chr14	159	-1	1486	252	670	564	SFTA3	TGA	TGAC	2.00086	0.400173	1.60069	0	5	1	4	0	1.34648	1.58799	2.38909	0	0	126	9	0	120	0	0
ENST00000442196.7	chr15	214	-1	3408	2391	42	975	CCPG1	TGA	TGAT	51.6223	51.6223	0	0	129	129	0	0	15.1474	21.5902	0	0	0	21	16	0	15	0	0
ENST00000374787.7	chr9	368	1	4221	3561	330	330	SMC2	TAA	TAAA	196.885	192.483	4.00173	0.400173	492	481	10	1	46.6441	54.0531	12.1264	1.21264	0.0224343	39	7	0	33	0	0
ENST00000311413.4	chr11	1022	1	2742	1269	590	883	RNF26	TGA	TGAA	26.0112	13.6059	12.4053	0	65	34	31	0	9.48622	10.7217	21.026	0	0	66	7	0	60	0	0
ENST00000254901.9	chr5	459	1	2054	726	116	1212	REEP2	TGA	TGAG	6.80293	6.00259	0.800345	0	17	15	2	0	3.31204	8.26803	6.89953	0	0	36	7	0	30	0	0
ENST00000261658.7	chr16	216	1	2858	1320	135	1403	BFAR	TGA	TGAC	45.2195	34.815	9.60414	0.800345	113	87	24	2	15.8221	26.375	71.1418	0.570453	0.0216285	39	26	0.800345	33	24.2529	0.91954
ENST00000333050.7	chr16	180	-1	1394	609	19	766	TMEM186	TGA	TGAA	10.8047	10.8047	0	0	27	27	0	0	7.75083	17.7416	0	0	0	27	11	0	21	0	0
ENST00000378164.7	chr8	474	-1	4982	3567	271	1144	TAF2	TGA	TGAG	51.6223	46.8202	4.80207	0	129	117	12	0	10.3618	13.1259	17.7198	0	0	123	19	0	117	0	0
ENST00000310144.11	chr17	830	1	1286	1188	54	44	PSMC5	TGA	TGAG	183.679	180.878	2.80121	0	459	452	7	0	142.83	152.254	51.8742	0	0	44	0	0	38	0	0
ENST00000377191.5	chr20	122	1	3363	2820	62	481	XRN2	TAA	TAAG	153.266	153.266	0	0	383	383	0	0	45.5742	54.3497	0	0	0	201	12	0	195	0	0
ENST00000320672.8	chr5	272	-1	8735	1053	205	7477	SSBP2	TGA	TGAT	15.2066	14.8064	0.400173	0	38	37	1	0	1.74088	14.0611	1.95206	0	0	156	154	0	150	0	0
ENST00000371485.7	chr10	410	1	2593	1362	298	933	CEP55	TAG	TAGC	56.0242	45.6197	10.0043	0.400173	140	114	25	1	21.6059	33.4946	33.5715	0.428909	0.0128053	21	25	0	15	0	0
ENST00000228251.9	chr12	137	-1	1886	1086	206	594	YBX3	TAA	TAAC	245.706	236.102	9.60414	0	614	590	24	0	130.279	217.405	46.622	0	0	51	8	0	45	0	0
ENST00000221566.7	chr19	86	-1	2186	909	58	1219	SGTA	TGA	TGAC	110.848	110.047	0.400173	0.400173	277	275	1	1	50.7081	121.064	6.89953	0.328279	0.00271161	21	13	0.400173	15	26.6782	0.220364
ENST00000645500.1	chr11	871	-1	2835	1602	372	861	CCDC82	TAA	TAAC	23.6102	22.4097	1.20052	0	59	56	3	0	8.32811	13.9886	3.2272	0	0	126	18	0	120	0	0
ENST00000234256.4	chr2	292	1	4518	1566	239	2713	SLC1A4	TGA	TGAT	9.20397	8.40362	0.800345	0	23	21	2	0	2.03718	5.3663	3.34872	0	0	387	31	0	381	0	0
ENST00000367993.7	chr1	1331	1	1997	1359	442	196	NDUFS2	TGA	TGAG	213.292	213.292	0	0	533	533	0	0	106.806	156.948	0	0	0	177	3	0	171	0	0
ENST00000541970.5	chr6	921	-1	3333	1002	73	2258	PDCD2	TAA	TAAA	82.0354	80.8349	1.20052	0	205	202	3	0	24.6131	80.6735	16.4454	0	0	114	41	0	108	0	0
ENST00000264607.9	chr2	1116	1	6846	975	138	5733	ASB1	TAG	TAGA	6.80293	6.80293	0	0	17	17	0	0	0.993709	6.97737	0	0	0	96	77	0	90	0	0
ENST00000336702.7	chr11	1014	1	4726	2091	353	2282	C2CD2L	TGA	TGAG	8.40362	5.20224	3.20138	0	21	13	8	0	1.77817	2.48792	9.06907	0	0	174	37	0	168	0	0
ENST00000287380.6	chr8	484	1	3433	3168	57	208	TBC1D31	TAG	TAGA	40.8176	40.0173	0.800345	0	102	100	2	0	11.8898	12.6317	14.0411	0	0	66	4	0	60	0	0
ENST00000367090.3	chr6	869	1	5345	1806	5	3534	TMEM181	TGA	TGAG	25.2109	25.2109	0	0	63	63	0	0	4.71672	13.9595	0	0	0	63	64	0	57	0	0
ENST00000360423.11	chr16	340	1	1345	855	95	395	SULT1A4	TGA	TGAG	3.20138	3.20138	0	0	8	8	0	0	2.38021	3.7443	0	0	0	48	9	0	42	0	0
ENST00000534064.6	chr11	802	-1	3101	2859	19	223	INTS4	TAA	TAAG	32.8142	32.8142	0	0	82	82	0	0	10.5818	11.4775	0	0	0	45	3	0	39	0	0
ENST00000430121.3	chr3	193	1	3344	1695	326	1323	GASK1A	TAA	TAAG	3.60155	2.40104	1.20052	0	9	6	3	0	1.07702	1.41654	3.68257	0	0	150	22	0	144	0	0
ENST00000298894.5	chr14	445	-1	2362	1023	357	982	MOAP1	TGA	TGAG	28.0121	21.2091	6.80293	0	70	53	17	0	11.8595	20.7323	19.0558	0	0	33	16	0	27	0	0
ENST00000591134.5	chr19	670	1	502	108	224	170	HKR1	TGA	TGAA	1.20052	0.800345	0.400173	0	3	2	1	0	2.39147	7.4106	1.78648	0	0	21	2	0	15	0	0
ENST00000569529.6	chr16	32	1	825	675	123	27	FAM173A	TGA	TGAG	26.0112	25.2109	0.800345	0	65	63	2	0	31.5287	37.3494	6.50687	0	0	27	0	0	21	0	0
ENST00000400809.8	chr1	29	-1	3067	1530	23	1514	CCNL2	TGA	TGAG	15.6067	15.6067	0	0	39	39	0	0	5.0886	10.2005	0	0	0	66	33	0	60	0	0
ENST00000367510.8	chr1	1493	1	3362	978	88	2296	RNF2	TGA	TGAG	40.8176	36.8159	4.00173	0	102	92	10	0	12.1409	37.644	45.4742	0	0	21	41	0	15	0	0
ENST00000587394.6	chr19	70	-1	892	801	18	73	PLEKHJ1	TAG	TAGC	27.6119	27.6119	0	0	69	69	0	0	30.9551	34.4718	0	0	0	73	0	0	67	0	0
ENST00000367267.5	chr1	1562	-1	7569	1227	187	6155	SYT2	TAG	TAGA	3.60155	3.60155	0	0	9	9	0	0	0.475829	2.93525	0	0	0	81	60	0	75	0	0
ENST00000394169.5	chr17	475	-1	2185	429	1489	267	ORMDL3	TGA	TGAG	24.4105	24.0104	0.400173	0	61	60	1	0	11.1719	55.9682	0.268753	0	0	117	4	0	111	0	0
ENST00000541050.5	chr12	739	-1	2442	1392	220	830	CORO1C	TGA	TGAA	188.881	188.881	0	0	472	472	0	0	77.347	135.691	0	0	0	204	10	0	198	0	0
ENST00000367004.3	chr1	1652	1	1782	1641	54	87	TRAF5	TAG	TAGT	8.00345	8.00345	0	0	20	20	0	0	4.49127	4.87718	0	0	0	63	2	0	57	0	0
ENST00000286523.9	chr14	347	-1	8046	3105	777	4164	ELMSAN1	TAA	TAAG	28.4123	24.8107	2.80121	0.800345	71	62	7	2	3.53123	7.99056	3.60516	0.192206	0.0240541	309	63	0.400173	303	1.3207	0.165283
ENST00000008527.10	chr12	727	-1	2942	1728	582	632	CRY1	TAG	TAGA	35.6154	20.4088	15.2066	0	89	51	38	0	12.1058	11.8106	26.1281	0	0	126	14	0	120	0	0
ENST00000501597.3	chr12	477	1	424	45	77	302	RPL41	TAA	TAAA	297.328	277.72	19.2083	0.400173	743	694	47	1	701.246	6171.55	249.458	1.32507	0.000214707	102	5	0.400173	96	4.16846	0.000675432
ENST00000315930.11	chrX	642	-1	19530	705	708	18117	FGF13	TAG	TAGC	12.0052	9.20397	2.80121	0	30	23	7	0	0.614704	13.0553	3.95651	0	0	66	315	0	60	0	0
ENST00000369583.4	chr10	554	1	2432	1122	209	1101	DUSP5	TAA	TAAA	1.60069	1.60069	0	0	4	4	0	0	0.658179	1.42664	0	0	0	90	16	0	84	0	0
ENST00000373115.5	chr10	286	1	6889	1407	401	5081	CHST3	TAG	TAGG	6.40276	3.60155	2.80121	0	16	9	7	0	0.929418	2.55974	6.98556	0	0	33	54	0	27	0	0
ENST00000336615.9	chr11	35	1	2371	1482	184	705	PNPLA2	TGA	TGAG	94.4407	91.2393	3.20138	0	236	228	8	0	39.8316	61.565	17.3988	0	0	63	6	0	57	0	0
ENST00000287008.7	chr5	524	-1	4748	3681	142	925	PCDH1	TGA	TGAG	6.80293	6.80293	0	0	17	17	0	0	1.4328	1.84812	0	0	0	351	1	0	345	0	0
ENST00000378618.6	chr11	348	1	1121	948	46	127	C11orf49	TGA	TGAG	21.2091	20.0086	1.20052	0	53	50	3	0	18.9198	21.1061	26.0982	0	0	96	1	0	90	0	0
ENST00000288943.5	chr2	455	-1	1640	912	80	648	DUSP2	TGA	TGAG	5.20224	5.20224	0	0	13	13	0	0	3.1721	5.70421	0	0	0	321	5	0	315	0	0
ENST00000542172.1	chr11	238	1	286	90	131	65	SPTY2D1OS	TGA	TGAA	1.20052	1.20052	0	0	3	3	0	0	4.19761	13.3391	0	0	0	51	1	0	45	0	0
ENST00000453372.7	chr19	258	-1	12594	1248	210	11136	ZNF562	TAA	TAAA	11.605	10.0043	1.60069	0	29	25	4	0	0.921471	8.01628	7.62233	0	0	81	182	0	75	0	0
ENST00000394752.8	chr3	367	-1	4508	2568	382	1558	SFMBT1	TGA	TGAG	11.605	10.8047	0.800345	0	29	27	2	0	2.57431	4.20742	2.09514	0	0	18	29	0	12	0	0
ENST00000380639.10	chr5	213	1	11100	1134	4	9962	PTCD2	TAA	TAAC	19.2083	19.2083	0	0	48	48	0	0	1.73048	16.9385	0	0	0	159	160	0	153	0	0
ENST00000416651.5	chr2	878	1	922	726	23	173	NIF3L1	TGA	TGAG	30.0129	30.0129	0	0	75	75	0	0	32.552	41.3401	0	0	0	108	3	0	102	0	0
ENST00000619747.1	chr8	406	1	2713	921	674	1118	LAPTM4B	TAA	TAAG	312.935	312.935	0	0	782	782	0	0	115.346	339.777	0	0	0	36	21	0	30	0	0
ENST00000614300.4	chr1	42	-1	2111	708	835	568	SLC35E2B	TAA	TAAA	9.20397	3.20138	6.00259	0	23	8	15	0	4.36	4.52172	7.18873	0	0	201	4	0	195	0	0
ENST00000381638.7	chr17	59	-1	11421	8853	129	2439	ZZEF1	TAG	TAGC	40.4174	39.2169	1.20052	0	101	98	3	0	3.53887	4.42979	9.30634	0	0	27	19	0	21	0	0
ENST00000360203.10	chr20	457	1	4585	3870	337	378	RTEL1	TGA	TGAG	20.0086	18.4079	1.60069	0	50	46	4	0	4.36393	4.75657	4.74982	0	0	39	4	0	33	0	0
ENST00000319977.8	chr17	625	1	2680	1911	231	538	C17orf53	TGA	TGAG	14.4062	14.006	0.400173	0	36	35	1	0	5.37545	7.32917	1.73235	0	0	90	4	0	84	0	0
ENST00000506438.5	chr5	433	-1	1260	912	128	220	PITX1	TGA	TGAC	17.2074	16.0069	1.20052	0	43	40	3	0	13.6567	17.5514	9.37904	0	0	220	0	0	214	0	0
ENST00000412055.6	chr3	35	-1	3730	2913	138	679	PRRT3	TGA	TGAA	8.00345	7.60328	0.400173	0	20	19	1	0	2.1457	2.61012	2.8998	0	0	69	3	0	63	0	0
ENST00000250111.9	chr17	161	1	3296	840	587	1869	ATP1B2	TGA	TGAG	10.4045	7.20311	3.20138	0	26	18	8	0	3.1567	8.57513	5.4538	0	0	282	19	0	276	0	0
ENST00000426126.6	chr12	610	1	5214	1866	643	2705	ZDHHC17	TAG	TAGC	18.0078	18.0078	0	0	45	45	0	0	3.45373	9.65046	0	0	0	18	61	0	12	0	0
ENST00000431473.4	chr1	524	1	10532	1143	137	9252	RIMKLA	TGA	TGAA	6.40276	6.40276	0	0	16	16	0	0	0.607934	5.60172	0	0	0	48	162	0	42	0	0
ENST00000395831.7	chr7	204	-1	2335	1494	41	800	POLM	TGA	TGAC	8.8038	8.40362	0.400173	0	22	21	1	0	3.77036	5.62492	9.76031	0	0	18	9	0	12	0	0
ENST00000526054.5	chr8	597	-1	847	633	32	182	VPS28	TGA	TGAG	54.4235	53.6231	0.800345	0	136	134	2	0	64.2544	84.7127	25.0108	0	0	182	0	0	176	0	0
ENST00000398193.8	chr2	430	1	5380	5238	32	110	RGPD1	TAG	TAGA	15.2066	15.2066	0	0	38	38	0	0	2.8265	2.90312	0	0	0	39	2	0	33	0	0
ENST00000518467.1	chr8	334	1	543	198	74	271	PKIA	TAA	TAAC	4.80207	2.80121	1.60069	0.400173	12	7	4	1	8.84359	14.1475	21.6309	1.47665	0.104375	30	5	0	24	0	0
ENST00000263196.12	chr22	19	-1	4393	1620	200	2573	DGCR2	TAG	TAGA	58.025	50.4217	7.60328	0	145	126	19	0	13.2085	31.1245	38.0164	0	0	48	18	0	42	0	0
ENST00000302851.8	chr19	257	-1	4484	1428	191	2865	ZNF561	TAG	TAGC	10.8047	9.60414	1.20052	0	27	24	3	0	2.4096	6.72559	6.28543	0	0	21	44	0	15	0	0
ENST00000264963.8	chr2	466	-1	2352	1014	17	1321	LMAN2L	TGA	TGAG	19.6085	19.6085	0	0	49	49	0	0	8.33693	19.3377	0	0	0	27	15	0	21	0	0
ENST00000457542.7	chr15	107	1	7137	4494	230	2413	MAPKBP1	TGA	TGAG	8.40362	7.20311	1.20052	0	21	18	3	0	1.17747	1.60283	5.21964	0	0	24	27	0	18	0	0
ENST00000315580.9	chr12	885	1	1599	1233	139	227	ARL6IP4	TGA	TGAG	38.4166	38.4166	0	0	96	96	0	0	24.0254	31.157	0	0	0	216	2	0	210	0	0
ENST00000545668.5	chr12	245	1	3706	2880	74	752	DDX11	TGA	TGAA	24.8107	24.8107	0	0	62	62	0	0	6.69474	8.61483	0	0	0	84	3	0	78	0	0
ENST00000334126.11	chr11	762	-1	7915	7029	221	665	C2CD3	TGA	TGAC	15.6067	14.8064	0.800345	0	39	37	2	0	1.97179	2.10647	3.62147	0	0	126	8	0	120	0	0
ENST00000258494.14	chr12	715	-1	7383	2739	16	4628	ALDH1L2	TAG	TAGA	27.2117	27.2117	0	0	68	68	0	0	3.68573	9.93492	0	0	0	147	105	0	141	0	0
ENST00000620676.6	chr1	150	1	16312	13134	161	3017	VPS13D	TGA	TGAA	44.019	43.6188	0.400173	0	110	109	1	0	2.69856	3.32106	2.48554	0	0	75	58	0	69	0	0
ENST00000321276.8	chr2	1020	1	4938	1167	54	3717	SGPP2	TGA	TGAG	1.60069	1.60069	0	0	4	4	0	0	0.324158	1.37163	0	0	0	36	59	0	30	0	0
ENST00000610872.1	chr11	862	1	2146	1539	194	413	KDM4D	TAA	TAAG	4.80207	4.4019	0.400173	0	12	11	1	0	2.23768	2.86023	2.06275	0	0	87	5	0	81	0	0
ENST00000269967.4	chr19	772	1	3284	999	133	2152	CCDC97	TGA	TGAT	32.8142	31.6136	1.20052	0	82	79	3	0	9.99213	31.6453	9.02645	0	0	558	15	0	552	0	0
ENST00000587091.6	chrX	366	1	4083	1587	139	2357	SLC16A2	TAA	TAAT	34.815	33.6145	1.20052	0	87	84	3	0	8.52682	21.1812	8.63682	0	0	126	28	0	120	0	0
ENST00000346872.8	chr17	472	-1	9743	1497	180	8066	IKZF3	TGA	TGAA	9.20397	9.20397	0	0	23	23	0	0	0.944675	6.14828	0	0	0	57	109	0	51	0	0
ENST00000335670.11	chr15	242	-1	10782	1539	78	9165	RORA	TAA	TAAA	3.60155	3.60155	0	0	9	9	0	0	0.334034	2.34019	0	0	0	24	194	0	18	0	0
ENST00000361265.8	chr14	69	-1	2524	1584	66	874	AJUBA	TGA	TGAG	4.4019	4.4019	0	0	11	11	0	0	1.74402	2.77898	0	0	0	153	11	0	147	0	0
ENST00000544040.6	chr12	55	-1	6537	5706	249	582	CHD4	TGA	TGAA	305.732	298.529	6.80293	0.400173	764	746	17	1	46.7694	52.3184	27.321	0.687582	0.0131423	123	9	0.400173	117	3.42028	0.0653743
ENST00000371120.7	chr1	697	1	2845	1344	153	1348	ATG4C	TAA	TAAA	36.0155	31.6136	4.4019	0	90	79	11	0	12.6592	23.522	28.7706	0	0	54	26	0	48	0	0
ENST00000329146.8	chr14	549	1	1812	594	707	511	CRIP2	TAG	TAGG	4.00173	3.60155	0	0.400173	10	9	0	1	2.20846	6.06322	0	0.783117	0.129159	213	5	0.400173	207	1.9332	0.318841
ENST00000272879.9	chr2	883	1	2028	1533	178	317	CASP10	TAG	TAGT	14.4062	13.2057	1.20052	0	36	33	3	0	7.10365	8.61428	6.74448	0	0	48	5	0	42	0	0
ENST00000355377.7	chr16	243	1	3043	1392	401	1250	SYT17	TGA	TGAG	2.00086	2.00086	0	0	5	5	0	0	0.65753	1.4374	0	0	0	33	13	0	27	0	0
ENST00000382125.8	chr2	9	-1	1721	1131	187	403	EIPR1	TGA	TGAC	14.006	11.2048	2.80121	0	35	28	7	0	8.13831	9.90701	14.9797	0	0	240	2	0	234	0	0
ENST00000321117.9	chr2	90	-1	4234	2706	231	1297	DNMT3A	TAA	TAAG	12.8055	11.605	1.20052	0	32	29	3	0	3.02445	4.28862	5.19705	0	0	39	17	0	33	0	0
ENST00000217901.10	chrX	723	-1	1290	1149	43	98	IDH3G	TAG	TAGG	108.447	108.047	0.400173	0	271	270	1	0	84.0673	94.0353	9.30634	0	0	98	0	0	92	0	0
ENST00000263390.7	chr19	435	-1	3129	1770	257	1102	MED26	TGA	TGAC	10.4045	10.0043	0.400173	0	26	25	1	0	3.32518	5.65215	1.55709	0	0	255	9	0	249	0	0
ENST00000297313.8	chr8	254	1	2072	1134	99	839	RGS20	TAG	TAGG	1.20052	1.20052	0	0	3	3	0	0	0.5794	1.05866	0	0	0	60	13	0	54	0	0
ENST00000375980.9	chr1	182	1	2377	690	78	1609	EFHD2	TAG	TAGC	34.815	34.815	0	0	87	87	0	0	14.6466	50.4565	0	0	0	75	11	0	69	0	0
ENST00000278422.9	chr11	426	1	1600	858	20	722	TMX2	TAA	TAAG	79.6343	79.6343	0	0	199	199	0	0	49.7715	92.8139	0	0	0	54	21	0	48	0	0
ENST00000599218.6	chrX	219	-1	2750	1815	70	865	PRICKLE3	TGA	TGAA	18.4079	18.4079	0	0	46	46	0	0	6.6938	10.1421	0	0	0	48	12	0	42	0	0
ENST00000589703.5	chr19	838	-1	2364	2016	96	252	ZNF45	TAA	TAAA	3.60155	3.60155	0	0	9	9	0	0	1.5235	1.78648	0	0	0	168	4	0	162	0	0
ENST00000418543.8	chr19	336	1	1405	915	336	154	WDR83	TGA	TGAA	12.0052	9.20397	2.80121	0	30	23	7	0	8.54461	10.059	8.33693	0	0	75	4	0	69	0	0
ENST00000626352.2	chr22	64	1	2580	1551	72	957	PPIL2	TAG	TAGA	54.0233	51.2221	2.80121	0	135	128	7	0	20.9393	33.0252	38.9057	0	0	60	13	0	54	0	0
ENST00000219091.8	chr16	129	1	1902	1632	118	152	ZNF205	TAG	TAGG	8.8038	8.8038	0	0	22	22	0	0	4.6287	5.39448	0	0	0	108	1	0	102	0	0
ENST00000375661.6	chr6	245	-1	813	255	203	355	LSM2	TGA	TGAT	69.2299	58.4252	10.8047	0	173	146	27	0	85.1536	229.118	53.2249	0	0	39	4	0	33	0	0
ENST00000592179.6	chr18	74	-1	3342	873	175	2294	ANKRD29	TAA	TAAC	1.60069	1.60069	0	0	4	4	0	0	0.478962	1.83355	0	0	0	228	49	0	222	0	0
ENST00000406341.5	chr3	21	1	6537	4296	184	2057	SETD5	TAG	TAGG	26.0112	20.4088	5.60242	0	65	51	14	0	3.97908	4.75065	30.4479	0	0	33	23	0	27	0	0
ENST00000216264.13	chr22	349	-1	4397	1581	98	2718	CERK	TGA	TGAG	18.4079	18.0078	0.400173	0	46	45	1	0	4.18648	11.3901	4.08339	0	0	48	32	0	42	0	0
ENST00000355904.9	chr8	167	-1	1702	843	262	597	GTF2E2	TAG	TAGG	24.8107	20.4088	4.4019	0	62	51	11	0	14.5774	24.2097	16.8011	0	0	72	7	0	66	0	0
ENST00000522706.5	chr8	3	-1	1506	1005	30	471	ERICH1	TAA	TAAC	13.2057	13.2057	0	0	33	33	0	0	8.76872	13.14	0	0	0	66	11	0	60	0	0
ENST00000648322.1	chr11	296	1	2244	1551	74	619	CAT	TGA	TGAG	54.4235	54.0233	0.400173	0	136	135	1	0	24.2529	34.8313	5.40774	0	0	189	15	0	183	0	0
ENST00000221573.11	chr19	222	1	1475	972	23	480	SNAPC2	TGA	TGAG	10.4045	10.4045	0	0	26	26	0	0	7.05389	10.7042	0	0	0	108	2	0	102	0	0
ENST00000216034.6	chr22	251	1	1986	396	16	1574	TOMM22	TAG	TAGA	142.862	142.061	0	0.800345	357	355	0	2	71.9343	358.741	0	0.508478	0.0014174	18	28	0.400173	12	33.3477	0.0929577
ENST00000367569.3	chr6	813	-1	648	228	70	350	SF3B5	TGA	TGAG	188.881	167.672	19.6085	1.60069	472	419	49	4	291.484	735.405	280.121	4.5734	0.00621889	159	3	1.20052	153	7.84652	0.0106697
ENST00000330125.10	chr22	174	-1	3602	2925	170	507	EIF4ENIF1	TGA	TGAG	40.4174	38.8167	1.60069	0	101	97	4	0	11.2208	13.2707	9.41582	0	0	168	6	0	162	0	0
ENST00000449105.8	chr2	192	-1	4099	1596	296	2207	HNRNPLL	TAA	TAAG	50.8219	49.6214	1.20052	0	127	124	3	0	12.3986	31.0911	4.0558	0	0	111	64	0	105	0	0
ENST00000434436.8	chr19	55	-1	5633	843	228	4562	MBD3	TAG	TAGG	30.0129	27.6119	1.60069	0.800345	75	69	4	2	5.32806	32.7543	7.02057	0.175437	0.00535616	72	41	0.400173	66	6.06322	0.185112
ENST00000599522.6	chrX	247	1	2624	2241	189	194	MAGED4	TGA	TGAC	32.0138	30.8133	1.20052	0	80	77	3	0	12.2004	13.7498	6.35195	0	0	111	1	0	105	0	0
ENST00000622669.4	chr3	791	1	2316	1512	74	730	MFSD1	TGA	TGAG	34.4148	34.0147	0	0.400173	86	85	0	1	14.8596	22.4965	0	0.548182	0.0243674	24	14	0	18	0	0
ENST00000595091.6	chr19	1119	1	4368	2880	213	1275	ZNF845	TAG	TAGA	6.40276	5.60242	0.800345	0	16	14	2	0	1.46583	1.94528	3.75749	0	0	90	16	0	84	0	0
ENST00000622845.5	chr6	845	-1	1295	807	143	345	RMND1	TGA	TGAT	20.809	19.6085	1.20052	0	52	49	3	0	16.0687	24.298	8.39523	0	0	93	4	0	87	0	0
ENST00000261884.7	chr15	263	1	2000	1713	54	233	TRIP4	TGA	TGAC	17.6076	17.6076	0	0	44	44	0	0	8.8038	10.2788	0	0	0	93	2	0	87	0	0
ENST00000361720.10	chr1	342	-1	2080	1545	19	516	GPATCH3	TGA	TGAC	11.2048	10.8047	0.400173	0	28	27	1	0	5.38694	6.99331	21.0617	0	0	33	3	0	27	0	0
ENST00000231887.8	chr3	889	-1	3756	2139	21	1596	EHHADH	TGA	TGAT	11.605	11.605	0	0	29	29	0	0	3.08972	5.42543	0	0	0	42	47	0	36	0	0
ENST00000290795.7	chr1	586	-1	3554	1392	1216	946	GPBP1L1	TAG	TAGG	32.0138	8.00345	24.0104	0	80	20	60	0	9.00782	5.74961	19.7454	0	0	36	19	0	30	0	0
ENST00000315091.7	chr1	126	1	1790	855	6	929	TARDBP	TAA	TAAA	154.066	153.666	0.400173	0	385	384	1	0	86.0706	179.727	66.6954	0	0	177	16	0	171	0	0
ENST00000415083.7	chr18	82	-1	3357	1224	38	2095	SS18	TGA	TGAA	97.6421	96.4416	1.20052	0	244	241	3	0	29.0861	78.7921	31.5926	0	0	36	34	0	30	0	0
ENST00000372480.1	chr9	550	1	807	639	146	22	NTMT1	TGA	TGAG	81.235	76.0328	5.20224	0	203	190	13	0	100.663	118.987	35.6318	0	0	24	1	0	18	0	0
ENST00000396153.7	chr1	621	-1	6776	1920	450	4406	FAF1	TAA	TAAA	82.0354	72.4312	9.60414	0	205	181	24	0	12.1068	37.7246	21.3425	0	0	264	63	0	258	0	0
ENST00000204679.9	chr16	52	1	1930	885	29	1016	GNPTG	TGA	TGAC	7.20311	7.20311	0	0	18	18	0	0	3.73218	8.1391	0	0	0	135	12	0	129	0	0
ENST00000216237.10	chr22	281	1	3144	2085	45	1014	L3MBTL2	TGA	TGAG	68.8297	66.8288	2.00086	0	172	167	5	0	21.8924	32.0522	44.4636	0	0	111	14	0	105	0	0
ENST00000252622.15	chr19	77	-1	446	279	14	153	LSM7	TAG	TAGC	125.254	124.454	0	0.800345	313	311	0	2	280.839	446.07	0	5.23101	0.0117269	120	3	0.400173	114	3.51029	0.00786935
ENST00000625837.2	chrX	151	1	3192	2169	899	124	DDX3X	TGA	TGAG	412.978	406.575	6.40276	0	1032	1016	15	0	129.379	187.448	7.12209	0	0	42	3	0	36	0	0
ENST00000337137.9	chr22	350	1	3713	1521	131	2061	TBC1D22A	TGA	TGAG	15.2066	14.4062	0.800345	0	38	36	2	0	4.09549	9.47154	6.1095	0	0	78	22	0	72	0	0
ENST00000407540.8	chr2	63	-1	2512	1428	31	1053	MATN3	TAA	TAAA	2.80121	2.80121	0	0	7	7	0	0	1.11513	1.96163	0	0	0	48	29	0	42	0	0
ENST00000263593.7	chr11	1070	-1	5538	1539	167	3832	SIAE	TGA	TGAC	18.0078	17.6076	0	0.400173	45	44	0	1	3.25167	11.4409	0	0.104429	0.00912768	60	82	0.400173	54	7.4106	0.647727
ENST00000245544.9	chr17	919	1	2088	1938	77	73	NUP85	TGA	TGAG	90.439	88.8383	1.60069	0	226	222	4	0	43.3137	45.8402	20.7882	0	0	42	2	0	36	0	0
ENST00000342192.8	chr22	60	1	2983	432	192	2359	UBE2L3	TAA	TAAA	133.257	130.456	0.400173	2.40104	333	326	1	6	44.6723	301.982	2.08423	1.01782	0.00337046	90	23	1.60069	84	19.0558	0.0631025
ENST00000331134.11	chr17	1014	-1	4336	1794	176	2366	NPLOC4	TAG	TAGG	55.2238	53.223	2.00086	0	138	133	5	0	12.7361	29.6672	11.3685	0	0	141	21	0	135	0	0
ENST00000333213.11	chr17	927	1	1892	1548	27	317	TSEN54	TGA	TGAC	19.2083	19.2083	0	0	48	48	0	0	10.1524	12.4085	0	0	0	102	3	0	96	0	0
ENST00000269122.7	chr17	796	1	7715	4995	268	2452	CLTC	TGA	TGAG	599.458	583.051	16.0069	0.400173	1498	1457	40	1	77.7004	116.727	59.7272	0.163203	0.00139816	21	46	0	15	0	0
ENST00000307961.11	chr15	292	-1	2696	1251	59	1386	RPL4	TAA	TAAA	1065.66	1062.46	3.20138	0	2663	2655	8	0	395.274	849.287	54.2607	0	0	60	26	0	54	0	0
ENST00000579512.2	chr1	1040	-1	1087	279	73	735	HIST2H4B	TAG	TAGG	2022.07	2018.47	3.20138	0.400173	5052	5043	8	1	1860.23	7234.66	43.8545	0.544452	7.52561e-05	69	9	0.400173	63	6.35195	0.000877988
ENST00000545891.5	chr12	902	-1	1745	912	217	616	CCDC92	TGA	TGAA	2.40104	2.40104	0	0	6	6	0	0	1.37595	2.63271	0	0	0	303	5	0	297	0	0
ENST00000276055.3	chrX	167	1	2244	1428	142	674	CHST7	TAG	TAGC	5.60242	5.20224	0	0.400173	14	13	0	1	2.49662	3.64303	0	0.593728	0.162976	210	11	0.400173	204	1.96163	0.538462
ENST00000371281.4	chr1	666	1	2311	1131	42	1138	TTC4	TGA	TGAC	51.6223	48.8211	0	2.80121	129	122	0	7	22.3376	43.1663	0	2.46152	0.0570241	285	17	2.80121	279	10.0402	0.232593
ENST00000395686.8	chr14	216	-1	5094	1374	71	3649	ERO1A	TAA	TAAA	63.2273	61.2264	2.00086	0	158	153	5	0	12.4121	44.5607	28.1812	0	0	72	62	0	66	0	0
ENST00000361972.8	chr10	33	-1	7877	2652	85	5140	SFMBT2	TGA	TGAG	7.60328	7.20311	0.400173	0	19	18	1	0	0.965251	2.7161	4.70791	0	0	159	73	0	153	0	0
ENST00000377604.8	chrX	173	1	3352	2760	384	208	RBM10	TGA	TGAG	83.6361	72.0311	11.605	0	209	180	29	0	24.9511	26.0982	30.2214	0	0	129	2	0	123	0	0
ENST00000342665.4	chr20	7	1	4585	915	324	3346	SOX12	TGA	TGAG	51.6223	42.8185	8.8038	0	129	107	22	0	11.2589	46.7961	27.1722	0	0	498	31	0	492	0	0
ENST00000371933.8	chr1	604	-1	5772	1455	1021	3296	EFCAB14	TAG	TAGC	7.20311	3.60155	3.20138	0.400173	18	9	8	1	1.24794	2.47529	3.13553	0.121412	0.0490494	87	60	0	81	0	0
ENST00000339728.6	chr2	1094	-1	3821	573	489	2759	ARL4C	TGA	TGAT	5.20224	2.80121	2.40104	0	13	7	6	0	1.36149	4.88867	4.91009	0	0	351	39	0	345	0	0
ENST00000343380.6	chr20	193	-1	2645	1281	115	1249	E2F1	TGA	TGAC	11.605	10.0043	1.20052	0.400173	29	25	3	1	4.38753	7.80977	10.4393	0.320394	0.0410248	171	15	0.400173	165	2.42529	0.310545
ENST00000396444.7	chr15	186	1	18981	3324	332	15325	USP8	TAA	TAAG	22.8098	20.809	2.00086	0	57	52	5	0	1.20172	6.26022	6.0267	0	0	33	310	0	27	0	0
ENST00000375749.8	chr20	175	1	5181	1134	56	3991	POFUT1	TGA	TGAT	44.019	44.019	0	0	110	110	0	0	8.49623	38.8174	0	0	0	27	53	0	21	0	0
ENST00000370867.8	chr1	739	1	3392	747	87	2558	TYW3	TAA	TAAG	30.4131	21.2091	9.20397	0	76	53	23	0	8.96613	28.3924	105.793	0	0	84	59	0	78	0	0
ENST00000316999.9	chr6	537	1	2358	1290	242	826	SMAP1	TGA	TGAA	55.2238	54.4235	0.800345	0	138	136	2	0	23.4198	42.1887	3.30721	0	0	51	13	0	45	0	0
ENST00000375754.9	chr9	289	1	4928	1875	110	2943	SYK	TAA	TAAC	10.8047	10.8047	0	0	27	27	0	0	2.1925	5.76248	0	0	0	429	35	0	423	0	0
ENST00000527670.5	chr19	469	-1	3951	3342	24	585	JAK3	TAG	TAGC	4.4019	4.4019	0	0	11	11	0	0	1.11412	1.31714	0	0	0	360	3	0	354	0	0
ENST00000338379.5	chr6	113	-1	673	591	37	45	HIST1H1T	TAA	TAAA	6.00259	6.00259	0	0	15	15	0	0	8.91915	10.1567	0	0	0	48	1	0	42	0	0
ENST00000325468.9	chr11	334	1	2477	2133	99	245	LARGE2	TGA	TGAG	2.80121	2.80121	0	0	7	7	0	0	1.13089	1.31327	0	0	0	237	1	0	231	0	0
ENST00000521613.5	chr19	950	-1	1858	1431	289	138	CARD8	TAA	TAAA	7.60328	5.20224	2.40104	0	19	13	6	0	4.09218	3.63539	8.30808	0	0	18	3	0	12	0	0
ENST00000524851.5	chr11	778	1	821	699	-1	123	RPS3	TAA	TAAC	2385.83	1136.89	1248.94	0	5962	2841	3121	0	2906	1626.45	-1.24894e+06	0	0	39	5	0	33	0	0
ENST00000369849.9	chr10	529	1	3206	1467	68	1671	INA	TAA	TAAT	14.4062	13.6059	0.800345	0	36	34	2	0	4.49352	9.27462	11.7698	0	0	30	39	0	24	0	0
ENST00000336440.3	chr14	310	-1	2981	984	1792	205	ZFP36L1	TAA	TAAG	20.809	20.0086	0.800345	0	52	50	2	0	6.98053	20.334	0.446621	0	0	27	6	0	21	0	0
ENST00000361464.8	chr10	501	-1	5129	2718	416	1995	OGA	TGA	TGAC	110.047	100.843	9.20397	0	275	252	23	0	21.4559	37.1021	22.1249	0	0	18	36	0	12	0	0
ENST00000376741.5	chr17	683	1	2981	1809	45	1127	SP2	TAA	TAAG	18.0078	18.0078	0	0	45	45	0	0	6.04085	9.95454	0	0	0	333	16	0	327	0	0
ENST00000379487.5	chr13	105	1	2343	1098	159	1086	WBP4	TAG	TAGT	11.605	10.0043	1.60069	0	29	25	4	0	4.95305	9.1114	10.0672	0	0	114	22	0	108	0	0
ENST00000222247.10	chr19	470	1	589	498	41	50	RPL18A	TAG	TAGG	343.748	342.948	0.800345	0	859	857	2	0	583.613	688.65	19.5206	0	0	50	0	0	44	0	0
ENST00000393952.3	chr11	669	1	1505	1224	183	98	LRFN4	TAA	TAAG	2.40104	2.00086	0.400173	0	6	5	1	0	1.59537	1.63469	2.18674	0	0	98	0	0	92	0	0
ENST00000358933.10	chr16	579	1	4722	4173	204	345	EDC4	TAG	TAGC	142.061	139.66	2.40104	0	355	349	6	0	30.085	33.4676	11.7698	0	0	39	5	0	33	0	0
ENST00000261023.8	chr2	821	1	6994	3114	277	3603	ITGAV	TAA	TAAC	58.8254	56.4243	2.40104	0	147	141	6	0	8.41083	18.1196	8.668	0	0	30	105	0	24	0	0
ENST00000373237.4	chr1	450	-1	4381	573	88	3720	PSMB2	TAA	TAAC	314.135	289.325	22.8098	2.00086	785	723	57	5	71.7041	504.93	259.203	0.537866	0.00106523	42	68	0	36	0	0
ENST00000310546.3	chr3	708	1	2918	789	793	1336	SPSB4	TGA	TGAG	5.20224	2.00086	2.80121	0.400173	13	5	7	1	1.78281	2.53595	3.53242	0.29953	0.118114	342	11	0	336	0	0
ENST00000324324.12	chr15	170	-1	10092	1770	52	8270	MYEF2	TAA	TAAT	23.6102	23.6102	0	0	59	59	0	0	2.33949	13.3391	0	0	0	42	195	0	36	0	0
ENST00000323570.8	chr4	533	1	4354	849	116	3389	ELMOD2	TAA	TAAA	43.6188	42.4183	1.20052	0	109	106	3	0	10.0181	49.9627	10.3493	0	0	78	67	0	72	0	0
ENST00000312431.10	chr6	519	-1	17711	16581	120	1010	DST	TAG	TAGT	27.2117	27.2117	0	0	68	68	0	0	1.53643	1.64114	0	0	0	108	19	0	102	0	0
ENST00000315286.13	chr17	639	-1	2069	642	17	1410	CCDC43	TAA	TAAC	37.216	36.8159	0	0.400173	93	92	0	1	17.9875	57.3456	0	0.28381	0.00494912	282	25	0	276	0	0
ENST00000264071.7	chr19	183	-1	2232	1302	91	839	TUBB4A	TAG	TAGG	94.0406	93.6404	0.400173	0	235	234	1	0	42.1329	71.9204	4.3975	0	0	42	18	0	36	0	0
ENST00000367600.5	chr1	1461	1	2474	1782	5	687	QSOX1	TGA	TGAA	43.2186	43.2186	0	0	108	108	0	0	17.4691	24.2529	0	0	0	306	5	0	300	0	0
ENST00000267485.7	chr14	245	-1	6450	2292	189	3969	ARMH4	TGA	TGAA	14.006	12.4053	1.60069	0	35	31	4	0	2.17148	5.41246	8.46926	0	0	111	80	0	105	0	0
ENST00000369966.8	chr10	511	1	3150	2670	338	142	NFKB2	TGA	TGAC	23.6102	22.4097	1.20052	0	59	56	3	0	7.4953	8.39313	3.55183	0	0	72	1	0	66	0	0
ENST00000380338.9	chr9	65	-1	6679	1674	237	4768	MLLT3	TGA	TGAG	30.4131	24.0104	6.40276	0	76	60	16	0	4.55354	14.3431	27.0159	0	0	96	102	0	90	0	0
ENST00000652032.1	chr3	801	-1	1595	963	563	69	B3GALNT1	TAA	TAAC	4.00173	2.00086	2.00086	0	10	5	5	0	2.50892	2.07774	3.55393	0	0	24	3	0	18	0	0
ENST00000561553.5	chr16	274	1	1370	1206	47	117	UQCRC2	TGA	TGAA	291.726	288.524	3.20138	0	729	721	8	0	212.939	239.241	68.1145	0	0	33	4	0	27	0	0
ENST00000539517.7	chr14	129	-1	6945	1491	591	4863	NOVA1	TGA	TGAG	8.00345	6.40276	1.60069	0	20	16	4	0	1.1524	4.29427	2.70844	0	0	30	89	0	24	0	0
ENST00000236192.12	chr1	1416	-1	4932	393	199	4340	VAMP4	TGA	TGAT	7.60328	5.20224	2.40104	0	19	13	6	0	1.54162	13.2373	12.0655	0	0	24	106	0	18	0	0
ENST00000405808.5	chr2	242	-1	254	141	5	108	FBXO11	TAA	TAAA	3.60155	3.60155	0	0	9	9	0	0	14.1793	25.5429	0	0	0	36	3	0	30	0	0
ENST00000375440.9	chr13	282	1	5776	2247	9	3520	CUL4A	TGA	TGAC	29.6128	29.6128	0	0	74	74	0	0	5.12686	13.1788	0	0	0	36	85	0	30	0	0
ENST00000373443.7	chr1	429	1	2003	1350	312	341	AZIN2	TGA	TGAG	2.80121	1.60069	1.20052	0	7	4	3	0	1.39851	1.1857	3.84781	0	0	156	5	0	150	0	0
ENST00000269299.8	chr17	123	-1	1265	843	200	222	ASGR1	TAA	TAAT	1.20052	1.20052	0	0	3	3	0	0	0.949026	1.4241	0	0	0	96	2	0	90	0	0
ENST00000428559.7	chr12	188	1	1599	924	46	629	DERA	TAA	TAAA	27.2117	27.2117	0	0	68	68	0	0	17.018	29.4499	0	0	0	69	12	0	63	0	0
ENST00000541412.5	chr6	47	1	1132	306	379	447	TMEM14C	TAG	TAGC	94.0406	71.6309	22.4097	0	235	179	56	0	83.0747	234.088	59.1284	0	0	27	14	0	21	0	0
ENST00000379341.9	chrX	101	1	911	783	72	56	PRDX4	TGA	TGAG	339.346	332.944	6.00259	0.400173	848	832	15	1	372.499	425.215	83.3693	7.14594	0.0168055	42	1	0.400173	36	11.1159	0.0261418
ENST00000373736.7	chr1	390	-1	2877	591	334	1952	NKAIN1	TAG	TAGC	2.00086	2.00086	0	0	5	5	0	0	0.695468	3.38555	0	0	0	291	18	0	285	0	0
ENST00000543693.5	chr9	44	-1	7577	897	332	6348	NFIB	TGA	TGAG	7.20311	6.40276	0.400173	0.400173	18	16	1	1	0.950654	7.13797	1.20534	0.0630392	0.00883152	48	113	0	42	0	0
ENST00000334186.9	chr19	996	1	4538	3552	188	798	PPFIA3	TAG	TAGT	18.8081	17.2074	0.400173	1.20052	47	43	1	3	4.14458	4.84443	2.12858	1.50441	0.310544	282	3	0	276	0	0
ENST00000294016.8	chr16	150	-1	7935	4029	790	3116	ADCY9	TGA	TGAG	26.0112	22.8098	2.80121	0.400173	65	57	7	1	3.27804	5.66141	3.54583	0.128425	0.0226843	132	36	0	126	0	0
ENST00000361439.9	chr16	307	-1	997	768	72	157	NSMCE1	TAG	TAGC	42.8185	41.2178	1.60069	0	107	103	4	0	42.9473	53.669	22.2318	0	0	114	2	0	108	0	0
ENST00000287322.5	chr8	195	1	4152	1341	9	2802	BAG4	TGA	TGAA	42.0181	41.6179	0	0.400173	105	104	0	1	10.12	31.035	0	0.142817	0.0046018	39	79	0	33	0	0
ENST00000253024.10	chr19	1279	1	3319	2475	688	156	TRIM28	TGA	TGAG	948.409	876.778	71.6309	0	2370	2191	179	0	285.751	354.254	104.115	0	0	156	0	0	150	0	0
ENST00000297375.4	chr7	810	1	3350	969	243	2138	EN2	TAG	TAGG	20.0086	18.0078	1.60069	0.400173	50	45	4	1	5.97272	18.5839	6.5872	0.187171	0.0100717	63	25	0	57	0	0
ENST00000359393.6	chr11	590	-1	3573	1572	405	1596	EHD1	TGA	TGAT	44.8193	44.8193	0	0	112	112	0	0	12.5439	28.511	0	0	0	231	14	0	225	0	0
ENST00000381031.8	chr22	345	1	2521	1377	26	1118	TTC38	TGA	TGAG	36.0155	36.0155	0	0	90	90	0	0	14.2862	26.1551	0	0	0	108	14	0	102	0	0
ENST00000424358.1	chr20	213	-1	822	183	81	558	MMP24OS	TGA	TGAC	10.4045	9.20397	0	1.20052	26	23	0	3	12.6575	50.2949	0	2.15147	0.042777	345	2	0.800345	339	2.3609	0.0469411
ENST00000644386.1	chr20	367	-1	1153	303	81	769	ADNP	TAA	TAAA	4.4019	2.00086	2.40104	0	11	5	6	0	3.81778	6.60351	29.6424	0	0	57	14	0	51	0	0
ENST00000565874.5	chr16	492	1	1931	1614	186	131	CPNE2	TGA	TGAG	7.60328	7.20311	0	0.400173	19	18	0	1	3.93748	4.46289	0	3.05475	0.684478	131	0	0.400173	125	3.20138	0.717333
ENST00000342679.8	chr17	300	1	2258	1011	243	1004	MAP2K3	TAG	TAGG	30.0129	21.6093	7.60328	0.800345	75	54	19	2	13.2918	21.3742	31.2892	0.797156	0.0372953	483	6	0.800345	477	1.67787	0.0784999
ENST00000407461.5	chr22	289	-1	757	582	110	65	POLR3H	TAG	TAGC	27.2117	26.8116	0	0.400173	68	67	0	1	35.9468	46.068	0	6.1565	0.133639	65	0	0.400173	59	6.78259	0.14723
ENST00000335870.6	chr7	761	1	2765	1455	122	1188	ZNF212	TAA	TAAG	14.006	12.0052	1.60069	0.400173	35	30	4	1	5.06548	8.25098	13.1204	0.336846	0.0408249	282	12	0.400173	276	1.4499	0.175725
ENST00000204961.5	chrX	315	1	3258	1008	750	1500	EFNB1	TGA	TGAG	27.2117	15.6067	11.605	0	68	39	29	0	8.35228	15.4829	15.4733	0	0	108	14	0	102	0	0
ENST00000344417.10	chr7	56	1	2133	1317	257	559	C7orf26	TAG	TAGG	11.2048	9.20397	1.60069	0.400173	28	23	4	1	5.25309	6.98859	6.22837	0.715872	0.102434	174	7	0.400173	168	2.38198	0.340839
ENST00000267163.5	chr13	145	1	4748	2754	181	1813	RB1	TGA	TGAG	68.0293	66.4286	1.60069	0	170	166	4	0	14.328	24.1208	8.84359	0	0	63	48	0	57	0	0
ENST00000262241.7	chr14	509	1	5706	1425	232	4049	RCOR1	TGA	TGAG	28.8124	26.8116	2.00086	0	72	67	5	0	5.0495	18.8151	8.62441	0	0	483	68	0	477	0	0
ENST00000369250.7	chr10	579	1	2825	2184	329	312	FAM160B1	TAA	TAAG	14.006	12.4053	1.60069	0	35	31	4	0	4.95789	5.68011	4.86532	0	0	132	2	0	126	0	0
ENST00000372853.8	chr9	528	1	2605	273	56	2276	URM1	TGA	TGAG	34.4148	34.0147	0	0.400173	86	85	0	1	13.2111	124.596	0	0.175823	0.00141114	30	30	0.400173	24	16.6739	0.133824
ENST00000393829.6	chr17	576	1	2983	2463	161	359	ATP6V0A1	TGA	TGAG	95.6412	94.4407	0.800345	0.400173	239	236	2	1	32.0621	38.3438	4.97109	1.11469	0.0290709	138	6	0	132	0	0
ENST00000600429.5	chr19	1008	1	939	675	61	203	FLT3LG	TGA	TGAC	2.00086	2.00086	0	0	5	5	0	0	2.13084	2.96424	0	0	0	123	1	0	117	0	0
ENST00000370950.7	chr1	729	1	3739	1422	76	2241	SRSF11	TGA	TGAA	142.461	138.06	4.4019	0	356	345	11	0	38.1015	97.0883	57.9197	0	0	66	61	0	60	0	0
ENST00000651699.1	chr5	474	-1	1870	1107	146	617	TMEM173	TGA	TGAG	1.60069	1.60069	0	0	4	4	0	0	0.855984	1.44597	0	0	0	141	7	0	135	0	0
ENST00000302550.16	chr1	1822	1	3972	552	182	3238	DESI2	TAA	TAAA	27.6119	19.6085	7.60328	0.400173	69	49	19	1	6.95164	35.5226	41.7763	0.123586	0.00347909	63	65	0.400173	57	7.02057	0.197637
ENST00000206595.11	chr14	132	1	5725	2088	113	3524	G2E3	TAA	TAAA	54.8236	53.223	1.60069	0	137	133	4	0	9.57618	25.4899	14.1654	0	0	33	76	0	27	0	0
ENST00000272793.9	chr2	749	1	7960	5634	44	2282	UBR3	TGA	TGAC	53.223	53.223	0	0	133	133	0	0	6.6863	9.44674	0	0	0	69	69	0	63	0	0
ENST00000233121.6	chr2	108	1	1847	813	192	842	MAPRE3	TGA	TGAG	12.8055	12.8055	0	0	32	32	0	0	6.93315	15.7509	0	0	0	336	6	0	330	0	0
ENST00000366582.8	chr1	1798	-1	8414	6402	121	1891	HEATR1	TAA	TAAG	279.32	274.518	4.80207	0	698	686	12	0	33.1971	42.8801	39.6865	0	0	174	36	0	168	0	0
ENST00000301459.5	chr11	560	-1	2870	1539	702	629	RCOR2	TGA	TGAG	7.60328	7.20311	0.400173	0	19	18	1	0	2.64923	4.68038	0.570046	0	0	114	7	0	108	0	0
ENST00000339394.7	chr1	388	-1	5201	1296	166	3739	SDC3	TAG	TAGT	14.8064	14.8064	0	0	37	37	0	0	2.84683	11.4247	0	0	0	336	37	0	330	0	0
ENST00000452020.5	chr3	99	-1	1117	846	181	90	SGO1	TAA	TAAA	24.4105	20.4088	4.00173	0	61	51	10	0	21.8536	24.1239	22.109	0	0	24	1	0	18	0	0
ENST00000326019.10	chr2	142	1	2914	2358	276	280	SLC4A1AP	TGA	TGAT	52.4226	52.0224	0.400173	0	131	130	1	0	17.9899	22.0621	1.4499	0	0	60	7	0	54	0	0
ENST00000503585.6	chr4	118	1	6264	714	340	5210	PACRGL	TGA	TGAA	11.2048	7.60328	3.20138	0.400173	28	19	8	1	1.78877	10.6488	9.41582	0.0768086	0.00721285	39	103	0	33	0	0
ENST00000426196.6	chrX	204	1	4073	3615	281	177	HDAC6	TAA	TAAG	33.6145	33.2143	0.400173	0	84	83	1	0	8.25301	9.18792	1.4241	0	0	81	5	0	75	0	0
ENST00000260762.10	chr10	406	1	3519	2382	8	1129	EXOC6	TAG	TAGA	40.4174	40.4174	0	0	101	101	0	0	11.4855	16.9679	0	0	0	39	24	0	33	0	0
ENST00000338779.11	chr16	622	-1	4934	2211	256	2467	MTSS1L	TGA	TGAT	24.4105	21.6093	1.60069	1.20052	61	54	4	3	4.94741	9.77355	6.2527	0.486631	0.0497906	174	32	1.20052	168	7.14594	0.731151
ENST00000558984.1	chr14	222	-1	1660	1194	181	285	BMP4	TGA	TGAG	10.8047	8.40362	2.40104	0	27	21	6	0	6.50883	7.03821	13.2654	0	0	132	4	0	126	0	0
ENST00000515669.5	chr5	321	1	1528	588	258	682	C5orf30	TGA	TGAA	13.6059	10.4045	3.20138	0	34	26	8	0	8.90436	17.6947	12.4085	0	0	30	23	0	24	0	0
ENST00000448372.5	chr12	295	-1	4634	1902	390	2342	SENP1	TGA	TGAA	24.0104	22.8098	1.20052	0	60	57	3	0	5.18135	11.9926	3.07825	0	0	210	30	0	204	0	0
ENST00000616640.1	chr10	66	1	1492	819	591	82	RPP38	TAA	TAAT	17.6076	13.2057	4.4019	0	44	33	11	0	11.8013	16.1242	7.44822	0	0	75	1	0	69	0	0
ENST00000258742.10	chr7	111	1	1526	1239	32	255	NUPL2	TAA	TAAA	39.6171	39.6171	0	0	99	99	0	0	25.9614	31.975	0	0	0	30	5	0	24	0	0
ENST00000304735.4	chr16	154	1	2771	1989	149	633	VASN	TAA	TAAG	7.60328	7.60328	0	0	19	19	0	0	2.74388	3.82266	0	0	0	45	8	0	39	0	0
ENST00000418929.7	chr19	1015	1	7371	6078	467	826	PRR12	TGA	TGAC	33.2143	31.6136	1.60069	0	83	79	4	0	4.50608	5.20132	3.4276	0	0	18	2	0	12	0	0
ENST00000395347.1	chr10	223	-1	3601	1497	103	2001	SLC16A9	TAG	TAGA	9.20397	9.20397	0	0	23	23	0	0	2.55595	6.14828	0	0	0	120	38	0	114	0	0
ENST00000306315.9	chr5	372	-1	5913	4506	430	977	ZNF608	TAA	TAAC	8.40362	7.60328	0.400173	0.400173	21	19	1	1	1.42121	1.68737	0.930634	0.409593	0.242741	129	22	0.400173	123	3.25344	1.92811
ENST00000369755.4	chr10	540	1	7782	3675	600	3507	SLK	TAA	TAAC	106.046	99.643	6.40276	0	265	249	16	0	13.6271	27.1137	10.6713	0	0	183	67	0	177	0	0
ENST00000295522.4	chr3	920	-1	3401	603	234	2564	CLDN1	TGA	TGAC	5.20224	4.80207	0.400173	0	13	12	1	0	1.52962	7.96363	1.71014	0	0	30	45	0	24	0	0
ENST00000561208.6	chr15	59	-1	5441	1401	1077	2963	MEIS2	TAG	TAGT	14.8064	10.8047	4.00173	0	37	27	10	0	2.72126	7.71211	3.71562	0	0	48	64	0	42	0	0
ENST00000394975.3	chr16	402	-1	795	459	62	274	VKORC1	TGA	TGAG	82.0354	73.6318	6.80293	1.60069	205	184	17	4	103.189	160.418	109.725	5.84194	0.036417	93	4	0.400173	87	4.59968	0.0286732
ENST00000525077.2	chr11	36	1	2121	1167	683	271	CRACR2B	TGA	TGAC	1.20052	1.20052	0	0	3	3	0	0	0.566015	1.02872	0	0	0	33	2	0	27	0	0
ENST00000445224.6	chr3	792	1	1600	702	318	580	SCHIP1	TGA	TGAA	5.20224	4.4019	0.800345	0	13	11	2	0	3.2514	6.27051	2.51681	0	0	57	12	0	51	0	0
ENST00000229708.4	chr6	837	1	3166	702	101	2363	ULBP1	TGA	TGAG	1.20052	1.20052	0	0	3	3	0	0	0.379191	1.71014	0	0	0	33	38	0	27	0	0
ENST00000464873.5	chr3	628	-1	2081	915	745	421	RUVBL1	TGA	TGAC	208.89	204.488	4.00173	0.400173	522	511	10	1	100.38	223.484	5.37144	0.950529	0.00425322	78	4	0	72	0	0
ENST00000409817.1	chr2	659	-1	1850	1038	298	514	CXCR4	TAA	TAAC	12.8055	12.8055	0	0	32	32	0	0	6.9219	12.3367	0	0	0	33	19	0	27	0	0
ENST00000249442.11	chr2	790	1	1296	759	182	355	MTX2	TAG	TAGA	53.223	41.2178	12.0052	0	133	103	30	0	41.0671	54.3054	65.9625	0	0	51	9	0	45	0	0
ENST00000317483.4	chr6	524	-1	2501	681	148	1672	RAB23	TAA	TAAG	11.605	11.605	0	0	29	29	0	0	4.64015	17.0411	0	0	0	207	28	0	201	0	0
ENST00000344337.11	chr3	583	-1	6843	1584	182	5077	KPNA1	TGA	TGAA	99.643	96.4416	3.20138	0	249	241	8	0	14.5613	60.8848	17.59	0	0	210	99	0	204	0	0
ENST00000273308.9	chr12	487	-1	1405	516	187	702	CNPY2	TGA	TGAA	87.6378	60.0259	27.6119	0	219	150	69	0	62.3757	116.329	147.657	0	0	99	16	0	93	0	0
ENST00000010132.6	chr12	35	1	1795	1530	136	129	DYRK4	TGA	TGAC	21.2091	21.2091	0	0	53	53	0	0	11.8157	13.8622	0	0	0	39	2	0	33	0	0
ENST00000570016.5	chr16	349	-1	1301	609	237	455	CDIPT	TGA	TGAC	53.6231	30.4131	22.0095	1.20052	134	76	55	3	41.2169	49.9394	92.867	2.6385	0.052834	306	2	1.20052	300	4.00173	0.0801316
ENST00000433867.5	chr19	918	-1	3276	2604	472	200	PRKD2	TGA	TGAG	29.6128	25.2109	4.4019	0	74	63	11	0	9.03931	9.68159	9.32606	0	0	63	2	0	57	0	0
ENST00000406606.7	chr9	612	-1	4646	2487	-3	2162	VAV2	TGA	TGAC	32.8142	16.4071	16.4071	0	82	41	41	0	7.06288	6.59714	-5469.03	0	0	57	18	0	51	0	0
ENST00000373795.7	chr1	383	-1	2255	1452	142	661	SRSF4	TAA	TAAC	83.6361	82.0354	1.60069	0	209	205	4	0	37.0892	56.4982	11.2725	0	0	105	13	0	99	0	0
ENST00000354287.5	chr1	134	-1	1242	858	83	301	FBXO2	TGA	TGAG	1.60069	1.60069	0	0	4	4	0	0	1.2888	1.86561	0	0	0	66	8	0	60	0	0
ENST00000245121.9	chr18	140	1	2788	1368	188	1232	KATNAL2	TGA	TGAA	1.60069	1.60069	0	0	4	4	0	0	0.574136	1.1701	0	0	0	51	18	0	45	0	0
ENST00000259324.5	chr9	540	1	4574	2400	517	1657	LRRC8A	TGA	TGAG	26.0112	24.0104	2.00086	0	65	60	5	0	5.68675	10.0043	3.87014	0	0	138	11	0	132	0	0
ENST00000422959.6	chr7	345	1	3480	2223	196	1061	PHTF2	TGA	TGAC	26.8116	23.6102	2.80121	0.400173	67	59	7	1	7.70447	10.6209	14.2919	0.377165	0.0355117	24	26	0	18	0	0
ENST00000269571.9	chr17	469	1	4500	3735	153	612	ERBB2	TGA	TGAA	32.0138	30.0129	2.00086	0	80	75	5	0	7.11418	8.03559	13.0775	0	0	30	5	0	24	0	0
ENST00000379818.4	chr16	480	1	353	153	67	133	MT1M	TGA	TGAT	1.20052	1.20052	0	0	3	3	0	0	3.4009	7.84652	0	0	0	30	4	0	24	0	0
ENST00000569847.1	chr16	251	-1	1785	1179	520	86	GPRC5B	TGA	TGAA	14.4062	14.4062	0	0	36	36	0	0	8.07071	12.219	0	0	0	86	0	0	80	0	0
ENST00000381259.5	chr12	238	1	2289	1293	10	986	CCDC91	TAA	TAAA	13.6059	13.6059	0	0	34	34	0	0	5.94402	10.5227	0	0	0	147	22	0	141	0	0
ENST00000264108.5	chr2	761	1	1589	1227	34	328	HAT1	TAA	TAAA	224.897	223.296	1.60069	0	562	558	4	0	141.534	181.986	47.0791	0	0	123	9	0	117	0	0
ENST00000652680.1	chr6	451	1	1953	1338	203	412	SLC29A1	TGA	TGAC	128.856	126.855	1.60069	0.400173	322	317	4	1	65.9783	94.8092	7.88517	0.971293	0.0102447	72	4	0.400173	66	6.06322	0.0639518
ENST00000278193.7	chr11	268	-1	4797	561	11	4225	LIN7C	TAA	TAAT	74.8323	74.8323	0	0	187	187	0	0	15.5998	133.391	0	0	0	66	98	0	60	0	0
ENST00000334304.10	chr4	120	-1	4532	3933	276	323	ADGRA3	TAA	TAAC	15.6067	14.006	1.60069	0	39	35	4	0	3.44367	3.56116	5.7996	0	0	18	7	0	12	0	0
ENST00000319023.6	chr11	725	1	2728	2088	182	458	NADSYN1	TGA	TGAG	22.0095	21.2091	0.800345	0	55	53	2	0	8.068	10.1576	4.3975	0	0	78	6	0	72	0	0
ENST00000369314.2	chr1	1011	1	1133	624	114	395	POLR3GL	TGA	TGAA	14.006	7.60328	6.40276	0	35	19	16	0	12.3619	12.1847	56.1646	0	0	33	6	0	27	0	0
ENST00000256010.7	chr12	632	1	1194	480	103	611	NTS	TGA	TGAG	2.00086	2.00086	0	0	5	5	0	0	1.67576	4.16846	0	0	0	27	19	0	21	0	0
ENST00000305386.3	chr14	188	1	2642	1311	468	863	MGAT2	TGA	TGAA	44.4192	24.0104	20.4088	0	111	60	51	0	16.8127	18.3145	43.6085	0	0	66	17	0	60	0	0
ENST00000258111.5	chr12	587	1	4672	600	439	3633	KCNMB4	TAA	TAAA	6.80293	3.60155	3.20138	0	17	9	8	0	1.45611	6.00259	7.29244	0	0	117	63	0	111	0	0
ENST00000379822.5	chr15	338	-1	1297	849	339	109	INSYN1	TAG	TAGG	1.60069	1.60069	0	0	4	4	0	0	1.23415	1.88538	0	0	0	36	4	0	30	0	0
ENST00000263212.10	chr22	67	-1	5104	1332	111	3661	PPM1F	TAG	TAGG	46.0198	39.6171	6.40276	0	115	99	16	0	9.01643	29.7426	57.6825	0	0	600	32	0	594	0	0
ENST00000344697.3	chr3	194	-1	2502	1710	343	449	POMGNT2	TAG	TAGC	14.4062	11.2048	3.20138	0	36	28	8	0	5.75788	6.55253	9.33347	0	0	291	3	0	285	0	0
ENST00000548985.1	chr12	344	1	632	141	263	228	COX14	TAG	TAGA	44.019	35.6154	8.40362	0	110	89	21	0	69.6503	252.591	31.9529	0	0	90	5	0	84	0	0
ENST00000371141.8	chr20	404	1	4892	945	718	3229	STX16	TAA	TAAG	12.4053	6.80293	4.4019	1.20052	31	17	11	3	2.53584	7.19887	6.13078	0.371792	0.0516459	156	61	0	150	0	0
ENST00000348335.6	chr17	56	-1	3518	1485	143	1890	CAMKK1	TGA	TGAG	11.2048	11.2048	0	0	28	28	0	0	3.185	7.54534	0	0	0	555	19	0	549	0	0
ENST00000372422.7	chr6	438	-1	1462	1020	113	329	YIPF3	TGA	TGAC	56.0242	48.8211	6.80293	0.400173	140	122	17	1	38.3202	47.8638	60.203	1.21633	0.0254123	63	5	0	57	0	0
ENST00000288135.5	chr4	211	1	5141	2898	91	2152	KIT	TGA	TGAG	28.0121	27.6119	0	0.400173	70	69	0	1	5.44876	9.52792	0	0.185954	0.0195167	36	46	0	30	0	0
ENST00000325795.7	chr2	834	-1	2647	429	781	1437	ORMDL1	TGA	TGAA	22.4097	20.809	1.60069	0	56	52	4	0	8.46606	48.5058	2.04954	0	0	93	29	0	87	0	0
ENST00000296585.10	chr5	137	1	7798	3513	111	4174	ITGA2	TGA	TGAA	23.21	22.4097	0.400173	0.400173	58	56	1	1	2.97641	6.37907	3.60516	0.0958727	0.0150293	63	82	0.400173	57	7.02057	1.10056
ENST00000263663.10	chr2	30	1	2222	1734	62	426	TAF1B	TGA	TGAG	65.6283	64.828	0.800345	0	164	162	2	0	29.5357	37.3864	12.9088	0	0	165	9	0	159	0	0
ENST00000382409.3	chr11	27	-1	2455	1665	479	311	DEAF1	TGA	TGAG	26.4114	25.611	0.400173	0.400173	66	64	1	1	10.7582	15.382	0.835433	1.28673	0.0836515	75	3	0	69	0	0
ENST00000366996.1	chr1	1656	-1	1990	1080	810	100	LPGAT1	TAG	TAGG	19.2083	18.4079	0.800345	0	48	46	2	0	9.6524	17.0444	0.98808	0	0	54	1	0	48	0	0
ENST00000367576.6	chr6	810	1	1808	1395	134	279	LTV1	TAG	TAGA	128.455	119.652	8.40362	0.400173	321	299	21	1	71.0483	85.7718	62.7136	1.43431	0.0167224	108	7	0	102	0	0
ENST00000291416.10	chr1	430	-1	3772	1395	605	1772	TRIM62	TAG	TAGT	5.60242	4.00173	1.60069	0	14	10	4	0	1.48526	2.86862	2.64577	0	0	144	20	0	138	0	0
ENST00000357077.9	chr4	467	1	14170	11841	70	2259	ANK2	TAA	TAAA	19.6085	19.6085	0	0	49	49	0	0	1.3838	1.65598	0	0	0	54	39	0	48	0	0
ENST00000507420.1	chr4	66	1	518	351	99	68	MRFAP1	TGA	TGAG	318.537	281.321	36.4157	0.800345	796	703	91	2	614.937	801.485	367.835	11.7698	0.014685	68	0	0.800345	62	12.9088	0.0161061
ENST00000311915.12	chr12	551	-1	2653	1374	22	1257	C12orf66	TGA	TGAG	7.60328	7.60328	0	0	19	19	0	0	2.86592	5.53368	0	0	0	81	30	0	75	0	0
ENST00000394825.6	chr12	370	1	2440	1764	123	553	NR4A1	TGA	TGAC	4.4019	4.00173	0.400173	0	11	10	1	0	1.80406	2.26855	3.25344	0	0	99	8	0	93	0	0
ENST00000648613.1	chr10	574	-1	7298	2664	398	4236	CCDC186	TAA	TAAA	19.2083	16.8072	2.40104	0	48	42	6	0	2.63199	6.30903	6.03275	0	0	21	86	0	15	0	0
ENST00000564138.6	chr16	682	1	8621	3765	175	4681	PLCG2	TAG	TAGA	15.6067	15.6067	0	0	39	39	0	0	1.81032	4.14521	0	0	0	57	87	0	51	0	0
ENST00000348956.7	chr14	518	-1	1375	1113	71	191	CKB	TGA	TGAA	1784.77	1760.36	22.4097	2.00086	4460	4399	55	5	1298.01	1581.63	315.629	10.4757	0.00662335	156	2	2.00086	150	13.3391	0.00843374
ENST00000360409.7	chr2	908	1	6617	2763	785	3069	NRP2	TGA	TGAC	18.0078	16.4071	1.60069	0	45	41	4	0	2.72144	5.93814	2.0391	0	0	186	51	0	180	0	0
ENST00000369682.4	chrX	749	1	10840	5583	169	5088	PLXNA3	TAA	TAAG	12.4053	12.4053	0	0	31	31	0	0	1.1444	2.22199	0	0	0	396	58	0	390	0	0
ENST00000312037.6	chr5	581	-1	667	423	202	42	RPS14	TGA	TGAA	805.147	740.719	64.4278	0	2012	1851	161	0	1207.12	1751.11	318.949	0	0	42	0	0	36	0	0
ENST00000368709.5	chr1	1149	-1	412	261	61	90	S100A2	TGA	TGAA	0.400173	0.400173	0	0	1	1	0	0	0.971293	1.53323	0	0	0	51	2	0	45	0	0
ENST00000263033.9	chrX	413	-1	2290	1983	182	125	SYTL4	TGA	TGAG	11.2048	10.4045	0.800345	0	28	26	2	0	4.89294	5.24684	4.3975	0	0	125	0	0	119	0	0
ENST00000470557.2	chr17	797	-1	4069	507	3441	121	PTRH2	TAG	TAGG	44.4192	42.0181	2.00086	0.400173	111	105	5	1	10.9165	82.876	0.581477	3.30721	0.0399055	93	3	0.400173	87	4.59968	0.0555008
ENST00000606911.6	chr1	1459	1	8659	1719	185	6755	TOR1AIP1	TAA	TAAG	64.4278	62.8271	1.60069	0	161	157	4	0	7.44056	36.5486	8.65238	0	0	87	148	0	81	0	0
ENST00000537259.5	chr15	284	1	3938	3006	618	314	SLC24A1	TAA	TAAT	5.60242	3.60155	2.00086	0	14	9	5	0	1.42266	1.19812	3.23764	0	0	123	5	0	117	0	0
ENST00000481445.1	chrX	378	1	2426	210	110	2106	COX7B	TAA	TAAT	330.943	293.727	35.2152	2.00086	827	734	87	5	136.415	1398.7	320.138	0.950077	0.000679258	18	47	1.20052	12	100.043	0.0715259
ENST00000261438.10	chr4	143	1	5549	1005	296	4248	KLF3	TGA	TGAT	32.414	28.8124	3.60155	0	81	72	9	0	5.84141	28.6691	12.1674	0	0	27	86	0	21	0	0
ENST00000394089.6	chr17	487	1	1979	1356	524	99	RARA	TGA	TGAC	16.0069	9.60414	6.40276	0	40	24	16	0	8.08838	7.0827	12.219	0	0	72	1	0	66	0	0
ENST00000294244.9	chr11	558	1	1909	1113	225	571	SPINDOC	TAA	TAAA	19.2083	18.8081	0	0.400173	48	47	0	1	10.062	16.8986	0	0.700828	0.0414726	99	4	0	93	0	0
ENST00000357765.6	chr2	485	1	1098	747	146	205	UNC50	TAA	TAAA	31.2135	28.8124	2.00086	0.400173	78	72	5	1	28.4276	38.5708	13.7045	1.95206	0.0506098	51	6	0	45	0	0
ENST00000335016.9	chr4	331	1	3759	3453	160	146	BMP2K	TAG	TAGA	20.809	20.4088	0.400173	0	52	51	1	0	5.53577	5.91045	2.50108	0	0	27	3	0	21	0	0
ENST00000395288.6	chr11	361	-1	2415	1524	165	726	KBTBD4	TAA	TAAG	18.4079	18.4079	0	0	46	46	0	0	7.62233	12.0787	0	0	0	198	14	0	192	0	0
ENST00000334220.9	chr14	366	1	2768	1329	32	1407	DLST	TAG	TAGG	84.8366	84.4364	0	0.400173	212	211	0	1	30.6491	63.5338	0	0.284415	0.0044766	27	23	0	21	0	0
ENST00000396908.8	chr19	630	1	2104	1410	57	637	PROSER3	TGA	TGAA	11.2048	11.2048	0	0	28	28	0	0	5.32549	7.94669	0	0	0	408	5	0	402	0	0
ENST00000535902.6	chr12	157	-1	5487	1263	259	3965	MANSC1	TAA	TAAG	12.4053	10.8047	1.60069	0	31	27	4	0	2.26086	8.55476	6.18027	0	0	75	77	0	69	0	0
ENST00000393486.5	chr7	572	1	4348	708	379	3261	MDFIC	TAA	TAAA	9.20397	6.00259	2.80121	0.400173	23	15	7	1	2.11683	8.47823	7.39105	0.122715	0.0144741	24	68	0	18	0	0
ENST00000261778.2	chr16	599	1	4848	3252	81	1515	TANGO6	TAG	TAGA	27.6119	27.2117	0.400173	0	69	68	1	0	5.69553	8.36769	4.9404	0	0	198	19	0	192	0	0
ENST00000506646.5	chr4	4	-1	890	366	153	371	ZNF721	TAG	TAGG	11.2048	4.00173	7.20311	0	28	10	18	0	12.5897	10.9337	47.0791	0	0	36	9	0	30	0	0
ENST00000282878.6	chr5	166	1	8816	651	128	8037	RAB3C	TAG	TAGT	3.20138	2.80121	0.400173	0	8	7	1	0	0.363133	4.30293	3.12635	0	0	60	165	0	54	0	0
ENST00000341976.5	chr22	82	-1	6895	1308	475	5112	ZNF70	TAG	TAGA	2.80121	2.40104	0.400173	0	7	6	1	0	0.406267	1.83565	0.842469	0	0	420	61	0	414	0	0
ENST00000279392.7	chr16	355	-1	3343	1638	825	880	HIRIP3	TGA	TGAG	63.6274	49.2212	14.4062	0	159	123	36	0	19.033	30.0496	17.4621	0	0	51	15	0	45	0	0
ENST00000396668.8	chr7	73	1	12306	792	128	11386	TMEM106B	TAA	TAAA	41.2178	38.8167	2.00086	0.400173	103	97	5	1	3.3494	49.011	15.6317	0.035146	0.000717104	207	226	0	201	0	0
ENST00000229922.7	chr6	75	1	2880	1401	147	1332	CAP2	TAA	TAAC	12.0052	12.0052	0	0	30	30	0	0	4.16846	8.56901	0	0	0	30	29	0	24	0	0
ENST00000306480.11	chr4	621	-1	9908	783	81	9044	TMEM192	TGA	TGAG	14.8064	14.006	0.400173	0.400173	37	35	1	1	1.49439	17.8877	4.9404	0.0442473	0.00247362	48	138	0	42	0	0
ENST00000247207.6	chr14	286	1	2722	1887	376	459	HSPA2	TAA	TAAG	25.2109	25.2109	0	0	63	63	0	0	9.26189	13.3603	0	0	0	150	12	0	144	0	0
ENST00000438932.2	chr19	914	-1	3290	1104	144	2042	PNMA8A	TGA	TGAG	36.0155	34.4148	1.60069	0	90	86	4	0	10.947	31.1729	11.1159	0	0	57	34	0	51	0	0
ENST00000542638.5	chr6	507	-1	2830	756	365	1709	ELOVL5	TGA	TGAA	106.446	99.2428	7.20311	0	266	248	18	0	37.6134	131.274	19.7345	0	0	24	40	0	18	0	0
ENST00000380701.8	chr9	51	1	6508	3948	365	2195	CCDC171	TGA	TGAC	5.60242	4.00173	1.60069	0	14	10	4	0	0.860851	1.01361	4.38545	0	0	33	45	0	27	0	0
ENST00000542180.5	chr13	90	-1	2433	2178	150	105	SUPT20H	TGA	TGAG	27.6119	26.8116	0.800345	0	69	67	2	0	11.3489	12.3102	5.33563	0	0	24	3	0	18	0	0
ENST00000298351.5	chr14	388	1	5318	2388	167	2763	TMEM63C	TGA	TGAC	5.60242	5.20224	0.400173	0	14	13	1	0	1.05348	2.17849	2.39624	0	0	165	24	0	159	0	0
ENST00000416007.9	chr14	158	-1	1558	1002	43	513	MBIP	TGA	TGAA	36.8159	36.8159	0	0	92	92	0	0	23.6302	36.7424	0	0	0	66	12	0	60	0	0
ENST00000245680.7	chr2	578	-1	10269	1539	227	8503	SLC35F5	TAG	TAGC	50.8219	40.8176	9.60414	0.400173	127	102	24	1	4.94906	26.5222	42.309	0.0470625	0.00177446	27	200	0	21	0	0
ENST00000264935.6	chr5	6	1	2321	1911	16	394	CEP72	TGA	TGAC	11.605	11.605	0	0	29	29	0	0	5	6.07274	0	0	0	30	9	0	24	0	0
ENST00000265460.9	chr11	502	1	5700	3303	29	2368	MYRF	TGA	TGAG	5.20224	5.20224	0	0	13	13	0	0	0.912674	1.57501	0	0	0	135	29	0	129	0	0
ENST00000353533.10	chr17	222	1	3733	1167	4	2562	MAP2K4	TGA	TGAT	24.4105	24.4105	0	0	61	61	0	0	6.53912	20.9173	0	0	0	24	45	0	18	0	0
ENST00000391851.8	chr19	1020	1	1348	1029	123	196	PRMT1	TGA	TGAG	309.333	307.333	1.60069	0.400173	773	768	4	1	229.476	298.671	13.0137	2.0417	0.00683594	48	3	0	42	0	0
ENST00000355346.8	chr2	25	-1	1918	570	204	1144	ITGB1BP1	TGA	TGAA	17.6076	12.4053	4.80207	0.400173	44	31	12	1	9.18018	21.7638	23.5396	0.349801	0.0160726	81	24	0	75	0	0
ENST00000338965.8	chr11	219	1	6393	1332	238	4823	NCR3LG1	TAA	TAAA	24.8107	23.6102	1.20052	0	62	59	3	0	3.88092	17.7254	5.04419	0	0	111	97	0	105	0	0
ENST00000641863.1	chr1	995	-1	2322	1347	842	133	SRGAP2B	TAA	TAAA	14.4062	3.20138	11.2048	0	36	8	28	0	6.20423	2.37667	13.3074	0	0	81	2	0	75	0	0
ENST00000520701.5	chr5	596	1	1960	1398	132	430	SLC36A1	TAG	TAGG	6.00259	6.00259	0	0	15	15	0	0	3.06255	4.2937	0	0	0	351	3	0	345	0	0
ENST00000362057.4	chr9	430	-1	4025	2691	666	668	WHRN	TAG	TAGA	6.00259	5.20224	0.800345	0	15	13	2	0	1.49133	1.9332	1.20172	0	0	228	2	0	222	0	0
ENST00000308167.9	chrX	580	-1	4120	1959	374	1787	ELF4	TAA	TAAG	25.2109	24.8107	0	0.400173	63	62	0	1	6.11914	12.665	0	0.223935	0.0176815	24	24	0	18	0	0
ENST00000264183.9	chr1	1789	-1	5977	3906	454	1617	ARID4B	TGA	TGAC	45.2195	38.8167	6.40276	0	113	97	16	0	7.56558	9.93772	14.103	0	0	42	34	0	36	0	0
ENST00000495461.6	chr3	376	-1	1452	252	65	1135	SELENOK	TAA	TAAA	32.0138	31.2135	0.400173	0.400173	80	78	1	1	22.0481	123.863	6.1565	0.352575	0.00284649	96	31	0	90	0	0
ENST00000253247.9	chr17	861	1	2799	2127	6	666	NOL11	TGA	TGAT	173.675	172.875	0	0.800345	434	432	0	2	62.0489	81.2762	0	1.20172	0.0147856	33	10	0	27	0	0
ENST00000568584.5	chr10	0	-1	1745	1302	345	98	TUBB8	TAG	TAGA	13.2057	13.2057	0	0	33	33	0	0	7.56773	10.1426	0	0	0	57	1	0	51	0	0
ENST00000359655.9	chr10	259	1	2432	2328	52	52	SUPV3L1	TAG	TAGT	67.6292	66.8288	0.800345	0	169	167	2	0	27.808	28.7065	15.3913	0	0	57	1	0	51	0	0
ENST00000589785.1	chr17	627	1	1873	873	158	842	TMUB2	TAA	TAAG	13.6059	10.8047	2.80121	0	34	27	7	0	7.26421	12.3765	17.7292	0	0	210	4	0	204	0	0
ENST00000361311.4	chr1	114	-1	4602	2883	245	1474	CLSTN1	TGA	TGAC	142.061	138.46	3.20138	0.400173	355	346	8	1	30.8695	48.0263	13.0669	0.271487	0.0056529	159	19	0.400173	153	2.61551	0.0544599
ENST00000527348.1	chr11	640	1	625	237	268	120	BANF1	TGA	TGAT	138.06	134.458	3.60155	0	345	336	9	0	220.895	567.333	13.4386	0	0	120	0	0	114	0	0
ENST00000606498.5	chr1	690	-1	924	591	15	318	TM2D1	TAA	TAAA	16.4071	16.4071	0	0	41	41	0	0	17.7566	27.7615	0	0	0	36	9	0	30	0	0
ENST00000405914.1	chr2	93	-1	3135	2349	567	219	KIF3C	TGA	TGAC	4.00173	3.20138	0.800345	0	10	8	2	0	1.27647	1.36287	1.41154	0	0	219	0	0	213	0	0
ENST00000239165.8	chr17	696	-1	1326	621	96	609	HOXB7	TGA	TGAG	10.8047	10.0043	0	0.800345	27	25	0	2	8.14831	16.11	0	1.3142	0.0815764	93	7	0.400173	87	4.59968	0.285517
ENST00000396330.6	chr8	352	-1	3407	1002	501	1904	SNX16	TAA	TAAT	2.40104	2.40104	0	0	6	6	0	0	0.704736	2.39624	0	0	0	45	43	0	39	0	0
ENST00000638572.2	chr2	420	-1	4321	1224	79	3018	ST3GAL5	TGA	TGAA	2.00086	1.60069	0.400173	0	5	4	1	0	0.463055	1.30775	5.06548	0	0	114	46	0	108	0	0
ENST00000336596.7	chr3	449	1	5667	2919	122	2626	EPHA3	TAA	TAAA	20.809	20.4088	0.400173	0	52	51	1	0	3.67196	6.99171	3.2801	0	0	153	67	0	147	0	0
ENST00000512701.6	chr9	48	-1	10438	2016	31	8391	TTC39B	TGA	TGAT	8.40362	8.40362	0	0	21	21	0	0	0.805099	4.16846	0	0	0	201	170	0	195	0	0
ENST00000358208.8	chr20	243	1	3806	1578	181	2047	SRC	TAG	TAGG	9.60414	8.8038	0.800345	0	24	22	2	0	2.52342	5.57909	4.4218	0	0	180	19	0	174	0	0
ENST00000216122.9	chr22	193	1	3413	2172	71	1170	MCM5	TGA	TGAG	291.726	288.925	2.40104	0.400173	729	722	6	1	85.4749	133.022	33.8174	0.342028	0.00257121	306	26	0.400173	300	1.33391	0.0100277
ENST00000623402.1	chr22	43	-1	3203	2583	66	554	SCARF2	TAG	TAGC	14.8064	14.4062	0.400173	0	37	36	1	0	4.62266	5.57732	6.06322	0	0	117	5	0	111	0	0
ENST00000375650.5	chr6	248	1	2472	1893	207	372	HSPA1B	TAG	TAGG	1521.86	1371.39	150.065	0.400173	3803	3427	374	1	615.638	724.454	724.95	1.07573	0.00148489	117	4	0.400173	111	3.60516	0.00497638
ENST00000328759.11	chr19	949	1	2232	1851	26	355	ZSWIM9	TGA	TGAA	3.20138	3.20138	0	0	8	8	0	0	1.43431	1.72954	0	0	0	87	5	0	81	0	0
ENST00000450879.2	chr14	52	-1	3133	2688	94	351	SALL2	TAG	TAGC	48.0207	47.2204	0.800345	0	120	118	2	0	15.3274	17.5671	8.51431	0	0	66	7	0	60	0	0
ENST00000456397.7	chr8	205	-1	3194	612	64	2518	TM2D2	TAA	TAAG	45.6197	43.6188	1.60069	0.400173	114	109	4	1	14.2829	71.2726	25.0108	0.158925	0.00222982	51	51	0	45	0	0
ENST00000260956.9	chr2	747	1	1605	1194	109	302	SSB	TAG	TAGT	374.562	353.753	20.0086	0.800345	936	884	50	2	233.372	296.275	183.565	2.65015	0.00894489	30	8	0.400173	24	16.6739	0.0562783
ENST00000335327.5	chr13	40	1	4745	1476	172	3097	WASF3	TGA	TGAG	6.40276	5.60242	0.800345	0	16	14	2	0	1.34937	3.79567	4.65317	0	0	81	49	0	75	0	0
ENST00000431456.5	chr11	939	-1	1200	834	217	149	PIH1D2	TGA	TGAA	1.60069	1.20052	0.400173	0	4	3	1	0	1.33391	1.43947	1.84411	0	0	45	3	0	39	0	0
ENST00000300291.10	chr16	473	-1	4348	651	124	3573	NUDT21	TGA	TGAA	120.852	107.246	12.4053	1.20052	302	268	31	3	27.7949	164.741	100.043	0.335997	0.00203955	45	86	0.400173	39	10.2608	0.0622847
ENST00000402655.6	chr16	673	1	1549	903	119	527	WWOX	TGA	TGAG	10.4045	9.60414	0.800345	0	26	24	2	0	6.71691	10.6358	6.72559	0	0	150	6	0	144	0	0
ENST00000322522.8	chr2	839	1	1874	1167	450	257	INPP1	TAG	TAGA	11.2048	9.60414	1.60069	0	28	24	4	0	5.9791	8.22977	3.55709	0	0	30	4	0	24	0	0
ENST00000264668.6	chr5	34	1	3229	2145	24	1060	MTRR	TAA	TAAA	26.4114	26.4114	0	0	66	66	0	0	8.17943	12.313	0	0	0	27	22	0	21	0	0
ENST00000534025.6	chr11	177	-1	1799	564	123	1112	TMEM9B	TAA	TAAT	11.605	9.20397	2.00086	0.400173	29	23	5	1	6.45081	16.3191	16.2672	0.359867	0.0220519	84	19	0	78	0	0
ENST00000222800.7	chr7	301	-1	1438	915	64	459	ABHD11	TAA	TAAG	18.8081	18.8081	0	0	47	47	0	0	13.0794	20.5553	0	0	0	69	6	0	63	0	0
ENST00000398822.7	chr22	66	-1	1442	1050	234	158	MAPK1	TAA	TAAA	112.448	106.446	6.00259	0	281	266	15	0	77.9809	101.377	25.6521	0	0	24	5	0	18	0	0
ENST00000307741.11	chr19	87	1	4716	2037	154	2525	THOP1	TGA	TGAG	79.2342	76.0328	3.20138	0	198	190	8	0	16.8011	37.3259	20.7882	0	0	57	16	0	51	0	0
ENST00000582401.5	chr1	1012	-1	2881	1143	328	1410	TXNIP	TGA	TGAG	29.6128	25.611	4.00173	0	74	64	10	0	10.2786	22.4069	12.2004	0	0	135	24	0	129	0	0
ENST00000369534.8	chrX	761	-1	1961	1368	106	487	MPP1	TAA	TAAG	59.6257	57.2247	2.40104	0	149	143	6	0	30.4058	41.8309	22.6513	0	0	69	9	0	63	0	0
ENST00000373709.8	chr1	394	1	1855	1335	47	473	SERINC2	TGA	TGAG	4.80207	4.80207	0	0	12	12	0	0	2.58872	3.59706	0	0	0	60	6	0	54	0	0
ENST00000258829.5	chr14	161	-1	1216	687	212	317	NKX2-8	TGA	TGAG	0.800345	0.800345	0	0	2	2	0	0	0.658179	1.16499	0	0	0	264	2	0	258	0	0
ENST00000344537.9	chr6	70	-1	1358	1023	167	168	DTNBP1	TAA	TAAA	27.2117	26.4114	0.800345	0	68	66	2	0	20.0381	25.8176	4.79249	0	0	87	2	0	81	0	0
ENST00000261520.9	chr15	241	-1	7161	2916	226	4019	ICE2	TGA	TGAG	32.0138	29.2126	2.80121	0	80	73	7	0	4.47058	10.018	12.3947	0	0	42	93	0	36	0	0
ENST00000569466.1	chr16	370	-1	1372	993	247	132	CD2BP2	TGA	TGAG	86.0371	85.2368	0.400173	0.400173	215	213	1	1	62.7093	85.8376	1.62013	3.03161	0.035318	132	0	0.400173	126	3.17597	0.0369998
ENST00000367833.7	chr1	1386	1	2953	786	110	2057	TIPRL	TAA	TAAA	102.444	92.84	9.60414	0	256	232	24	0	34.6916	118.117	87.3104	0	0	84	40	0	78	0	0
ENST00000374169.7	chr9	420	-1	2064	411	83	1570	POLE3	TGA	TGAA	60.0259	54.0233	6.00259	0	150	135	14	0	29.0823	131.444	72.3203	0	0	93	29	0	87	0	0
ENST00000587424.2	chr11	864	1	3983	816	24	3143	SRSF8	TAA	TAAG	46.42	45.2195	0.400173	0.800345	116	113	1	2	11.6545	55.4161	16.6739	0.254644	0.00459513	144	74	0	138	0	0
ENST00000222256.8	chr19	479	-1	1483	630	173	680	RAB3A	TGA	TGAG	6.80293	6.80293	0	0	17	17	0	0	4.58728	10.7983	0	0	0	66	5	0	60	0	0
ENST00000356079.8	chr2	901	1	1904	1356	117	431	CYP20A1	TAA	TAAA	25.2109	22.8098	2.40104	0	63	57	6	0	13.241	16.8214	20.5217	0	0	33	9	0	27	0	0
ENST00000329101.8	chr18	237	1	4550	2760	50	1740	NFATC1	TAG	TAGT	15.2066	15.2066	0	0	38	38	0	0	3.3421	5.50962	0	0	0	63	20	0	57	0	0
ENST00000373886.7	chr10	220	1	5430	2892	-2	2540	BICC1	TAG	TAGC	13.2057	6.40276	6.80293	0	33	16	17	0	2.43199	2.21396	-3401.47	0	0	60	53	0	54	0	0
ENST00000259239.7	chr2	629	1	1695	843	702	150	IMP4	TGA	TGAG	49.6214	48.0207	1.60069	0	124	120	4	0	29.2752	56.9641	2.28019	0	0	57	2	0	51	0	0
ENST00000356994.7	chr8	569	-1	5562	4935	395	232	SCRIB	TAG	TAGA	109.247	106.446	2.80121	0	273	266	7	0	19.6417	21.5696	7.09167	0	0	96	7	0	90	0	0
ENST00000407418.7	chr22	255	-1	6077	1206	118	4753	CBX6	TGA	TGAG	122.053	118.451	2.00086	1.60069	305	296	5	4	20.0844	98.2181	16.9565	0.336775	0.00342884	336	39	0.400173	330	1.21264	0.0123464
ENST00000403298.8	chr6	394	-1	2117	1398	105	614	TFEB	TGA	TGAC	2.80121	2.80121	0	0	7	7	0	0	1.3232	2.00373	0	0	0	96	7	0	90	0	0
ENST00000636863.1	chr5	107	-1	1104	303	80	721	TTC33	TAA	TAAG	14.006	12.4053	1.60069	0	35	31	4	0	12.6866	40.9417	20.0086	0	0	30	15	0	24	0	0
ENST00000558653.5	chr15	181	1	1086	882	178	26	DTWD1	TAG	TAGT	10.8047	8.8038	2.00086	0	27	22	5	0	9.94904	9.98163	11.2408	0	0	26	0	0	20	0	0
ENST00000380518.8	chr12	294	-1	5014	4431	149	434	COL2A1	TAA	TAAA	50.4217	49.6214	0.800345	0	126	124	2	0	10.0562	11.1987	5.37144	0	0	102	4	0	96	0	0
ENST00000367288.5	chr1	1552	-1	3882	1770	202	1910	LMOD1	TAG	TAGG	5.20224	4.80207	0.400173	0	13	12	1	0	1.34009	2.71303	1.98105	0	0	36	24	0	30	0	0
ENST00000330181.9	chr16	339	1	1120	795	236	89	SLX1B	TGA	TGAT	29.2126	25.2109	4.00173	0	73	63	10	0	26.0827	31.7118	16.9565	0	0	72	3	0	66	0	0
ENST00000295797.5	chr3	821	1	4842	1758	240	2844	PRKCI	TGA	TGAT	55.624	50.8219	4.80207	0	139	127	12	0	11.4878	28.9089	20.0086	0	0	54	54	0	48	0	0
ENST00000258796.12	chr7	29	1	4760	1539	164	3057	TTYH3	TAG	TAGA	24.8107	24.0104	0.800345	0	62	60	2	0	5.21233	15.6013	4.88015	0	0	951	17	0	945	0	0
ENST00000619168.4	chr10	49	1	8108	1125	331	6652	CAMK1D	TGA	TGAC	6.40276	6.40276	0	0	16	16	0	0	0.789684	5.69134	0	0	0	255	89	0	249	0	0
ENST00000379084.5	chr9	129	-1	848	462	286	100	FAM219A	TGA	TGAG	14.006	9.20397	4.80207	0	35	23	12	0	16.5166	19.922	16.7905	0	0	100	0	0	94	0	0
ENST00000373365.5	chr6	370	-1	1971	522	85	1364	GLO1	TAG	TAGT	463.8	445.392	18.0078	0.400173	1159	1113	45	1	235.312	853.241	211.856	0.293382	0.000343844	240	26	0.400173	234	1.71014	0.00200429
ENST00000360359.5	chr6	326	1	6305	3372	142	2791	ANKS1A	TGA	TGAG	38.8167	38.0164	0.800345	0	97	95	2	0	6.1565	11.2741	5.63623	0	0	36	35	0	30	0	0
ENST00000521059.5	chr8	529	-1	4360	3126	176	1058	PTK2	TGA	TGAG	52.4226	50.0216	2.40104	0	131	125	6	0	12.0235	16.0018	13.6422	0	0	75	21	0	69	0	0
ENST00000373150.8	chr1	460	1	3193	2394	214	585	MAP7D1	TAA	TAAG	60.4261	54.4235	6.00259	0	151	136	15	0	18.9245	22.7333	28.0495	0	0	33	6	0	27	0	0
ENST00000426086.2	chr11	569	1	934	534	8	392	VEGFB	TGA	TGAC	6.00259	6.00259	0	0	15	15	0	0	6.42675	11.2408	0	0	0	174	5	0	168	0	0
ENST00000645858.1	chr9	118	-1	874	681	17	176	AQP3	TGA	TGAC	2.40104	2.40104	0	0	6	6	0	0	2.74718	3.52575	0	0	0	147	1	0	141	0	0
ENST00000268459.6	chr16	452	1	16994	1380	152	15462	NKD1	TAG	TAGA	3.60155	3.20138	0.400173	0	9	8	1	0	0.211931	2.31984	2.63271	0	0	33	204	0	27	0	0
ENST00000224807.9	chr10	491	1	3044	945	450	1649	SFXN3	TGA	TGAG	9.60414	4.80207	4.80207	0	24	12	12	0	3.15511	5.08156	10.6713	0	0	126	25	0	120	0	0
ENST00000157600.8	chr3	14	1	8239	1065	110	7064	LMCD1	TGA	TGAA	4.00173	4.00173	0	0	10	10	0	0	0.485705	3.75749	0	0	0	75	107	0	69	0	0
ENST00000219409.8	chr16	11	1	919	645	84	190	ARHGDIG	TGA	TGAA	4.80207	4.80207	0	0	12	12	0	0	5.22532	7.44507	0	0	0	174	1	0	168	0	0
ENST00000510370.5	chr4	659	-1	749	504	224	21	DCTD	TGA	TGAG	18.8081	17.2074	1.60069	0	47	43	4	0	25.111	34.1417	7.14594	0	0	21	0	0	15	0	0
ENST00000407501.6	chr18	17	1	1540	786	351	403	TGIF1	TAA	TAAC	10.4045	9.20397	1.20052	0	26	23	3	0	6.75616	11.7099	3.42028	0	0	63	6	0	57	0	0
ENST00000417647.7	chr5	491	1	1860	1641	74	145	IK	TAA	TAAT	126.054	125.254	0.800345	0	315	313	2	0	67.7712	76.3279	10.8155	0	0	96	4	0	90	0	0
ENST00000333643.4	chrX	435	-1	732	303	217	212	BEX5	TGA	TGAA	5.60242	5.20224	0.400173	0	14	13	1	0	7.65357	17.1691	1.84411	0	0	66	2	0	60	0	0
ENST00000457749.7	chr19	1109	-1	4513	2124	115	2274	ZNF28	TGA	TGAA	6.40276	5.60242	0.800345	0	16	14	2	0	1.41874	2.63767	6.95952	0	0	84	43	0	78	0	0
ENST00000254488.7	chr3	46	1	4204	1866	32	2306	SLC6A11	TGA	TGAG	10.8047	10.8047	0	0	27	27	0	0	2.57009	5.79028	0	0	0	57	20	0	51	0	0
ENST00000608933.6	chr4	378	-1	6264	1086	209	4969	PPM1K	TGA	TGAT	28.4123	26.0112	2.40104	0	71	65	6	0	4.5358	23.9514	11.4882	0	0	18	96	0	12	0	0
ENST00000614711.4	chr11	1009	-1	3012	2001	94	917	HYOU1	TGA	TGAG	154.066	151.265	2.80121	0	385	378	7	0	51.1509	75.5948	29.8001	0	0	48	7	0	42	0	0
ENST00000339364.10	chr10	438	-1	4755	2385	114	2256	PIK3AP1	TGA	TGAT	8.40362	8.40362	0	0	21	21	0	0	1.76732	3.52353	0	0	0	78	47	0	72	0	0
ENST00000270645.8	chr19	1012	1	1424	954	56	414	RCN3	TGA	TGAG	1.20052	1.20052	0	0	3	3	0	0	0.84306	1.2584	0	0	0	405	1	0	399	0	0
ENST00000299641.8	chr10	313	-1	3490	2619	337	534	NDST2	TGA	TGAT	4.80207	4.80207	0	0	12	12	0	0	1.37595	1.83355	0	0	0	81	3	0	75	0	0
ENST00000411527.5	chr6	280	-1	1014	651	14	349	HLA-DQB2	TGA	TGAC	0.800345	0.800345	0	0	2	2	0	0	0.789295	1.22941	0	0	0	174	5	0	168	0	0
ENST00000367034.5	chr6	879	1	925	510	115	300	MRPL18	TAA	TAAA	111.248	88.038	23.21	0	278	220	57	0	120.268	172.623	201.826	0	0	30	4	0	24	0	0
ENST00000292330.3	chr7	467	-1	918	729	117	72	PPP1R35	TAG	TAGA	27.2117	26.0112	1.20052	0	68	65	3	0	29.6424	35.6807	10.2608	0	0	60	1	0	54	0	0
ENST00000394231.8	chr17	470	-1	1352	315	31	1006	MIEN1	TGA	TGAC	36.0155	35.2152	0	0.800345	90	88	0	2	26.6387	111.794	0	0.795572	0.00711639	156	7	0.400173	150	2.66782	0.0238636
ENST00000372452.5	chr6	435	1	2620	1611	317	692	TJAP1	TAG	TAGG	18.0078	13.6059	4.4019	0	45	34	11	0	6.87319	8.4456	13.8861	0	0	177	7	0	171	0	0
ENST00000471675.1	chr3	549	-1	667	156	89	422	B4GALT4	TGA	TGAG	2.00086	0.400173	1.60069	0	5	1	4	0	2.99979	2.56521	17.9853	0	0	30	12	0	24	0	0
ENST00000344275.11	chr12	883	-1	2349	2013	255	81	ABCB9	TGA	TGAA	8.00345	5.20224	2.80121	0	20	13	7	0	3.40717	2.58432	10.9851	0	0	81	0	0	75	0	0
ENST00000310776.8	chr3	698	1	1075	1050	2	23	MRPS22	TAA	TAAA	88.038	88.038	0	0	220	220	0	0	81.8958	83.8457	0	0	0	23	0	0	17	0	0
ENST00000501704.3	chr13	123	-1	3981	1680	485	1816	TSC22D1	TAG	TAGT	3.60155	3.60155	0	0	9	9	0	0	0.904686	2.14378	0	0	0	21	52	0	15	0	0
ENST00000309415.7	chr2	539	1	5758	2616	187	2955	SH3RF3	TGA	TGAG	5.20224	4.00173	1.20052	0	13	10	3	0	0.903481	1.52971	6.41988	0	0	261	33	0	255	0	0
ENST00000252542.9	chr19	155	-1	3122	2829	55	238	SAFB2	TAA	TAAG	101.244	100.843	0.400173	0	253	252	1	0	32.4291	35.6463	7.27586	0	0	87	3	0	81	0	0
ENST00000263256.7	chr22	292	-1	3735	474	198	3063	DESI1	TAA	TAAC	49.6214	41.6179	8.00345	0	124	104	20	0	13.2855	87.8016	40.4215	0	0	48	43	0	42	0	0
ENST00000571750.5	chr16	647	-1	2988	2292	203	493	RFWD3	TGA	TGAC	105.245	99.643	5.60242	0	263	249	14	0	35.2227	43.4742	27.5981	0	0	99	8	0	93	0	0
ENST00000621161.5	chr17	361	1	8526	1881	172	6473	RAB11FIP4	TAA	TAAG	15.6067	14.8064	0.800345	0	39	37	2	0	1.83049	7.87155	4.65317	0	0	30	92	0	24	0	0
ENST00000262209.5	chr8	316	-1	5146	3327	169	1650	TRPA1	TAG	TAGC	4.80207	4.80207	0	0	12	12	0	0	0.933166	1.44336	0	0	0	42	33	0	36	0	0
ENST00000435224.3	chr11	295	-1	4860	3045	421	1394	ABTB2	TGA	TGAG	14.4062	11.2048	3.20138	0	36	28	8	0	2.96424	3.67975	7.60423	0	0	309	13	0	303	0	0
ENST00000256969.7	chr12	205	1	2235	318	171	1746	SPX	TGA	TGAA	0.800345	0.800345	0	0	2	2	0	0	0.358096	2.51681	0	0	0	51	39	0	45	0	0
ENST00000375630.6	chr13	276	1	8723	3543	82	5098	ATP11A	TGA	TGAT	6.40276	6.00259	0.400173	0	16	15	1	0	0.734009	1.69421	4.88015	0	0	717	62	0	711	0	0
ENST00000393611.6	chr5	716	-1	1191	579	326	286	RAB24	TGA	TGAG	22.8098	12.8055	10.0043	0	57	32	25	0	19.1518	22.1166	30.6881	0	0	30	5	0	24	0	0
ENST00000229633.7	chr6	733	1	3280	516	202	2562	HINT3	TGA	TGAA	18.8081	13.2057	4.80207	0.800345	47	33	12	2	5.73418	25.5924	23.7726	0.312391	0.0122064	216	55	0.400173	210	1.90558	0.0744589
ENST00000542120.5	chr12	557	1	7388	1911	239	5238	TBC1D30	TGA	TGAT	6.00259	5.60242	0.400173	0	15	14	1	0	0.812478	2.93167	1.67436	0	0	72	92	0	66	0	0
ENST00000444610.7	chr13	166	-1	1154	921	47	186	DHRS12	TAG	TAGG	1.60069	1.60069	0	0	4	4	0	0	1.38708	1.73799	0	0	0	72	1	0	66	0	0
ENST00000304177.10	chr15	434	-1	11229	429	26	10774	C15orf40	TAA	TAAA	20.809	20.0086	0	0.800345	52	50	0	2	1.85315	46.6402	0	0.0742849	0.00159272	81	154	0	75	0	0
ENST00000368216.9	chr1	1246	1	2226	1395	630	201	RRNAD1	TGA	TGAT	12.4053	9.60414	2.80121	0	31	24	7	0	5.57293	6.88469	4.44636	0	0	156	2	0	150	0	0
ENST00000299045.8	chr12	721	1	2232	1527	238	467	TCP11L2	TAA	TAAA	18.8081	18.4079	0.400173	0	47	46	1	0	8.42657	12.055	1.6814	0	0	66	12	0	60	0	0
ENST00000245564.6	chr1	1210	1	2386	1680	18	688	MSTO1	TAA	TAAA	24.8107	24.4105	0	0.400173	62	61	0	1	10.3984	14.5301	0	0.581646	0.0400305	99	10	0	93	0	0
ENST00000330029.6	chr22	143	1	871	159	24	688	UQCR10	TAG	TAGT	228.899	227.298	1.20052	0.400173	572	568	3	1	262.8	1429.55	50.0216	0.581646	0.000406874	177	8	0	171	0	0
ENST00000409116.5	chr2	318	1	1294	444	20	830	SNRNP27	TAA	TAAC	39.2169	39.2169	0	0	98	98	0	0	30.3067	88.3264	0	0	0	42	14	0	36	0	0
ENST00000301464.4	chr12	403	1	902	690	45	167	IGFBP6	TAA	TAAA	2.40104	2.40104	0	0	6	6	0	0	2.6619	3.47976	0	0	0	167	0	0	161	0	0
ENST00000358389.7	chr19	1137	1	4073	2229	1577	267	CNOT3	TGA	TGAC	66.4286	61.2264	5.20224	0	166	153	13	0	16.3095	27.4681	3.29882	0	0	60	2	0	54	0	0
ENST00000399300.6	chr8	384	-1	7224	2973	208	4043	RBM12B	TAG	TAGA	19.2083	19.2083	0	0	48	48	0	0	2.65895	6.46091	0	0	0	87	91	0	81	0	0
ENST00000228799.7	chr12	18	1	2275	1311	87	877	ITFG2	TAG	TAGC	15.2066	14.8064	0.400173	0	38	37	1	0	6.6842	11.294	4.59968	0	0	24	18	0	18	0	0
ENST00000502486.6	chr4	171	-1	8582	1572	351	6659	BEND4	TAG	TAGT	15.6067	14.8064	0.800345	0	39	37	2	0	1.81854	9.41882	2.28019	0	0	54	132	0	48	0	0
ENST00000476627.5	chr7	790	-1	837	708	82	47	TMUB1	TAG	TAGT	28.4123	25.611	2.80121	0	71	64	7	0	33.9453	36.1738	34.1611	0	0	47	0	0	41	0	0
ENST00000264020.6	chr11	996	-1	1774	1035	372	367	IFT46	TGA	TGAG	36.4157	25.611	10.4045	0.400173	91	64	26	1	20.5275	24.745	27.969	1.09039	0.0440651	54	5	0.400173	48	8.33693	0.336914
ENST00000325599.13	chr3	432	-1	2801	1701	99	1001	SHQ1	TGA	TGAC	44.4192	44.4192	0	0	111	111	0	0	15.8583	26.1136	0	0	0	27	20	0	21	0	0
ENST00000370321.8	chr1	815	1	983	861	69	53	RPL5	TAA	TAAA	800.745	784.338	16.0069	0.400173	2001	1960	40	1	814.593	910.962	231.984	7.55043	0.00828841	53	0	0.400173	47	8.51431	0.0093465
ENST00000328827.9	chr12	615	-1	8946	990	234	7722	PAWR	TAG	TAGA	63.2273	55.2238	7.60328	0.400173	158	138	19	1	7.06766	55.7816	32.4926	0.0518224	0.000929023	54	166	0.400173	48	8.33693	0.149457
ENST00000650790.1	chr12	554	1	2961	2157	136	668	TBK1	TAG	TAGC	32.0138	31.6136	0.400173	0	80	79	1	0	10.8118	14.6563	2.94245	0	0	48	18	0	42	0	0
ENST00000336032.3	chr6	602	1	2020	951	111	958	PNRC1	TAG	TAGA	45.6197	40.4174	5.20224	0	114	101	13	0	22.584	42.4999	46.8671	0	0	222	22	0	216	0	0
ENST00000445930.7	chr14	217	1	2118	1137	14	967	PSMC6	TAA	TAAT	106.446	106.446	0	0	266	266	0	0	50.2577	93.62	0	0	0	30	25	0	24	0	0
ENST00000540689.6	chr19	395	1	3550	879	117	2554	ZNF333	TAA	TAAT	2.40104	2.40104	0	0	6	6	0	0	0.676348	2.73155	0	0	0	201	38	0	195	0	0
ENST00000314103.6	chr21	115	1	4421	1647	131	2643	CHAF1B	TGA	TGAT	70.8305	67.229	3.60155	0	177	168	9	0	16.0214	40.8191	27.4928	0	0	60	35	0	54	0	0
ENST00000394593.7	chr1	800	1	3300	2544	406	350	LRRC8D	TAA	TAAA	13.6059	13.6059	0	0	34	34	0	0	4.12299	5.34822	0	0	0	24	11	0	18	0	0
ENST00000258398.8	chr2	980	1	4685	3567	97	1021	TTLL4	TAA	TAAC	54.8236	48.0207	6.80293	0	137	120	17	0	11.702	13.4625	70.1333	0	0	84	15	0	78	0	0
ENST00000232744.13	chr3	624	1	1917	1404	68	445	ABTB1	TGA	TGAG	2.40104	2.40104	0	0	6	6	0	0	1.2525	1.71014	0	0	0	150	4	0	144	0	0
ENST00000311181.5	chr11	654	-1	1962	1215	78	669	B4GAT1	TGA	TGAG	202.887	202.887	0	0	507	507	0	0	103.409	166.986	0	0	0	228	9	0	222	0	0
ENST00000316218.12	chr3	591	1	1799	1527	134	138	PDIA5	TAA	TAAT	14.8064	14.4062	0.400173	0	37	36	1	0	8.23034	9.43432	2.98636	0	0	96	1	0	90	0	0
ENST00000241463.4	chr13	44	1	1498	696	612	190	RASL11A	TGA	TGAA	8.00345	7.60328	0.400173	0	20	19	1	0	5.34276	10.9243	0.653877	0	0	135	2	0	129	0	0
ENST00000377967.8	chrX	163	1	5393	4173	35	1185	KDM6A	TGA	TGAT	32.414	32.414	0	0	81	81	0	0	6.01038	7.76755	0	0	0	24	29	0	18	0	0
ENST00000538954.5	chr9	453	-1	1212	474	111	627	STOM	TGA	TGAG	24.0104	23.6102	0.400173	0	60	59	1	0	19.8105	49.8105	3.60516	0	0	57	10	0	51	0	0
ENST00000321030.9	chr19	1136	1	1788	1467	46	275	PRPF31	TGA	TGAA	99.2428	98.8426	0.400173	0	248	247	1	0	55.5049	67.3774	8.6994	0	0	69	1	0	63	0	0
ENST00000321545.5	chr19	1231	1	3645	1770	376	1499	ZNF543	TGA	TGAA	22.0095	18.0078	4.00173	0	55	45	10	0	6.03827	10.1739	10.6429	0	0	84	30	0	78	0	0
ENST00000356713.5	chr10	464	1	5657	2823	26	2808	CNNM1	TGA	TGAC	9.60414	9.60414	0	0	24	24	0	0	1.69774	3.4021	0	0	0	204	38	0	198	0	0
ENST00000377615.7	chr13	196	-1	1748	225	159	1364	COMMD6	TGA	TGAA	44.4192	44.4192	0	0	111	111	0	0	25.4114	197.418	0	0	0	75	24	0	69	0	0
ENST00000216468.8	chr14	393	-1	7716	945	35	6736	TMED8	TGA	TGAA	21.2091	20.4088	0	0.800345	53	51	0	2	2.74872	21.5966	0	0.118816	0.00550161	108	122	0.800345	102	7.84652	0.363322
ENST00000217381.2	chr20	188	-1	2297	1485	266	546	SNTA1	TAG	TAGA	8.00345	8.00345	0	0	20	20	0	0	3.48431	5.38953	0	0	0	51	4	0	45	0	0
ENST00000374867.7	chr10	135	-1	5595	2739	279	2577	NRP1	TGA	TGAA	29.2126	28.0121	1.20052	0	73	70	3	0	5.2212	10.2271	4.30293	0	0	141	50	0	135	0	0
ENST00000354340.8	chr19	852	-1	3609	2691	46	872	ZNF112	TGA	TGAA	3.20138	3.20138	0	0	8	8	0	0	0.887055	1.18966	0	0	0	51	21	0	45	0	0
ENST00000379019.5	chr20	69	-1	5444	1986	207	3251	GPCPD1	TAG	TAGT	9.20397	8.00345	1.20052	0	23	20	3	0	1.69066	4.02994	5.7996	0	0	78	64	0	72	0	0
ENST00000394485.5	chr16	486	1	359	153	65	141	MT1X	TGA	TGAT	20.4088	14.4062	5.60242	0.400173	51	36	14	1	56.849	94.1582	86.191	2.8381	0.0301418	33	3	0.400173	27	14.8212	0.157407
ENST00000260102.8	chr8	257	1	1102	858	68	176	MRPL15	TGA	TGAA	140.461	139.66	0	0.800345	351	349	0	2	127.46	162.774	0	4.54742	0.027937	51	4	0	45	0	0
ENST00000394725.3	chr16	442	-1	2065	816	206	1043	SIAH1	TGA	TGAA	14.006	13.2057	0.800345	0	35	33	2	0	6.78259	16.1834	3.88517	0	0	57	25	0	51	0	0
ENST00000257857.8	chr12	461	-1	1025	684	273	68	CD63	TAG	TAGG	214.092	211.691	2.40104	0	535	529	6	0	208.871	309.49	8.795	0	0	66	1	0	60	0	0
ENST00000283875.6	chr3	566	1	2955	1287	75	1593	GTF2E1	TGA	TGAG	22.8098	21.6093	0.800345	0.400173	57	54	2	1	7.71906	16.7905	10.6713	0.251207	0.0149613	30	28	0	24	0	0
ENST00000254528.4	chr18	12	1	5899	3129	177	2593	EMILIN2	TAA	TAAG	32.414	31.6136	0.800345	0	81	79	2	0	5.49483	10.1034	4.52172	0	0	78	27	0	72	0	0
ENST00000328654.10	chr12	939	1	17652	1569	468	15615	ZNF26	TGA	TGAG	4.00173	2.40104	1.60069	0	10	6	4	0	0.226701	1.5303	3.42028	0	0	57	329	0	51	0	0
ENST00000229266.8	chr12	692	1	1527	1188	216	123	CHPT1	TGA	TGAA	54.8236	52.8228	2.00086	0	137	132	5	0	35.9028	44.4636	9.26325	0	0	129	1	0	123	0	0
ENST00000497164.5	chrX	246	-1	2437	2193	48	196	MAGED4B	TGA	TGAC	30.4131	30.4131	0	0	76	76	0	0	12.4797	13.8683	0	0	0	111	1	0	105	0	0
ENST00000374176.8	chr10	191	1	5583	1251	7	4325	MAPK8	TGA	TGAC	14.006	14.006	0	0	35	35	0	0	2.50869	11.1959	0	0	0	51	94	0	45	0	0
ENST00000341162.8	chr14	364	1	4296	564	48	3684	FCF1	TAA	TAAT	45.6197	44.8193	0.400173	0.400173	114	112	1	1	10.6191	79.4669	8.33693	0.108624	0.00136691	75	51	0.400173	69	5.7996	0.0729814
ENST00000376829.6	chr13	222	-1	3693	2571	846	276	DZIP1	TAA	TAAT	12.0052	6.80293	5.20224	0	30	17	13	0	3.25079	2.64603	6.14922	0	0	63	3	0	57	0	0
ENST00000262493.12	chr16	471	1	3137	1032	741	1364	GNAO1	TGA	TGAC	2.40104	1.20052	1.20052	0	6	3	3	0	0.765392	1.16329	1.62013	0	0	72	15	0	66	0	0
ENST00000373610.8	chr1	405	1	4820	1608	128	3084	TXLNA	TAG	TAGA	85.2368	84.0362	1.20052	0	213	210	3	0	17.684	52.2613	9.37904	0	0	108	39	0	102	0	0
ENST00000356362.6	chr7	535	-1	3435	1953	209	1273	PUS7	TGA	TGAG	58.8254	53.223	5.60242	0	147	133	14	0	17.1253	27.2519	26.8058	0	0	108	26	0	102	0	0
ENST00000597864.1	chr19	1243	1	589	54	347	188	ZNF530	TGA	TGAA	2.40104	0.800345	1.60069	0	6	2	4	0	4.07646	14.8212	4.61294	0	0	33	5	0	27	0	0
ENST00000230461.11	chr6	555	-1	4373	1053	148	3172	TMEM30A	TAA	TAAT	56.8245	53.6231	2.40104	0.800345	142	134	6	2	12.9944	50.9241	16.2232	0.252316	0.00495473	60	66	0.800345	54	14.8212	0.291045
ENST00000216281.12	chr14	502	-1	3334	2166	200	968	HSP90AA1	TAA	TAAT	2129.72	2104.91	19.6085	5.20224	5322	5260	49	13	638.788	971.795	98.0423	5.37422	0.0055302	18	16	0.800345	12	66.6954	0.0686312
ENST00000221665.5	chr19	1197	-1	2600	1458	74	1068	FIZ1	TGA	TGAC	4.4019	4.00173	0.400173	0	11	10	1	0	1.69304	2.74467	5.40774	0	0	126	14	0	120	0	0
ENST00000294304.12	chr11	703	1	5132	4815	118	199	LRP5	TGA	TGAC	23.21	23.21	0	0	58	58	0	0	4.5226	4.82035	0	0	0	39	2	0	33	0	0
ENST00000409674.5	chr2	693	1	2352	2151	67	134	GPD2	TGA	TGAG	28.8124	28.8124	0	0	72	72	0	0	12.2502	13.3949	0	0	0	72	3	0	66	0	0
ENST00000265245.10	chr3	939	-1	3238	1944	23	1271	LSG1	TGA	TGAG	57.6248	57.6248	0	0	144	144	0	0	17.7964	29.6424	0	0	0	99	16	0	93	0	0
ENST00000547242.5	chr12	725	1	766	318	404	44	TMEM263	TGA	TGAA	48.0207	39.2169	8.8038	0	120	98	22	0	62.6902	123.324	21.7916	0	0	36	1	0	30	0	0
ENST00000454366.2	chr22	346	1	2938	2187	77	674	GTSE1	TAA	TAAG	98.0423	96.8418	1.20052	0	245	242	3	0	33.3704	44.2806	15.5911	0	0	24	7	0	18	0	0
ENST00000336294.10	chr1	403	1	1733	1446	103	184	TMEM39B	TGA	TGAG	19.6085	19.6085	0	0	49	49	0	0	11.3147	13.5605	0	0	0	153	1	0	147	0	0
ENST00000372244.3	chr1	563	-1	1427	204	80	1143	TMEM53	TAG	TAGC	1.20052	0.800345	0.400173	0	3	2	1	0	0.841288	3.92326	5.00216	0	0	48	12	0	42	0	0
ENST00000536465.5	chr12	184	-1	2089	567	235	1287	RERG	TAG	TAGG	2.80121	2.40104	0.400173	0	7	6	1	0	1.34093	4.23463	1.70286	0	0	27	27	0	21	0	0
ENST00000343307.5	chr13	69	1	4170	1464	104	2602	B3GLCT	TAA	TAAA	14.8064	14.8064	0	0	37	37	0	0	3.55069	10.1137	0	0	0	39	57	0	33	0	0
ENST00000373284.10	chr9	505	-1	1455	933	18	504	TOR2A	TGA	TGAC	16.0069	16.0069	0	0	40	40	0	0	11.0013	17.1564	0	0	0	30	3	0	24	0	0
ENST00000640768.1	chrX	293	-1	1677	360	207	1110	SPIN3	TAA	TAAT	1.60069	0.800345	0.800345	0	4	2	2	0	0.954496	2.22318	3.8664	0	0	21	15	0	15	0	0
ENST00000393545.9	chr14	414	1	1955	1767	156	32	SPATA7	TAA	TAAT	3.20138	3.20138	0	0	8	8	0	0	1.63753	1.81176	0	0	0	33	1	0	27	0	0
ENST00000503974.5	chr4	394	1	2036	1419	97	520	PDLIM5	TAA	TAAT	46.42	43.6188	2.80121	0	116	109	7	0	22.7996	30.7391	28.8784	0	0	33	15	0	27	0	0
ENST00000335867.4	chr14	252	1	2526	2478	18	30	DACT1	TGA	TGAG	9.60414	9.20397	0.400173	0	24	23	1	0	3.80211	3.71427	22.2318	0	0	18	1	0	12	0	0
ENST00000235345.6	chr1	716	-1	6148	1035	129	4984	SLC35D1	TGA	TGAC	6.40276	6.40276	0	0	16	16	0	0	1.04144	6.18624	0	0	0	21	111	0	15	0	0
ENST00000436108.6	chr11	40	-1	1432	1149	198	85	CHID1	TAG	TAGG	55.624	46.0198	9.60414	0	139	115	24	0	38.8436	40.0521	48.5058	0	0	57	1	0	51	0	0
ENST00000589880.1	chr19	56	-1	459	138	21	300	UQCR11	TAA	TAAT	136.459	133.658	1.20052	1.60069	340	333	3	4	297.296	968.534	57.1675	5.33563	0.00550898	156	3	0.400173	150	2.66782	0.00275449
ENST00000257934.8	chr12	411	1	6578	6330	85	163	ESPL1	TAA	TAAC	106.846	105.245	1.60069	0	267	263	4	0	16.2429	16.6264	18.8316	0	0	39	7	0	33	0	0
ENST00000378454.8	chr6	92	-1	4670	1398	303	2969	DCDC2	TAG	TAGA	7.60328	7.20311	0.400173	0	19	18	1	0	1.62811	5.15244	1.3207	0	0	42	65	0	36	0	0
ENST00000398402.1	chr20	140	-1	610	393	138	79	CST1	TAG	TAGG	0.400173	0.400173	0	0	1	1	0	0	0.656021	1.01825	0	0	0	79	0	0	73	0	0
ENST00000261881.9	chr15	289	-1	1683	873	49	761	TIPIN	TAA	TAAG	87.2376	84.8366	2.40104	0	218	212	6	0	51.8346	97.1782	49.0007	0	0	30	13	0	24	0	0
ENST00000646527.1	chr1	1396	-1	3545	1461	172	1912	SLC19A2	TAA	TAAT	27.2117	24.4105	2.80121	0	68	61	7	0	7.67609	16.7081	16.2861	0	0	132	43	0	126	0	0
ENST00000258960.7	chr17	649	1	4836	1458	7	3371	NMT1	TAA	TAAC	115.25	115.25	0	0	288	288	0	0	23.8316	79.0464	0	0	0	120	30	0	114	0	0
ENST00000222725.10	chr7	26	1	2400	1107	82	1211	LFNG	TAG	TAGT	1.60069	1.20052	0.400173	0	4	3	1	0	0.666954	1.08448	4.88015	0	0	99	16	0	93	0	0
ENST00000225655.5	chr17	86	-1	1246	390	614	242	PFN1	TGA	TGAC	665.487	648.28	15.2066	2.00086	1663	1620	38	5	534.099	1662.26	24.7664	8.26803	0.00497398	242	0	2.00086	236	8.47823	0.00510044
ENST00000564675.5	chr15	373	-1	1637	1050	357	230	SNUPN	TAA	TAAA	32.0138	30.0129	2.00086	0	80	75	5	0	19.5564	28.5838	5.60466	0	0	18	3	0	12	0	0
ENST00000374704.8	chr10	139	1	5023	993	539	3491	CCNY	TAA	TAAC	14.006	8.00345	6.00259	0	35	20	15	0	2.78838	8.05987	11.1365	0	0	36	63	0	30	0	0
ENST00000413366.8	chr17	854	1	8919	1986	233	6700	PRKCA	TGA	TGAA	18.4079	18.4079	0	0	46	46	0	0	2.0639	9.26885	0	0	0	60	97	0	54	0	0
ENST00000380420.10	chrX	62	-1	1229	840	190	199	PIR	TAG	TAGT	21.6093	20.4088	1.20052	0	54	51	3	0	17.5828	24.2962	6.31851	0	0	66	4	0	60	0	0
ENST00000311437.11	chr19	333	-1	6063	1557	127	4379	ZNF490	TAA	TAAG	6.00259	5.20224	0.800345	0	15	13	2	0	0.990036	3.3412	6.30193	0	0	18	69	0	12	0	0
ENST00000382723.5	chr4	57	1	1895	879	229	787	MSX1	TAG	TAGA	13.2057	8.8038	4.4019	0	33	22	11	0	6.9687	10.0157	19.2223	0	0	162	11	0	156	0	0
ENST00000156109.7	chrX	216	-1	1613	1398	7	208	GPKOW	TGA	TGAC	46.8202	46.8202	0	0	117	117	0	0	29.0268	33.4908	0	0	0	189	1	0	183	0	0
ENST00000303775.10	chr21	34	-1	4816	612	16	4188	N6AMT1	TAG	TAGC	8.00345	7.60328	0	0.400173	20	19	0	1	1.66185	12.4237	0	0.0955522	0.00769115	54	70	0	48	0	0
ENST00000409668.1	chr2	414	-1	1731	783	462	486	TMEM150A	TAA	TAAG	3.20138	2.00086	1.20052	0	8	5	3	0	1.84944	2.55538	2.59852	0	0	231	2	0	225	0	0
ENST00000449187.6	chr7	625	1	2393	915	75	1403	CALU	TGA	TGAG	143.262	140.461	2.40104	0.400173	358	351	6	1	59.867	153.509	32.0138	0.285226	0.00185805	33	19	0	27	0	0
ENST00000376215.10	chr10	110	1	1539	1215	5	319	PDSS1	TGA	TGAC	18.0078	18.0078	0	0	45	45	0	0	11.701	14.8212	0	0	0	48	8	0	42	0	0
ENST00000308249.4	chr17	788	1	6515	2235	138	4142	PPM1E	TAA	TAAT	18.8081	18.4079	0.400173	0	47	46	1	0	2.88689	8.23621	2.8998	0	0	21	91	0	15	0	0
ENST00000467148.1	chr20	454	-1	8019	7917	64	38	HELZ2	TGA	TGAA	10.0043	9.60414	0.400173	0	25	24	1	0	1.24758	1.2131	6.2527	0	0	38	0	0	32	0	0
ENST00000290200.7	chr21	93	1	1896	945	93	858	IL10RB	TAG	TAGG	9.60414	9.20397	0.400173	0	24	23	1	0	5.06548	9.73965	4.30293	0	0	66	13	0	60	0	0
ENST00000405636.6	chr19	865	1	1664	1053	98	513	AC011481.1	TGA	TGAG	128.055	127.655	0.400173	0	320	319	1	0	76.9563	121.23	4.08339	0	0	177	3	0	171	0	0
ENST00000372156.5	chr10	347	1	1335	780	496	59	TSPAN14	TGA	TGAG	22.4097	22.0095	0.400173	0	56	55	1	0	16.7863	28.2173	0.8068	0	0	27	1	0	21	0	0
ENST00000042381.9	chr16	566	1	4047	3627	103	317	RIPOR1	TAA	TAAA	34.0147	32.414	1.60069	0	85	81	4	0	8.40491	8.93686	15.5407	0	0	75	1	0	69	0	0
ENST00000276202.8	chrX	521	1	6580	6189	57	334	DOCK11	TGA	TGAG	50.8219	50.8219	0	0	127	127	0	0	7.7237	8.21165	0	0	0	69	6	0	63	0	0
ENST00000373191.9	chr1	455	1	19615	2550	316	16749	AGO3	TAA	TAAA	13.6059	12.4053	1.20052	0	34	31	3	0	0.693646	4.86484	3.79911	0	0	42	356	0	36	0	0
ENST00000258821.8	chr14	16	-1	4692	1290	8	3394	TTC5	TGA	TGAC	32.8142	32.8142	0	0	82	82	0	0	6.99364	25.4373	0	0	0	78	58	0	72	0	0
ENST00000265978.8	chr11	128	-1	3436	2928	353	155	FAM160A2	TAA	TAAC	14.006	7.60328	6.00259	0.400173	35	19	15	1	4.07626	2.59675	17.0045	2.58176	0.994228	99	2	0	93	0	0
ENST00000265081.7	chr5	267	1	4398	3381	70	947	MSH3	TAA	TAAA	38.8167	38.8167	0	0	97	97	0	0	8.826	11.4808	0	0	0	39	26	0	33	0	0
ENST00000536178.3	chr7	506	1	2068	1995	-2	75	SH2B2	TAG	TAGC	6.40276	3.20138	3.20138	0	16	8	8	0	3.09611	1.6047	-1600.69	0	0	60	1	0	54	0	0
ENST00000327678.10	chr22	311	1	1292	912	59	321	SERHL2	TAG	TAGC	3.60155	3.60155	0	0	9	9	0	0	2.78758	3.94907	0	0	0	57	6	0	51	0	0
ENST00000428638.5	chr17	657	-1	4197	2637	12	1548	ARHGAP27	TGA	TGAC	4.00173	4.00173	0	0	10	10	0	0	0.953473	1.51753	0	0	0	108	17	0	102	0	0
ENST00000336873.9	chr22	114	-1	3741	2094	503	1144	HPS4	TGA	TGAA	30.8133	19.6085	11.2048	0	77	49	28	0	8.23664	9.36411	22.276	0	0	18	18	0	12	0	0
ENST00000268607.9	chr16	719	1	2643	345	622	1676	MAP1LC3B	TAA	TAAA	76.433	75.6326	0.400173	0.400173	191	189	1	1	28.919	219.225	0.643364	0.238766	0.00108914	36	35	0.400173	30	13.3391	0.0608466
ENST00000376529.8	chrX	209	-1	820	642	4	174	SLC35A2	TGA	TGAT	20.4088	20.4088	0	0	51	51	0	0	24.8888	31.7894	0	0	0	21	5	0	15	0	0
ENST00000233072.9	chr2	941	1	5776	4470	190	1116	CPS1	TAG	TAGA	10.8047	10.8047	0	0	27	27	0	0	1.87061	2.41715	0	0	0	39	24	0	33	0	0
ENST00000374902.9	chr9	358	-1	3032	2757	174	101	TEX10	TGA	TGAA	88.4381	86.0371	2.40104	0	221	215	6	0	29.1683	31.2068	13.7991	0	0	54	3	0	48	0	0
ENST00000331479.3	chr22	305	1	1522	291	68	1163	SMDT1	TAA	TAAC	43.2186	42.8185	0	0.400173	108	107	0	1	28.396	147.142	0	0.344086	0.00233846	33	17	0	27	0	0
ENST00000307138.10	chr14	156	-1	7866	6219	463	1184	RALGAPA1	TAA	TAAG	28.8124	21.6093	6.80293	0.400173	72	54	17	1	3.66291	3.47473	14.6932	0.337984	0.0972691	33	24	0	27	0	0
ENST00000269886.7	chr19	135	-1	2471	1074	173	1224	SH3GL1	TGA	TGAC	72.8314	63.6274	8.40362	0.800345	182	159	21	2	29.4745	59.2434	48.5759	0.653877	0.0110371	228	6	0.800345	222	3.60516	0.0608533
ENST00000258646.3	chr13	154	-1	3771	1563	38	2170	RCBTB1	TGA	TGAA	12.0052	11.605	0.400173	0	30	29	1	0	3.18355	7.42483	10.5309	0	0	27	50	0	21	0	0
ENST00000267973.7	chr15	397	-1	1157	885	81	191	WDR61	TAA	TAAA	119.251	111.648	7.60328	0	298	279	19	0	103.07	126.156	93.8676	0	0	81	3	0	75	0	0
ENST00000216146.9	chr22	263	-1	1251	1179	20	52	RPL3	TAA	TAAT	678.693	678.292	0	0.400173	1696	1695	0	1	542.52	575.312	0	7.69563	0.0133764	39	1	0.400173	33	12.1264	0.021078
ENST00000435359.5	chr17	38	-1	5179	3897	80	1202	CLUH	TAG	TAGA	143.662	141.261	2.40104	0	359	353	6	0	27.7393	36.2486	30.0129	0	0	198	8	0	192	0	0
ENST00000642475.1	chr13	238	1	3813	1959	1284	570	TM9SF2	TGA	TGAA	216.493	210.491	6.00259	0	541	526	15	0	56.7777	107.448	4.67491	0	0	39	16	0	33	0	0
ENST00000325680.12	chr14	365	1	8150	6408	168	1574	YLPM1	TGA	TGAG	12.8055	12.8055	0	0	32	32	0	0	1.57123	1.99836	0	0	0	60	34	0	54	0	0
ENST00000381070.8	chr5	181	1	2020	1386	211	423	CWC27	TAA	TAAA	48.0207	45.6197	2.40104	0	120	114	6	0	23.7726	32.9146	11.3793	0	0	93	8	0	87	0	0
ENST00000396124.9	chr8	394	1	1750	969	14	767	NDUFAF6	TAA	TAAA	6.80293	6.80293	0	0	17	17	0	0	3.88739	7.02057	0	0	0	39	11	0	33	0	0
ENST00000424785.7	chr2	800	-1	2831	636	95	2100	FKBP7	TAG	TAGC	22.8098	22.8098	0	0	57	57	0	0	8.05717	35.8645	0	0	0	30	39	0	24	0	0
ENST00000371655.4	chr1	629	-1	12735	627	143	11965	RAB3B	TAG	TAGG	5.60242	5.60242	0	0	14	14	0	0	0.439923	8.93527	0	0	0	126	196	0	120	0	0
ENST00000421176.4	chr19	844	1	4291	1749	195	2347	ZNF284	TAA	TAAT	4.4019	4.4019	0	0	11	11	0	0	1.02584	2.51681	0	0	0	138	43	0	132	0	0
ENST00000389793.6	chr1	1792	-1	13435	11373	169	1893	LYST	TGA	TGAA	14.4062	11.605	2.80121	0	36	29	7	0	1.07229	1.0204	16.5752	0	0	36	27	0	30	0	0
ENST00000237853.9	chr5	304	-1	5781	1890	124	3767	ELL2	TAG	TAGA	9.60414	6.40276	3.20138	0	24	16	8	0	1.66133	3.3877	25.8176	0	0	30	75	0	24	0	0
ENST00000348462.6	chr9	479	-1	407	339	39	29	RPL35	TGA	TGAG	656.283	652.681	3.20138	0.400173	1640	1631	8	1	1612.49	1925.31	82.0867	13.7991	0.00716717	18	2	0.400173	12	33.3477	0.0173207
ENST00000296849.9	chr5	11	1	2110	1323	223	564	NKD2	TAG	TAGC	10.0043	8.40362	1.60069	0	25	21	4	0	4.74138	6.35195	7.17798	0	0	243	9	0	237	0	0
ENST00000394056.6	chr6	423	1	2725	1827	489	409	KLC4	TGA	TGAC	19.2083	19.2083	0	0	48	48	0	0	7.04891	10.5136	0	0	0	219	3	0	213	0	0
ENST00000405785.5	chr7	64	1	3050	2595	330	125	MIOS	TAA	TAAA	27.2117	26.0112	1.20052	0	68	65	3	0	8.92188	10.0236	3.63793	0	0	45	3	0	39	0	0
ENST00000249837.7	chr15	243	-1	13255	11100	93	2062	VPS13C	TAA	TAAT	54.8236	54.8236	0	0	137	137	0	0	4.13607	4.93907	0	0	0	57	53	0	51	0	0
ENST00000381401.11	chrX	7	-1	1406	864	98	444	SLC25A6	TAA	TAAG	132.457	129.656	2.80121	0	331	324	7	0	94.2085	150.065	28.5838	0	0	132	3	0	126	0	0
ENST00000357103.5	chr12	12	1	3926	1128	202	2596	ADIPOR2	TGA	TGAT	34.0147	32.0138	1.60069	0.400173	85	80	4	1	8.66395	28.381	7.92421	0.15415	0.00543143	75	41	0	69	0	0
ENST00000261643.8	chr17	227	1	2853	1299	96	1458	COX10	TGA	TGAG	8.8038	8.40362	0.400173	0	22	21	1	0	3.0858	6.4693	4.16846	0	0	135	11	0	129	0	0
ENST00000269391.11	chr17	950	-1	5009	2007	247	2755	RNF157	TGA	TGAG	6.00259	4.00173	2.00086	0	15	10	5	0	1.19836	1.99388	8.10066	0	0	186	33	0	180	0	0
ENST00000652299.1	chr11	322	-1	5682	1203	71	4408	ALX4	TGA	TGAC	17.2074	16.8072	0	0.400173	43	42	0	1	3.02841	13.9711	0	0.0907832	0.00649793	333	59	0.400173	327	1.22377	0.0875928
ENST00000314358.10	chr5	458	1	6679	5253	105	1321	KDM3B	TAG	TAGG	100.843	100.443	0.400173	0	252	251	1	0	15.0986	19.1211	3.81117	0	0	171	21	0	165	0	0
ENST00000617633.5	chr17	432	-1	6338	1767	20	4551	DDX52	TAA	TAAA	111.648	111.248	0	0.400173	279	278	0	1	17.6157	62.9587	0	0.0879307	0.00139664	54	97	0	48	0	0
ENST00000216121.11	chr22	139	-1	2192	822	249	1121	NIPSNAP1	TGA	TGAT	87.2376	87.2376	0	0	218	218	0	0	39.7982	106.128	0	0	0	144	16	0	138	0	0
ENST00000336665.9	chr2	1096	1	5382	2382	574	2426	AGAP1	TGA	TGAG	13.2057	8.40362	4.80207	0	33	21	12	0	2.45368	3.52797	8.36598	0	0	81	40	0	75	0	0
ENST00000392650.8	chr17	886	-1	11034	6486	351	4197	SDK2	TGA	TGAC	31.2135	29.6128	1.60069	0	78	74	4	0	2.82884	4.56564	4.56037	0	0	183	40	0	177	0	0
ENST00000296679.9	chr5	245	-1	3633	1347	90	2196	WDR41	TAG	TAGT	56.8245	55.624	1.20052	0	142	139	3	0	15.6412	41.2947	13.3391	0	0	36	48	0	30	0	0
ENST00000361991.6	chr5	371	1	2379	1311	24	1044	CSNK1G3	TGA	TGAC	23.6102	23.21	0.400173	0	59	58	1	0	9.92441	17.704	16.6739	0	0	57	20	0	51	0	0
ENST00000510080.1	chr5	466	1	813	351	186	276	PAIP2	TGA	TGAG	86.4373	81.6352	4.80207	0	216	204	12	0	106.319	232.579	25.8176	0	0	30	6	0	24	0	0
ENST00000375135.4	chrX	272	-1	4298	2853	796	649	FGD1	TAG	TAGA	12.4053	7.20311	5.20224	0	31	18	13	0	2.88631	2.52475	6.53548	0	0	99	4	0	93	0	0
ENST00000569842.5	chr16	487	1	2789	2610	90	89	NUP93	TAG	TAGG	173.275	172.074	1.20052	0	433	430	3	0	62.1279	65.9288	13.3391	0	0	75	1	0	69	0	0
ENST00000216259.8	chr22	291	-1	1197	756	29	412	PMM1	TGA	TGAC	19.2083	19.2083	0	0	48	48	0	0	16.047	25.4078	0	0	0	33	3	0	27	0	0
ENST00000250076.7	chr17	94	-1	2134	1302	649	183	ZNF232	TGA	TGAA	3.60155	3.20138	0.400173	0	9	8	1	0	1.6877	2.45882	0.616599	0	0	45	6	0	39	0	0
ENST00000374423.9	chr2	913	1	10240	7032	380	2828	ZDBF2	TAG	TAGA	31.2135	29.2126	1.60069	0.400173	78	73	4	1	3.04819	4.15424	4.21234	0.141504	0.0340625	24	51	0	18	0	0
ENST00000643460.1	chr7	131	-1	2166	975	70	1121	HOXA1	TGA	TGAG	11.605	9.20397	2.40104	0	29	23	6	0	5.3578	9.43997	34.3005	0	0	360	17	0	354	0	0
ENST00000543589.5	chr12	933	1	587	450	23	114	PXMP2	TAA	TAAA	9.60414	9.60414	0	0	24	24	0	0	16.3614	21.3425	0	0	0	51	2	0	45	0	0
ENST00000354570.7	chr6	778	-1	4107	2217	405	1485	MAP7	TGA	TGAG	22.4097	22.4097	0	0	56	56	0	0	5.45646	10.1081	0	0	0	27	37	0	21	0	0
ENST00000403733.8	chr4	660	1	8817	3546	229	5042	WWC2	TGA	TGAT	20.4088	18.4079	2.00086	0	51	46	5	0	2.31471	5.19118	8.73739	0	0	45	104	0	39	0	0
ENST00000273047.9	chr3	97	1	2473	615	512	1346	RAB5A	TAA	TAAA	38.4166	29.2126	9.20397	0	96	73	23	0	15.5344	47.5002	17.9765	0	0	18	33	0	12	0	0
ENST00000266025.4	chr3	320	-1	2062	1023	452	587	TMEM115	TAA	TAAC	54.4235	32.8142	21.6093	0	136	82	54	0	26.3935	32.0764	47.8082	0	0	48	5	0	42	0	0
ENST00000534182.2	chr11	997	1	1624	219	106	1299	ARCN1	TAG	TAGA	23.6102	20.4088	3.20138	0	59	51	8	0	14.5383	93.1909	30.2017	0	0	45	23	0	39	0	0
ENST00000374884.2	chrX	299	-1	4072	717	519	2836	SPIN4	TAA	TAAA	34.815	24.8107	10.0043	0	87	62	25	0	8.54986	34.6035	19.2761	0	0	18	57	0	12	0	0
ENST00000383836.8	chr3	19	-1	8878	3267	689	4922	SRGAP3	TGA	TGAC	9.20397	6.80293	2.40104	0	23	17	6	0	1.03672	2.08232	3.48481	0	0	87	74	0	81	0	0
ENST00000316398.5	chr11	820	-1	2303	1092	59	1152	CCDC89	TAG	TAGG	2.80121	2.40104	0.400173	0	7	6	1	0	1.21633	2.19875	6.78259	0	0	72	19	0	66	0	0
ENST00000371144.7	chrX	566	1	4236	3663	274	299	STAG2	TAA	TAAT	341.747	328.141	13.6059	0	854	820	34	0	80.6769	89.5827	49.6564	0	0	60	10	0	54	0	0
ENST00000378755.9	chr1	35	1	2567	1872	88	607	ATAD3A	TGA	TGAG	110.047	107.646	0.400173	2.00086	275	269	1	5	42.8701	57.5034	4.54742	3.29631	0.0573238	186	7	2.00086	180	11.1159	0.193309
ENST00000422556.1	chr20	357	-1	4093	1530	344	2219	SPATA2	TAG	TAGA	12.0052	11.2048	0.400173	0.400173	30	28	1	1	2.9331	7.32342	1.16329	0.180339	0.024625	81	32	0	75	0	0
ENST00000408923.8	chr5	720	1	2278	1668	95	515	RGS14	TGA	TGAC	9.60414	7.60328	0	2.00086	24	19	0	5	4.21604	4.55832	0	3.88517	0.852325	489	1	2.00086	483	4.14257	0.908794
ENST00000419716.7	chr8	307	1	4652	2583	555	1514	SULF1	TAA	TAAT	5.20224	5.20224	0	0	13	13	0	0	1.11828	2.01403	0	0	0	63	37	0	57	0	0
ENST00000323076.7	chr13	136	-1	3598	1851	85	1662	LCP1	TGA	TGAG	9.20397	9.20397	0	0	23	23	0	0	2.55808	4.97243	0	0	0	42	18	0	36	0	0
ENST00000458591.6	chr14	133	1	2314	1896	221	197	SCFD1	TAA	TAAC	89.6387	89.6387	0	0	224	224	0	0	38.7375	47.2778	0	0	0	21	5	0	15	0	0
ENST00000331173.5	chr10	210	-1	4060	1818	36	2206	CSTF2T	TGA	TGAA	65.2281	64.828	0.400173	0	163	162	1	0	16.066	35.6589	11.1159	0	0	27	47	0	21	0	0
ENST00000232496.5	chr3	316	-1	1624	300	118	1206	TUSC2	TGA	TGAC	16.0069	9.20397	5.60242	1.20052	40	23	14	3	9.85647	30.6799	47.4781	0.995454	0.0324465	111	14	0.400173	105	3.81117	0.124224
ENST00000356218.8	chr14	208	1	4723	1812	487	2424	FRMD6	TAA	TAAA	20.809	16.8072	4.00173	0	52	42	10	0	4.40588	9.27552	8.2171	0	0	123	44	0	117	0	0
ENST00000327443.9	chr12	416	1	7635	2325	110	5200	SP1	TGA	TGAG	89.6387	89.6387	0	0	224	224	0	0	11.7405	38.5543	0	0	0	105	90	0	99	0	0
ENST00000609923.6	chr10	250	-1	6536	966	142	5428	SLC25A16	TAA	TAAA	4.80207	3.60155	1.20052	0	12	9	3	0	0.734711	3.72832	8.45435	0	0	27	123	0	21	0	0
ENST00000319550.9	chr6	690	1	6874	1335	72	5467	NT5DC1	TAA	TAAG	65.6283	65.6283	0	0	164	164	0	0	9.54732	49.1598	0	0	0	21	132	0	15	0	0
ENST00000410092.7	chr18	47	-1	5488	2196	173	3119	SPIRE1	TGA	TGAG	20.0086	16.8072	2.80121	0.400173	50	42	7	1	3.64589	7.65357	16.192	0.128302	0.0167636	60	60	0	54	0	0
ENST00000593209.5	chr17	571	-1	1782	1407	158	217	GHDC	TGA	TGAG	20.809	18.8081	2.00086	0	52	47	5	0	11.6773	13.3675	12.6637	0	0	90	2	0	84	0	0
ENST00000269844.4	chr21	142	-1	4836	4491	105	240	PRDM15	TGA	TGAG	6.00259	6.00259	0	0	15	15	0	0	1.24123	1.33658	0	0	0	108	3	0	102	0	0
ENST00000405858.6	chr7	59	-1	5030	2061	560	2409	ZNF12	TGA	TGAA	15.2066	13.2057	1.60069	0.400173	38	33	4	1	3.02317	6.40742	2.85838	0.166116	0.0259255	63	50	0.400173	57	7.02057	1.09569
ENST00000389617.8	chr3	433	1	3215	1299	155	1761	GXYLT2	TGA	TGAA	4.80207	4.4019	0.400173	0	12	11	1	0	1.49365	3.38868	2.58176	0	0	39	35	0	33	0	0
ENST00000233623.9	chr2	374	1	3190	1527	1	1662	TTC31	TGA	TGAG	11.605	11.605	0	0	29	29	0	0	3.63793	7.59987	0	0	0	21	28	0	15	0	0
ENST00000375712.4	chr20	176	1	6071	2211	174	3686	KIF3B	TAA	TAAA	13.2057	11.605	1.60069	0	33	29	4	0	2.17521	5.24876	9.19937	0	0	108	57	0	102	0	0
ENST00000251691.5	chr6	788	1	14814	6501	142	8171	ARFGEF3	TAG	TAGC	19.2083	18.8081	0.400173	0	48	47	1	0	1.29663	2.89311	2.81812	0	0	87	183	0	81	0	0
ENST00000523213.1	chr5	641	-1	2439	1752	515	172	ZBED8	TAA	TAAG	10.0043	7.60328	2.40104	0	25	19	6	0	4.10181	4.33977	4.6622	0	0	18	9	0	12	0	0
ENST00000370706.9	chr6	522	1	5043	3153	60	1830	ZNF451	TAA	TAAT	21.6093	20.809	0.800345	0	54	52	2	0	4.28501	6.59974	13.3391	0	0	36	36	0	30	0	0
ENST00000454963.5	chr3	271	-1	1804	1182	202	420	PRKAR2A	TAG	TAGC	85.6369	74.8323	10.8047	0	214	187	27	0	47.4706	63.3099	53.4884	0	0	90	5	0	84	0	0
ENST00000405878.5	chr22	293	1	2155	1797	140	218	XRCC6	TGA	TGAC	876.378	869.575	4.80207	2.00086	2190	2173	12	5	406.672	483.904	34.3005	9.17827	0.0189671	87	4	2.00086	81	24.702	0.0510474
ENST00000412916.6	chr16	544	1	2926	531	157	2238	CBFB	TAA	TAAT	48.0207	42.8185	5.20224	0	120	107	13	0	16.4117	80.6374	33.1353	0	0	66	53	0	60	0	0
ENST00000554736.5	chr14	209	1	524	183	131	210	GNG2	TAA	TAAG	2.40104	2.00086	0.400173	0	6	5	1	0	4.58213	10.9337	3.05475	0	0	51	7	0	45	0	0
ENST00000591399.5	chr17	938	-1	2180	753	419	1008	WBP2	TAG	TAGG	66.4286	66.4286	0	0	166	166	0	0	30.4719	88.2187	0	0	0	585	5	0	579	0	0
ENST00000493615.5	chr3	510	1	1831	1431	246	154	NECTIN3	TGA	TGAT	27.6119	27.6119	0	0	69	69	0	0	15.0802	19.2955	0	0	0	96	2	0	90	0	0
ENST00000561610.1	chr16	360	1	1288	891	147	250	PPP4C	TGA	TGAC	204.888	198.886	5.60242	0.400173	512	497	14	1	159.075	223.216	38.1117	1.60069	0.00717103	250	0	0.400173	244	1.64005	0.00734736
ENST00000518721.6	chr8	509	-1	6214	3357	236	2621	ASAP1	TAG	TAGC	28.8124	28.0121	0.800345	0	72	70	2	0	4.6367	8.34438	3.39129	0	0	18	40	0	12	0	0
ENST00000618787.5	chr19	837	1	5639	2007	262	3370	ZNF283	TGA	TGAT	4.4019	4.00173	0.400173	0	11	10	1	0	0.780617	1.99388	1.52738	0	0	156	79	0	150	0	0
ENST00000330560.8	chr8	133	1	3441	3039	235	167	CDCA2	TAA	TAAT	45.6197	42.8185	2.80121	0	114	107	7	0	13.2577	14.0897	11.92	0	0	126	3	0	120	0	0
ENST00000438132.7	chr16	248	1	3810	3126	42	642	VPS35L	TGA	TGAC	44.019	44.019	0	0	110	110	0	0	11.5535	14.0816	0	0	0	69	12	0	63	0	0
ENST00000371589.9	chr9	673	1	2662	2067	9	586	MAN1B1	TAG	TAGG	24.8107	24.8107	0	0	62	62	0	0	9.32032	12.0032	0	0	0	114	9	0	108	0	0
ENST00000582783.5	chr19	746	-1	3583	1236	7	2340	C19orf47	TAG	TAGC	8.8038	8.40362	0	0.400173	22	21	0	1	2.4571	6.79905	0	0.171014	0.0251526	126	26	0	120	0	0
ENST00000222330.8	chr19	798	-1	2148	1419	131	598	GSK3A	TGA	TGAG	44.019	40.4174	3.60155	0	110	101	9	0	20.493	28.483	27.4928	0	0	123	5	0	117	0	0
ENST00000358679.3	chr13	204	1	2030	885	144	1001	SLAIN1	TAA	TAAT	36.4157	34.815	1.60069	0	91	87	4	0	17.9388	39.339	11.1159	0	0	21	27	0	15	0	0
ENST00000330263.5	chr1	228	1	2004	687	25	1292	MRTO4	TGA	TGAA	113.249	111.248	2.00086	0	283	278	5	0	56.5114	161.933	80.0345	0	0	126	17	0	120	0	0
ENST00000309863.10	chr2	534	1	7492	5022	708	1762	GCC2	TAG	TAGG	82.8357	82.4355	0.400173	0	207	206	1	0	11.0566	16.4149	0.565215	0	0	147	36	0	141	0	0
ENST00000328024.11	chr19	234	1	1545	624	51	870	RAB11B	TGA	TGAC	58.025	58.025	0	0	145	145	0	0	37.5566	92.9888	0	0	0	114	4	0	108	0	0
ENST00000305988.5	chr5	559	1	3398	1209	1581	608	ADRB2	TAA	TAAA	4.4019	3.60155	0.800345	0	11	9	2	0	1.29544	2.97895	0.506227	0	0	60	7	0	54	0	0
ENST00000590954.5	chr18	171	-1	1294	837	258	199	TXNL1	TAA	TAAG	84.8366	80.0345	4.4019	0.400173	212	200	11	1	65.5615	95.6207	17.0616	2.01092	0.0210302	63	3	0.400173	57	7.02057	0.0734211
ENST00000359894.6	chr19	19	-1	2342	2208	58	76	PLPPR3	TAG	TAGC	5.60242	5.60242	0	0	14	14	0	0	2.39215	2.53733	0	0	0	76	0	0	70	0	0
ENST00000602845.2	chr3	965	1	825	267	37	521	NCBP2-AS2	TAA	TAAT	16.0069	15.6067	0	0.400173	40	39	0	1	19.4023	58.4522	0	0.768086	0.0131404	141	12	0	135	0	0
ENST00000297145.9	chr7	567	-1	3895	1185	119	2591	BMT2	TAA	TAAT	9.20397	9.20397	0	0	23	23	0	0	2.36302	7.76706	0	0	0	69	54	0	63	0	0
ENST00000252071.8	chr7	769	-1	1173	600	184	389	ACTR3C	TGA	TGAG	2.00086	2.00086	0	0	5	5	0	0	1.70577	3.33477	0	0	0	150	5	0	144	0	0
ENST00000320451.6	chr19	256	-1	1518	1140	226	152	ZNF121	TGA	TGAA	34.0147	28.8124	5.20224	0	85	72	13	0	22.4076	25.2741	23.0188	0	0	39	5	0	33	0	0
ENST00000316045.9	chr10	432	1	7232	4419	851	1962	ZNF518A	TAG	TAGT	24.4105	19.6085	4.80207	0	61	49	12	0	3.37535	4.43731	5.64286	0	0	126	33	0	120	0	0
ENST00000304231.12	chr15	432	-1	1945	1032	187	726	HOMER2	TAG	TAGG	9.20397	7.60328	1.60069	0	23	19	4	0	4.73212	7.36752	8.55984	0	0	30	6	0	24	0	0
ENST00000369536.10	chr6	596	-1	2197	1704	24	469	RARS2	TAA	TAAT	30.4131	30.0129	0	0.400173	76	75	0	1	13.843	17.6132	0	0.853246	0.0484435	54	3	0	48	0	0
ENST00000372106.5	chrX	493	1	2517	396	125	1996	NXT2	TAA	TAAA	4.80207	4.80207	0	0	12	12	0	0	1.90785	12.1264	0	0	0	111	42	0	105	0	0
ENST00000424542.7	chr16	85	1	2115	981	98	1036	SLC9A3R2	TGA	TGAG	31.6136	30.8133	0.800345	0	79	77	2	0	14.9473	31.4101	8.16679	0	0	138	8	0	132	0	0
ENST00000370025.9	chr1	866	1	4786	1608	276	2902	PRPF38B	TGA	TGAA	72.0311	61.2264	10.8047	0	180	153	27	0	15.0504	38.0761	39.1473	0	0	42	61	0	36	0	0
ENST00000378494.8	chr2	222	1	1467	939	55	473	CAMKMT	TAG	TAGA	11.2048	11.2048	0	0	28	28	0	0	7.63792	11.9327	0	0	0	75	8	0	69	0	0
ENST00000615206.4	chr12	481	-1	5171	921	313	3937	RNF41	TAA	TAAG	24.0104	11.605	12.4053	0	60	29	31	0	4.64327	12.6004	39.6337	0	0	90	53	0	84	0	0
ENST00000344646.9	chr10	168	-1	3196	2151	210	835	ZFAND4	TAA	TAAC	3.60155	2.80121	0.800345	0	9	7	2	0	1.12689	1.30228	3.81117	0	0	45	14	0	39	0	0
ENST00000357332.7	chr19	343	1	1235	1014	8	213	ASNA1	TAG	TAGC	62.8271	62.4269	0	0.400173	157	156	0	1	50.8721	61.565	0	1.87874	0.0305164	93	1	0.400173	87	4.59968	0.0747126
ENST00000370859.7	chr1	741	-1	3851	2121	140	1590	SLC44A5	TAG	TAGA	8.8038	8.40362	0.400173	0	22	21	1	0	2.28611	3.9621	2.85838	0	0	246	35	0	240	0	0
ENST00000529710.5	chr11	704	1	3183	2343	271	569	PPP6R3	TAA	TAAG	108.047	101.644	6.40276	0	270	254	16	0	33.9449	43.3819	23.6264	0	0	450	2	0	444	0	0
ENST00000651854.1	chr11	668	-1	5092	3504	1245	343	PC	TGA	TGAT	31.2135	30.8133	0.400173	0	78	77	1	0	6.1299	8.79375	0.321424	0	0	343	0	0	337	0	0
ENST00000261965.8	chr13	275	-1	3834	2691	167	976	TUBGCP3	TGA	TGAA	20.4088	18.8081	1.60069	0	51	47	4	0	5.32311	6.98926	9.58497	0	0	195	16	0	189	0	0
ENST00000369075.8	chr10	610	1	7103	2970	47	4086	SEC23IP	TGA	TGAT	93.2402	92.84	0	0.400173	233	232	0	1	13.1269	31.2593	0	0.0979375	0.00313307	66	87	0	60	0	0
ENST00000324439.9	chr4	305	-1	4641	753	393	3495	RCHY1	TGA	TGAC	30.0129	30.0129	0	0	75	75	0	0	6.46691	39.8578	0	0	0	129	70	0	123	0	0
ENST00000356800.6	chr7	795	-1	1624	1380	123	121	SMARCD3	TAG	TAGG	14.4062	13.6059	0.800345	0	36	34	2	0	8.87082	9.85932	6.50687	0	0	121	0	0	115	0	0
ENST00000368594.8	chr10	671	1	2955	1206	304	1445	INPP5A	TGA	TGAC	10.4045	6.40276	4.00173	0	26	16	10	0	3.52098	5.30909	13.1636	0	0	81	26	0	75	0	0
ENST00000289013.11	chr8	555	1	3650	1980	106	1564	RHPN1	TGA	TGAG	2.80121	2.80121	0	0	7	7	0	0	0.767454	1.41475	0	0	0	141	7	0	135	0	0
ENST00000321685.7	chr11	568	1	1243	693	459	91	DNAJC4	TGA	TGAG	5.20224	3.20138	2.00086	0	13	8	5	0	4.18523	4.6196	4.35918	0	0	84	1	0	78	0	0
ENST00000368576.8	chr6	701	-1	2122	1704	210	208	ZUP1	TGA	TGAA	36.0155	32.0138	4.00173	0	90	80	10	0	16.9724	18.7874	19.0558	0	0	66	6	0	60	0	0
ENST00000316059.7	chr11	439	1	5731	1680	213	3838	ZFP91	TAG	TAGT	38.0164	36.4157	1.60069	0	95	91	4	0	6.63347	21.676	7.51498	0	0	54	66	0	48	0	0
ENST00000256578.7	chr1	890	1	3854	2607	354	893	AMPD2	TGA	TGAG	61.2264	61.2264	0	0	153	153	0	0	15.8865	23.4854	0	0	0	366	10	0	360	0	0
ENST00000263776.8	chr11	320	1	2317	1473	428	416	ACCS	TGA	TGAG	1.60069	1.60069	0	0	4	4	0	0	0.690846	1.08669	0	0	0	210	4	0	204	0	0
ENST00000233714.8	chr2	940	-1	1602	1167	69	366	LANCL1	TGA	TGAA	65.6283	64.0276	1.20052	0.400173	164	160	3	1	40.9665	54.8651	17.3988	1.09337	0.0199283	63	5	0.400173	57	7.02057	0.127961
ENST00000591776.5	chr17	549	1	752	333	146	273	EIF1	TAA	TAAC	330.142	314.536	13.2057	2.40104	825	786	33	6	439.019	944.551	90.45	8.795	0.0093113	21	7	0	15	0	0
ENST00000216840.10	chr14	113	-1	2043	1671	301	71	RABGGTA	TAA	TAAG	28.4123	28.4123	0	0	71	71	0	0	13.9071	17.0031	0	0	0	30	2	0	24	0	0
ENST00000553458.5	chr14	354	-1	5454	1575	93	3786	ALDH6A1	TAG	TAGA	30.0129	30.0129	0	0	75	75	0	0	5.50292	19.0558	0	0	0	33	65	0	27	0	0
ENST00000602719.5	chr16	709	-1	957	198	216	543	C16orf74	TGA	TGAA	1.20052	0.400173	0.800345	0	3	1	2	0	1.25446	2.02107	3.7053	0	0	63	9	0	57	0	0
ENST00000502906.5	chr5	714	1	2593	2376	167	50	FGFR4	TGA	TGAG	16.8072	16.4071	0.400173	0	42	41	1	0	6.48178	6.90533	2.39624	0	0	50	0	0	44	0	0
ENST00000616140.2	chr8	595	-1	4435	4299	55	81	CPSF1	TAG	TAGC	120.052	120.052	0	0	300	300	0	0	27.0692	27.9255	0	0	0	87	1	0	81	0	0
ENST00000612956.4	chr13	202	-1	1497	795	60	642	MYCBP2	TAA	TAAA	4.80207	4.4019	0.400173	0	12	11	1	0	3.2078	5.53698	6.66954	0	0	42	14	0	36	0	0
ENST00000325748.9	chr2	798	-1	1725	909	139	677	PRKRA	TAA	TAAA	23.6102	22.4097	0.800345	0.400173	59	56	2	1	13.6871	24.6531	5.75788	0.591097	0.0239766	102	17	0.400173	96	4.16846	0.169085
ENST00000334743.9	chr14	500	1	4283	1542	42	2699	PPP2R5C	TAG	TAGC	70.4304	65.2281	5.20224	0	176	163	13	0	16.4442	42.301	123.863	0	0	129	45	0	123	0	0
ENST00000380763.7	chrX	37	1	955	774	118	63	HCCS	TAA	TAAA	40.4174	37.216	3.20138	0	101	93	8	0	42.3219	48.0827	27.1303	0	0	27	3	0	21	0	0
ENST00000366994.8	chr1	1657	-1	4385	2856	114	1415	INTS7	TAA	TAAC	82.0354	81.6352	0.400173	0	205	204	1	0	18.7082	28.5838	3.51029	0	0	78	30	0	72	0	0
ENST00000308020.6	chr11	16	1	2413	1431	171	811	PTDSS2	TGA	TGAC	44.8193	42.0181	2.80121	0	112	105	7	0	18.5741	29.3628	16.3813	0	0	576	2	0	570	0	0
ENST00000260129.5	chr8	262	1	3737	2529	471	737	TGS1	TAA	TAAC	51.6223	49.6214	2.00086	0	129	124	5	0	13.8138	19.621	4.24812	0	0	54	11	0	48	0	0
ENST00000296786.8	chr5	633	1	2134	924	111	1099	UBLCP1	TAG	TAGT	57.2247	53.223	4.00173	0	143	133	10	0	26.8157	57.6006	36.0516	0	0	36	30	0	30	0	0
ENST00000527275.5	chr11	132	1	2143	1860	118	165	SMPD1	TAG	TAGG	9.60414	9.20397	0.400173	0	24	23	1	0	4.48163	4.94837	3.39129	0	0	33	4	0	27	0	0
ENST00000466681.1	chr7	113	1	2999	672	147	2180	MALSU1	TAA	TAAA	47.6205	47.2204	0.400173	0	119	118	1	0	15.8788	70.2684	2.72226	0	0	42	45	0	36	0	0
ENST00000396954.8	chr5	138	-1	4121	534	670	2917	MOCS2	TAA	TAAT	40.8176	19.2083	21.6093	0	102	48	54	0	9.90478	35.9706	32.2527	0	0	54	73	0	48	0	0
ENST00000344895.4	chr5	330	1	2565	447	172	1946	TSLP	TAA	TAAA	3.20138	3.20138	0	0	8	8	0	0	1.2481	7.16193	0	0	0	54	40	0	48	0	0
ENST00000356162.5	chr7	668	-1	2549	495	1074	980	CNOT4	TGA	TGAA	16.8072	4.00173	12.8055	0	42	10	32	0	6.59366	8.08429	11.9232	0	0	36	26	0	30	0	0
ENST00000622082.4	chr11	218	1	1324	1230	-4	98	NUCB2	TAA	TAAA	147.264	72.0311	75.2324	0	368	180	188	0	111.226	58.5618	-18808.1	0	0	63	3	0	57	0	0
ENST00000035307.6	chr7	794	1	3933	2286	1507	140	CHPF2	TAG	TAGC	27.6119	19.6085	8.00345	0	69	49	20	0	7.02057	8.57763	5.31085	0	0	18	1	0	12	0	0
ENST00000528450.5	chr11	417	-1	2313	1647	112	554	SLC43A1	TAG	TAGA	20.0086	20.0086	0	0	50	50	0	0	8.65051	12.1485	0	0	0	27	7	0	21	0	0
ENST00000439220.6	chr15	356	1	1855	1320	172	363	CSK	TGA	TGAC	42.0181	34.815	6.80293	0.400173	105	87	17	1	22.6513	26.375	39.5519	1.1024	0.0417973	90	1	0	84	0	0
ENST00000354700.10	chr1	21	-1	3748	2472	109	1167	ACAP3	TAG	TAGG	9.20397	9.20397	0	0	23	23	0	0	2.4557	3.72329	0	0	0	393	7	0	387	0	0
ENST00000649662.1	chr17	486	1	1903	1650	24	229	CDC6	TAA	TAAA	105.646	105.646	0	0	264	264	0	0	55.5153	64.0276	0	0	0	45	5	0	39	0	0
ENST00000628593.1	chr5	160	1	1261	783	288	190	SETD9	TGA	TGAC	2.40104	2.40104	0	0	6	6	0	0	1.90407	3.06646	0	0	0	93	5	0	87	0	0
ENST00000506197.2	chr4	131	1	890	171	104	615	SMIM20	TGA	TGAG	8.00345	5.60242	2.40104	0	20	14	6	0	8.99264	32.7627	23.0869	0	0	21	15	0	15	0	0
ENST00000417237.5	chr3	199	1	1799	1458	239	102	TCAIM	TAA	TAAC	14.4062	10.4045	4.00173	0	36	26	10	0	8.0079	7.13614	16.7436	0	0	33	3	0	27	0	0
ENST00000421017.6	chr15	240	-1	1399	987	130	282	ANXA2	TGA	TGAA	52.8228	52.4226	0.400173	0	132	131	1	0	37.7575	53.1131	3.07825	0	0	81	7	0	75	0	0
ENST00000359326.9	chr1	1399	1	3966	2529	350	1087	C1orf112	TGA	TGAA	53.223	48.8211	4.4019	0	133	122	11	0	13.4198	19.3045	12.5769	0	0	126	15	0	120	0	0
ENST00000005340.10	chr17	126	-1	2944	2178	249	517	DVL2	TAG	TAGC	52.8228	52.4226	0.400173	0	132	131	1	0	17.9425	24.0691	1.60712	0	0	219	4	0	213	0	0
ENST00000329082.11	chr15	496	-1	11305	1320	266	9719	RGMA	TAG	TAGA	3.60155	3.60155	0	0	9	9	0	0	0.318581	2.72845	0	0	0	189	95	0	183	0	0
ENST00000242209.9	chr7	168	1	3379	1680	128	1571	FKBP9	TAA	TAAA	14.8064	14.4062	0.400173	0	37	36	1	0	4.38188	8.57513	3.12635	0	0	105	32	0	99	0	0
ENST00000356489.9	chr6	569	1	1469	1146	41	282	BCKDHB	TGA	TGAC	29.6128	29.6128	0	0	74	74	0	0	20.1585	25.8401	0	0	0	27	7	0	21	0	0
ENST00000300209.13	chr12	537	1	2642	648	105	1889	EEF1AKMT3	TGA	TGAC	3.60155	3.20138	0.400173	0	9	8	1	0	1.36319	4.9404	3.81117	0	0	87	27	0	81	0	0
ENST00000340360.10	chr11	771	-1	5636	2346	326	2964	XRRA1	TAG	TAGA	3.60155	2.40104	1.20052	0	9	6	3	0	0.639026	1.02346	3.68257	0	0	186	47	0	180	0	0
ENST00000325974.8	chr7	45	1	1757	1416	60	281	CCZ1	TGA	TGAC	48.0207	48.0207	0	0	120	120	0	0	27.3311	33.9129	0	0	0	30	9	0	24	0	0
ENST00000614239.1	chr17	425	1	3380	1188	717	1475	LHX1	TAG	TAGC	2.80121	2.40104	0.400173	0	7	6	1	0	0.82876	2.02107	0.558121	0	0	45	23	0	39	0	0
ENST00000381527.8	chr13	39	1	3020	1362	507	1151	CDK8	TGA	TGAG	15.6067	12.0052	3.60155	0	39	30	9	0	5.16779	8.81437	7.10365	0	0	87	27	0	81	0	0
ENST00000290705.12	chr16	481	1	351	153	67	131	MT1A	TGA	TGAT	2.00086	2.00086	0	0	5	5	0	0	5.70046	13.0775	0	0	0	132	1	0	126	0	0
ENST00000242776.8	chr19	386	-1	1426	1251	96	79	DDX39A	TAA	TAAC	173.675	170.073	3.60155	0	434	425	9	0	121.792	135.95	37.5162	0	0	84	1	0	78	0	0
ENST00000379068.7	chrX	111	1	5441	4374	37	1030	POLA1	TAA	TAAG	106.046	105.646	0.400173	0	265	264	1	0	19.4901	24.1531	10.8155	0	0	36	19	0	30	0	0
ENST00000535642.5	chr10	156	-1	1859	1344	165	350	ZNF239	TAA	TAAC	4.00173	3.60155	0.400173	0	10	9	1	0	2.15262	2.67973	2.42529	0	0	102	5	0	96	0	0
ENST00000599538.5	chr19	1033	-1	2081	1392	659	30	VRK3	TAG	TAGG	34.815	31.2135	3.60155	0	87	78	9	0	16.7299	22.4235	5.46518	0	0	30	0	0	24	0	0
ENST00000356260.10	chr4	313	-1	2958	2031	98	829	SDAD1	TAA	TAAC	55.2238	53.223	2.00086	0	138	133	5	0	18.6693	26.2053	20.417	0	0	66	19	0	60	0	0
ENST00000316981.8	chr8	265	-1	7266	1470	468	5328	PLAG1	TAG	TAGG	4.80207	3.20138	1.60069	0	12	8	4	0	0.660896	2.17781	3.42028	0	0	51	110	0	45	0	0
ENST00000377990.7	chr2	293	1	5758	2241	153	3364	CEP68	TAA	TAAC	18.0078	17.2074	0.800345	0	45	43	2	0	3.12743	7.67846	5.23101	0	0	51	71	0	45	0	0
ENST00000225972.8	chr17	733	-1	2835	891	200	1744	LRRC59	TGA	TGAG	264.914	246.906	17.6076	0.400173	662	617	44	1	93.4442	277.112	88.038	0.229457	0.00082803	132	34	0.400173	126	3.17597	0.011461
ENST00000262764.11	chr17	979	1	2252	1638	11	603	PGS1	TGA	TGAG	15.6067	15.6067	0	0	39	39	0	0	6.93016	9.52792	0	0	0	150	5	0	144	0	0
ENST00000240488.7	chr4	578	1	923	585	83	255	MND1	TAA	TAAA	34.4148	33.6145	0	0.800345	86	84	0	2	37.2859	57.4607	0	3.13861	0.0546218	18	4	0.400173	12	33.3477	0.580357
ENST00000546966.5	chr12	611	-1	709	549	56	104	CSRP2	TAA	TAAG	113.649	111.248	2.40104	0	284	278	6	0	160.295	202.637	42.8756	0	0	33	4	0	27	0	0
ENST00000280057.6	chr13	162	1	2059	1716	125	218	FAM124A	TGA	TGAA	3.60155	3.20138	0.400173	0	9	8	1	0	1.74918	1.86561	3.20138	0	0	218	0	0	212	0	0
ENST00000322776.10	chr11	691	1	1551	1362	147	42	NDUFV1	TAG	TAGC	175.276	158.068	17.2074	0	438	395	43	0	113.008	116.056	117.057	0	0	42	0	0	36	0	0
ENST00000319357.6	chr7	197	1	3873	1212	130	2531	STK17A	TGA	TGAG	22.4097	21.6093	0.400173	0.400173	56	54	1	1	5.78613	17.8295	3.07825	0.158108	0.00886782	39	50	0	33	0	0
ENST00000529721.5	chr11	780	-1	3177	1785	531	861	GDPD5	TAG	TAGC	3.60155	2.40104	1.20052	0	9	6	3	0	1.13363	1.34512	2.26086	0	0	306	7	0	300	0	0
ENST00000369713.10	chr10	544	1	768	693	31	44	GSTO1	TGA	TGAA	142.461	142.061	0.400173	0	356	355	1	0	185.497	204.995	12.9088	0	0	44	0	0	38	0	0
ENST00000380668.9	chrX	42	1	2466	924	122	1420	PRPS2	TAA	TAAA	92.84	92.4399	0.400173	0	232	231	1	0	37.648	100.043	3.2801	0	0	36	28	0	30	0	0
ENST00000367478.9	chr1	1499	-1	9591	7059	219	2313	TPR	TAA	TAAA	260.112	255.71	4.4019	0	650	639	11	0	27.1204	36.2247	20.1	0	0	18	60	0	12	0	0
ENST00000375078.4	chr1	245	-1	2281	204	825	1252	CAMK2N1	TAA	TAAC	2.80121	1.60069	1.20052	0	7	4	3	0	1.22806	7.84652	1.45517	0	0	18	19	0	12	0	0
ENST00000378026.5	chr12	720	-1	3076	1776	163	1137	CKAP4	TAA	TAAA	126.855	125.654	1.20052	0	317	314	3	0	41.2402	70.7512	7.36514	0	0	30	22	0	24	0	0
ENST00000620048.6	chr1	1525	-1	8320	2295	319	5706	DENND1B	TAA	TAAA	6.00259	4.80207	1.20052	0	15	12	3	0	0.721465	2.09241	3.76338	0	0	162	138	0	156	0	0
ENST00000604420.5	chr9	530	1	2985	2457	306	222	ODF2	TGA	TGAG	29.6128	28.0121	1.60069	0	74	70	4	0	9.92053	11.4009	5.23101	0	0	69	3	0	63	0	0
ENST00000585809.5	chr19	28	1	1563	1266	77	220	WDR18	TGA	TGAG	128.455	128.455	0	0	321	321	0	0	82.1852	101.466	0	0	0	36	4	0	30	0	0
ENST00000622254.1	chr14	231	1	2791	705	119	1967	MAPK1IP1L	TAA	TAAG	171.274	154.867	16.4071	0	428	387	41	0	61.3665	219.669	137.875	0	0	93	50	0	87	0	0
ENST00000256897.9	chr5	283	-1	1235	939	130	166	CCNH	TAA	TAAC	41.6179	36.0155	5.60242	0	104	90	14	0	33.6987	38.3552	43.0955	0	0	45	3	0	39	0	0
ENST00000613122.4	chr18	238	1	5821	2853	141	2827	CTDP1	TGA	TGAG	24.0104	24.0104	0	0	60	60	0	0	4.12478	8.41583	0	0	0	24	29	0	18	0	0
ENST00000312629.10	chr11	681	1	1688	1416	46	226	RPS6KB2	TAG	TAGG	8.8038	8.00345	0.800345	0	22	20	2	0	5.21552	5.65215	17.3988	0	0	18	3	0	12	0	0
ENST00000616976.1	chr20	178	-1	1331	1170	20	141	NOL4L	TAG	TAGA	2.40104	2.40104	0	0	6	6	0	0	1.80393	2.05217	0	0	0	21	5	0	15	0	0
ENST00000381401.11_PAR_Y	chrY	7	-1	1406	864	98	444	SLC25A6	TAA	TAAG	124.053	119.251	4.80207	0	310	298	12	0	88.2315	138.022	49.0007	0	0	132	3	0	126	0	0
ENST00000357275.6	chr20	306	1	991	453	74	464	DBNDD2	TAG	TAGC	12.0052	11.605	0	0.400173	30	29	0	1	12.1142	25.6181	0	0.862441	0.0336653	156	6	0.400173	150	2.66782	0.104138
ENST00000038176.8	chr8	274	-1	3529	2721	216	592	NSMAF	TAA	TAAG	20.4088	20.4088	0	0	51	51	0	0	5.78317	7.50048	0	0	0	42	13	0	36	0	0
ENST00000620217.4	chr13	284	-1	1028	678	91	259	GRTP1	TGA	TGAC	3.20138	2.80121	0.400173	0	8	7	1	0	3.11418	4.13158	4.3975	0	0	33	8	0	27	0	0
ENST00000366777.4	chr1	1732	1	2821	1911	109	801	COQ8A	TAG	TAGG	100.443	98.4425	2.00086	0	251	246	5	0	35.6056	51.5136	18.3565	0	0	81	13	0	75	0	0
ENST00000358704.4	chr1	1818	1	3806	1563	143	2100	ZBTB18	TAA	TAAT	6.80293	6.80293	0	0	17	17	0	0	1.78742	4.35248	0	0	0	45	54	0	39	0	0
ENST00000367604.6	chr6	804	-1	9987	7308	1056	1623	HIVEP2	TGA	TGAT	14.4062	14.4062	0	0	36	36	0	0	1.4425	1.97129	0	0	0	150	29	0	144	0	0
ENST00000375050.6	chr6	270	-1	3184	1260	281	1643	PBX2	TGA	TGAT	24.8107	21.2091	3.60155	0	62	53	9	0	7.7923	16.8327	12.8169	0	0	567	14	0	561	0	0
ENST00000330143.7	chr8	553	1	2750	1092	403	1255	ZNF696	TGA	TGAG	9.60414	9.60414	0	0	24	24	0	0	3.49242	8.795	0	0	0	96	10	0	90	0	0
ENST00000361470.3	chrX	374	1	3585	2841	201	543	MAGEE1	TAG	TAGA	6.00259	6.00259	0	0	15	15	0	0	1.67436	2.11284	0	0	0	195	14	0	189	0	0
ENST00000392455.9	chr3	926	1	8584	1416	275	6893	CCDC50	TAA	TAAA	38.8167	34.4148	4.4019	0	97	86	11	0	4.52199	24.3043	16.0069	0	0	21	153	0	15	0	0
ENST00000289753.2	chr1	233	1	3755	1290	873	1592	HTR6	TGA	TGAC	3.20138	2.40104	0.800345	0	8	6	2	0	0.852565	1.86127	0.916776	0	0	207	16	0	201	0	0
ENST00000529196.5	chr11	1086	1	2357	2085	200	72	STT3A	TAA	TAAA	285.323	278.12	7.20311	0	713	695	18	0	121.053	133.391	36.0155	0	0	57	1	0	51	0	0
ENST00000274811.9	chr5	704	-1	4077	1266	501	2310	RNF44	TGA	TGAG	18.8081	14.8064	4.00173	0	47	37	10	0	4.61322	11.6954	7.98748	0	0	165	26	0	159	0	0
ENST00000301281.11	chr19	137	-1	1870	1293	91	486	UBXN6	TGA	TGAA	21.2091	20.0086	1.20052	0	53	50	3	0	11.3418	15.4746	13.1925	0	0	264	3	0	258	0	0
ENST00000322048.11	chr16	167	-1	1690	831	373	486	ROGDI	TGA	TGAT	4.80207	4.80207	0	0	12	12	0	0	2.84146	5.77867	0	0	0	387	5	0	381	0	0
ENST00000262995.8	chr4	541	1	7936	2142	421	5373	GAB1	TGA	TGAA	11.2048	9.60414	1.60069	0	28	24	4	0	1.4119	4.48373	3.80211	0	0	45	123	0	39	0	0
ENST00000274458.9	chr5	352	1	1390	576	22	792	COMMD10	TGA	TGAT	14.006	14.006	0	0	35	35	0	0	10.0763	24.316	0	0	0	57	23	0	51	0	0
ENST00000382199.6	chr3	894	-1	3643	1767	90	1786	IGF2BP2	TGA	TGAG	50.8219	50.4217	0	0.400173	127	126	0	1	13.9506	28.5352	0	0.224061	0.00785208	33	23	0.400173	27	14.8212	0.5194
ENST00000376588.4	chr9	253	1	2161	1080	80	1001	PSAT1	TGA	TGAA	272.518	270.116	1.60069	0.800345	681	675	4	2	126.107	250.108	20.0086	0.799546	0.0031968	33	27	0	27	0	0
ENST00000607537.6	chr15	261	-1	2038	1395	404	239	CSNK1G1	TGA	TGAA	8.8038	6.40276	2.40104	0	22	16	6	0	4.31982	4.58979	5.94316	0	0	63	4	0	57	0	0
ENST00000369636.6	chr1	930	-1	741	567	44	130	RHOC	TGA	TGAG	50.4217	49.2212	1.20052	0	126	123	3	0	68.0455	86.8099	27.2845	0	0	63	1	0	57	0	0
ENST00000281471.11	chr12	249	-1	1907	744	7	1156	AMN1	TGA	TGAT	6.40276	6.40276	0	0	16	16	0	0	3.3575	8.60586	0	0	0	27	30	0	21	0	0
ENST00000261349.9	chr12	156	-1	10207	4809	303	5095	LRP6	TGA	TGAG	29.6128	25.611	3.60155	0.400173	74	64	9	1	2.90122	5.32565	11.8863	0.0785422	0.0147479	21	102	0	15	0	0
ENST00000243563.8	chr19	760	1	1232	816	200	216	SNRPA	TAG	TAGC	172.875	153.266	19.6085	0	432	383	49	0	140.32	187.826	98.0423	0	0	192	1	0	186	0	0
ENST00000264255.8	chr2	493	-1	1463	648	121	694	TXNDC9	TAG	TAGA	43.6188	37.6162	6.00259	0	109	94	15	0	29.8146	58.0497	49.6082	0	0	234	7	0	228	0	0
ENST00000369738.9	chr1	916	1	2248	543	25	1680	PIFO	TGA	TGAG	0.800345	0.800345	0	0	2	2	0	0	0.356025	1.47393	0	0	0	54	37	0	48	0	0
ENST00000244519.7	chr6	129	1	2925	1722	205	998	BTN3A3	TGA	TGAT	2.40104	2.00086	0.400173	0	6	5	1	0	0.820867	1.16194	1.95206	0	0	24	17	0	18	0	0
ENST00000335626.8	chr22	308	-1	6192	5784	129	279	TCF20	TGA	TGAG	44.4192	44.4192	0	0	111	111	0	0	7.17364	7.67966	0	0	0	21	6	0	15	0	0
ENST00000317907.9	chr2	172	1	2843	2499	237	107	TTC27	TGA	TGAT	57.6248	53.223	4.4019	0	144	133	11	0	20.269	21.2977	18.5734	0	0	90	2	0	84	0	0
ENST00000217289.8	chr20	74	-1	5106	2001	783	2322	FERMT1	TGA	TGAA	3.60155	3.20138	0.400173	0	9	8	1	0	0.705357	1.59989	0.511076	0	0	222	34	0	216	0	0
ENST00000344726.9	chr6	564	-1	827	267	123	437	HMGN3	TGA	TGAA	70.8305	64.828	5.60242	0.400173	177	162	14	1	85.6476	242.801	45.5481	0.915727	0.00377151	24	7	0	18	0	0
ENST00000334828.6	chr10	445	1	1757	732	111	914	PGAM1	TGA	TGAA	248.907	240.904	8.00345	0	622	602	20	0	141.666	329.104	72.1032	0	0	87	19	0	81	0	0
ENST00000360270.7	chrX	307	1	3915	1701	182	2032	MSN	TAA	TAAT	86.8374	80.4347	6.40276	0	217	201	16	0	22.1807	47.2867	35.18	0	0	18	34	0	12	0	0
ENST00000393708.3	chr19	276	-1	967	528	4	435	FDX2	TGA	TGAC	19.2083	18.8081	0	0.400173	48	47	0	1	19.8638	35.6214	0	0.919937	0.0258254	51	10	0	45	0	0
ENST00000506970.2	chr4	86	-1	606	540	2	64	HMX1	TGA	TGAC	7.60328	7.60328	0	0	19	19	0	0	12.5467	14.0801	0	0	0	51	1	0	45	0	0
ENST00000355296.8	chr16	155	1	2546	1329	16	1201	DNAJA3	TAG	TAGG	83.6361	82.8357	0	0.800345	209	207	0	2	32.85	62.3294	0	0.666399	0.0106916	72	18	0	66	0	0
ENST00000249883.9	chr3	672	-1	4443	2310	308	1825	AMOTL2	TGA	TGAA	14.8064	14.006	0.800345	0	37	35	2	0	3.33252	6.06322	2.59852	0	0	129	24	0	123	0	0
ENST00000612133.4	chr17	617	-1	4893	1626	829	2438	MPP2	TGA	TGAG	30.4131	30.4131	0	0	76	76	0	0	6.21564	18.7043	0	0	0	36	24	0	30	0	0
ENST00000215957.10	chr22	235	1	4665	2559	120	1986	MICALL1	TAA	TAAC	33.6145	32.8142	0.400173	0.400173	84	82	1	1	7.20568	12.823	3.33477	0.201497	0.0157137	108	19	0	102	0	0
ENST00000562103.2	chr16	83	-1	3321	2682	68	571	ZNF598	TAG	TAGC	60.0259	60.0259	0	0	150	150	0	0	18.0746	22.381	0	0	0	303	4	0	297	0	0
ENST00000331662.3	chr4	33	1	5526	372	198	4956	NAT8L	TGA	TGAC	20.809	12.8055	7.20311	0.800345	52	32	18	2	3.76565	34.4234	36.3793	0.16149	0.00469128	213	44	0	207	0	0
ENST00000585916.6	chr18	139	-1	11198	1833	156	9209	PIAS2	TAA	TAAA	19.6085	17.6076	1.60069	0.400173	49	44	4	1	1.75107	9.60589	10.2608	0.0434545	0.00452374	60	187	0	54	0	0
ENST00000341550.9	chr12	58	-1	1614	714	12	888	ING4	TAG	TAGA	12.0052	12.0052	0	0	30	30	0	0	7.43815	16.814	0	0	0	54	10	0	48	0	0
ENST00000410069.1	chr7	116	1	845	390	339	116	CCDC126	TAG	TAGC	2.00086	2.00086	0	0	5	5	0	0	2.36788	5.13042	0	0	0	116	0	0	110	0	0
ENST00000307921.7	chr16	663	-1	1824	1476	140	208	ADAT1	TGA	TGAG	8.00345	7.60328	0.400173	0	20	19	1	0	4.38786	5.15127	2.85838	0	0	72	3	0	66	0	0
ENST00000310227.3	chr20	119	1	2801	1500	158	1143	INSM1	TAG	TAGA	2.00086	2.00086	0	0	5	5	0	0	0.714339	1.33391	0	0	0	159	19	0	153	0	0
ENST00000374695.8	chr1	261	-1	14296	13143	87	1066	HSPG2	TAG	TAGG	13.2057	13.2057	0	0	33	33	0	0	0.923734	1.00477	0	0	0	81	5	0	75	0	0
ENST00000368321.8	chr1	1216	-1	2916	1812	34	1070	KHDC4	TAG	TAGG	30.0129	30.0129	0	0	75	75	0	0	10.2925	16.5634	0	0	0	33	22	0	27	0	0
ENST00000269601.10	chr18	241	-1	3427	396	165	2866	TXNL4A	TGA	TGAG	64.4278	49.2212	14.8064	0.400173	161	123	37	1	18.8001	124.296	89.7357	0.139628	0.00112335	24	31	0	18	0	0
ENST00000383791.8	chr3	80	-1	3234	1335	172	1727	SH3BP5	TGA	TGAT	18.0078	17.2074	0.800345	0	45	43	2	0	5.56826	12.8895	4.65317	0	0	78	35	0	72	0	0
ENST00000256413.8	chr18	147	1	5720	1764	304	3652	CTIF	TGA	TGAC	10.0043	10.0043	0	0	25	25	0	0	1.74901	5.67138	0	0	0	171	28	0	165	0	0
ENST00000215061.9	chr19	445	1	1066	762	16	288	OCEL1	TAA	TAAG	9.20397	9.20397	0	0	23	23	0	0	8.63412	12.0787	0	0	0	201	4	0	195	0	0
ENST00000431350.7	chr2	755	-1	5678	2268	459	2951	TLK1	TGA	TGAC	15.2066	11.605	3.60155	0	38	29	9	0	2.67815	5.11684	7.84652	0	0	141	77	0	135	0	0
ENST00000216181.10	chr22	202	-1	7509	5850	274	1385	MYH9	TAA	TAAG	413.378	406.175	6.80293	0.400173	1033	1015	16	1	55.051	69.4316	24.8282	0.288933	0.00416141	21	18	0	15	0	0
ENST00000393066.7	chr17	789	-1	3577	2862	454	261	TRIM37	TAA	TAAT	37.216	30.8133	6.40276	0	93	77	16	0	10.4043	10.7663	14.103	0	0	36	9	0	30	0	0
ENST00000537471.5	chr14	164	1	5909	1296	332	4281	MIPOL1	TGA	TGAT	12.4053	11.605	0.800345	0	31	29	2	0	2.0994	8.95448	2.41068	0	0	105	104	0	99	0	0
ENST00000418115.6	chr3	289	-1	1760	549	153	1058	RHOA	TGA	TGAA	398.972	322.539	76.0328	0.400173	997	806	190	1	226.689	587.503	496.946	0.378235	0.000643801	162	15	0.400173	156	2.56521	0.00436629
ENST00000409900.8	chr2	778	-1	2607	1347	463	797	CHN1	TAA	TAAA	13.2057	9.20397	4.00173	0	33	23	10	0	5.06548	6.83294	8.64304	0	0	39	17	0	33	0	0
ENST00000414716.8	chr14	536	1	6682	4632	267	1783	CEP170B	TAG	TAGG	18.4079	18.0078	0.400173	0	46	45	1	0	2.75485	3.88769	1.49877	0	0	378	12	0	372	0	0
ENST00000426004.5	chr20	304	1	2870	198	174	2498	SYS1	TGA	TGAC	9.20397	4.80207	4.4019	0	23	12	11	0	3.20696	24.2529	25.2983	0	0	78	46	0	72	0	0
ENST00000382592.5	chr13	14	-1	5501	3234	439	1828	LATS2	TAG	TAGA	7.60328	6.40276	1.20052	0	19	16	3	0	1.38216	1.97983	2.73466	0	0	102	27	0	96	0	0
ENST00000279394.7	chr16	354	1	4201	3117	397	687	TAOK2	TGA	TGAG	38.0164	25.2109	12.8055	0	95	63	32	0	9.04937	8.08818	32.2557	0	0	24	9	0	18	0	0
ENST00000341255.4	chr22	331	-1	5374	687	439	4248	RTL6	TAA	TAAG	32.8142	25.2109	7.60328	0	82	63	19	0	6.10609	36.697	17.3195	0	0	21	51	0	15	0	0
ENST00000283131.4	chr4	542	1	7639	3126	217	4296	SMARCA5	TGA	TGAA	302.13	294.527	7.60328	0	755	736	19	0	39.551	94.2185	35.0382	0	0	48	84	0	42	0	0
ENST00000374234.1	chr9	406	-1	668	135	180	353	INIP	TAA	TAAT	11.2048	8.40362	2.80121	0	28	21	7	0	16.7737	62.2491	15.5623	0	0	39	9	0	33	0	0
ENST00000369705.4	chr6	577	-1	3293	1686	91	1516	ME1	TAG	TAGG	38.4166	37.216	0.800345	0.400173	96	93	2	1	11.6661	22.0736	8.795	0.263966	0.0119585	21	41	0	15	0	0
ENST00000372759.4	chr1	505	1	2930	1395	30	1505	ZMPSTE24	TGA	TGAG	177.276	174.875	2.40104	0	443	437	6	0	60.5039	125.359	80.0345	0	0	18	42	0	12	0	0
ENST00000377818.4	chr13	189	-1	2186	216	21	1949	MZT1	TGA	TGAC	72.0311	69.2299	0	2.80121	180	173	0	7	32.9511	320.509	0	1.43725	0.00448429	51	49	0.800345	45	17.7854	0.0554913
ENST00000467728.5	chr11	353	1	2686	1311	1232	143	NR1H3	TGA	TGAC	2.00086	1.60069	0.400173	0	5	4	1	0	0.744923	1.22097	0.324815	0	0	81	1	0	75	0	0
ENST00000620195.4	chr16	744	1	10986	2157	326	8503	ZNF778	TAA	TAAT	8.40362	6.00259	2.40104	0	21	15	6	0	0.764939	2.78284	7.36514	0	0	45	130	0	39	0	0
ENST00000346177.6	chr7	627	1	8997	8046	206	745	FLNC	TGA	TGAA	40.8176	40.0173	0.800345	0	102	100	2	0	4.5368	4.97356	3.88517	0	0	141	5	0	135	0	0
ENST00000328404.8	chr11	575	1	735	570	47	118	CATSPERZ	TAA	TAAA	0.800345	0.800345	0	0	2	2	0	0	1.0889	1.40411	0	0	0	72	3	0	66	0	0
ENST00000422285.6	chrX	87	1	3265	1140	99	2026	PDHA1	TAA	TAAG	262.113	256.11	6.00259	0	655	640	15	0	80.2796	224.658	60.6322	0	0	63	31	0	57	0	0
ENST00000372940.3	chr10	300	-1	821	267	205	349	MRPS16	TAA	TAAA	85.2368	60.0259	25.2109	0	213	150	63	0	103.821	224.816	122.98	0	0	48	5	0	42	0	0
ENST00000312251.8	chr16	172	-1	2158	1515	15	628	NAGPA	TGA	TGAA	14.006	14.006	0	0	35	35	0	0	6.49029	9.24491	0	0	0	135	9	0	129	0	0
ENST00000553612.6	chr14	407	-1	6298	1098	435	4765	GTF2A1	TGA	TGAA	54.0233	46.0198	8.00345	0	135	115	20	0	8.57785	41.9124	18.3987	0	0	24	120	0	18	0	0
ENST00000286428.6	chrX	768	1	1547	561	17	969	VBP1	TAA	TAAT	198.886	198.486	0	0.400173	497	496	0	1	128.562	353.807	0	0.412975	0.00116723	48	26	0.400173	42	9.52792	0.0269297
ENST00000271628.9	chr1	1045	-1	1499	1242	38	219	SF3B4	TAA	TAAA	159.269	159.269	0	0	398	398	0	0	106.25	128.236	0	0	0	75	4	0	69	0	0
ENST00000506351.6	chr5	215	1	2983	2640	71	272	TNPO1	TAA	TAAT	250.508	249.308	1.20052	0	626	623	3	0	83.9786	94.4347	16.9087	0	0	33	3	0	27	0	0
ENST00000418109.5	chr3	282	-1	5629	5364	159	106	LAMB2	TGA	TGAC	44.4192	44.4192	0	0	111	111	0	0	7.89113	8.28098	0	0	0	30	2	0	24	0	0
ENST00000425792.5	chr3	101	1	1203	573	245	385	UBE2E2	TAG	TAGG	29.6128	26.8116	2.80121	0	74	67	7	0	24.6158	46.7916	11.4335	0	0	129	2	0	123	0	0
ENST00000614556.5	chr17	824	1	6279	996	195	5088	DCAF7	TAG	TAGT	92.0397	87.6378	4.4019	0	230	219	11	0	14.6583	87.9897	22.5738	0	0	69	81	0	63	0	0
ENST00000377041.6	chr9	231	-1	1267	849	295	123	ABHD17B	TGA	TGAT	25.2109	20.4088	4.80207	0	63	51	12	0	19.8981	24.0386	16.2782	0	0	69	2	0	63	0	0
ENST00000261018.11	chr2	902	1	6593	1509	270	4814	ABI2	TAA	TAAA	21.2091	18.4079	2.80121	0	53	46	7	0	3.21692	12.1988	10.3748	0	0	84	103	0	78	0	0
ENST00000544455.5	chr13	73	1	10939	10224	221	494	BRCA2	TAA	TAAG	30.8133	30.0129	0.400173	0.400173	77	75	1	1	2.81683	2.93554	1.81074	0.810066	0.275951	30	9	0.400173	24	16.6739	5.68
ENST00000352410.9	chr15	361	1	5748	1239	26	4483	MPI	TAA	TAAA	106.046	106.046	0	0	265	265	0	0	18.4492	85.5898	0	0	0	105	50	0	99	0	0
ENST00000265388.9	chr7	632	-1	4108	2739	138	1231	TNPO3	TAG	TAGC	96.0414	90.0388	6.00259	0	240	225	15	0	23.3791	32.8729	43.497	0	0	204	14	0	198	0	0
ENST00000449844.6	chr19	923	1	1998	1740	156	102	NPAS1	TGA	TGAG	7.20311	6.80293	0.400173	0	18	17	1	0	3.60516	3.90973	2.56521	0	0	90	1	0	84	0	0
ENST00000263974.4	chr1	376	-1	1314	453	429	432	TAF12	TAA	TAAC	11.605	10.8047	0.800345	0	29	27	2	0	8.83181	23.8513	1.86561	0	0	54	7	0	48	0	0
ENST00000356080.8	chr10	551	1	3036	2088	361	587	ADD3	TAA	TAAA	62.4269	59.6257	2.80121	0	156	149	7	0	20.5622	28.5564	7.75958	0	0	51	15	0	45	0	0
ENST00000216218.8	chr22	276	-1	3167	1077	93	1997	ST13	TAA	TAAT	134.858	127.255	7.20311	0.400173	337	318	18	1	42.5823	118.157	77.4528	0.200387	0.00169594	18	42	0	12	0	0
ENST00000335420.10	chr7	641	1	6353	1296	104	4953	KLHDC10	TGA	TGAG	25.611	24.4105	1.20052	0	64	61	3	0	4.03133	18.8353	11.5434	0	0	42	95	0	36	0	0
ENST00000272139.5	chr1	1741	-1	1245	759	92	394	C1orf35	TGA	TGAT	31.2135	29.6128	1.60069	0	78	74	4	0	25.0711	39.0155	17.3988	0	0	153	4	0	147	0	0
ENST00000469959.1	chr3	669	-1	455	183	161	111	RAB6B	TAA	TAAG	2.00086	1.20052	0.800345	0	5	3	2	0	4.3975	6.56021	4.97109	0	0	39	2	0	33	0	0
ENST00000521022.6	chr8	158	-1	2504	1944	81	479	INTS9	TGA	TGAG	30.8133	29.6128	1.20052	0	77	74	3	0	12.3056	15.2329	14.8212	0	0	120	4	0	114	0	0
ENST00000369908.9	chr20	467	-1	1909	1569	294	46	UCKL1	TAG	TAGC	26.0112	26.0112	0	0	65	65	0	0	13.6256	16.5782	0	0	0	48	1	0	42	0	0
ENST00000007264.7	chr16	37	-1	2003	906	127	970	RPUSD1	TGA	TGAG	17.6076	16.4071	0.800345	0.400173	44	41	2	1	8.79061	18.1094	6.30193	0.412549	0.022781	198	4	0.400173	192	2.08423	0.115091
ENST00000377069.8	chr12	857	-1	5179	3765	401	1013	KDM2B	TGA	TGAG	35.2152	33.6145	1.60069	0	88	84	4	0	6.79961	8.92815	3.99175	0	0	27	17	0	21	0	0
ENST00000361060.5	chr2	313	-1	8587	2013	171	6403	GFPT1	TGA	TGAG	65.2281	64.4278	0.800345	0	163	161	2	0	7.59615	32.0059	4.68038	0	0	78	142	0	72	0	0
ENST00000262519.14	chr16	395	1	5946	5091	220	635	SETD1A	TGA	TGAG	49.2212	45.6197	3.60155	0	123	114	9	0	8.27804	8.96085	16.3707	0	0	246	5	0	240	0	0
ENST00000559916.1	chr15	152	1	1036	327	28	681	B2M	TAA	TAAG	204.488	203.688	0.800345	0	511	509	2	0	197.382	622.899	28.5838	0	0	18	12	0	12	0	0
ENST00000222008.11	chr19	791	-1	705	525	23	157	RABAC1	TGA	TGAG	129.656	129.656	0	0	324	324	0	0	183.909	246.964	0	0	0	157	0	0	151	0	0
ENST00000503292.5	chr4	99	1	5130	4830	174	126	CC2D2A	TAA	TAAT	10.4045	10.4045	0	0	26	26	0	0	2.02817	2.15414	0	0	0	51	1	0	45	0	0
ENST00000270722.10	chr1	64	1	8653	3798	51	4804	PRDM16	TGA	TGAC	4.80207	4.4019	0.400173	0	12	11	1	0	0.55496	1.159	7.84652	0	0	315	52	0	309	0	0
ENST00000336216.9	chr15	389	1	3760	1011	115	2634	HMG20A	TAG	TAGG	38.8167	36.0155	2.40104	0.400173	97	90	6	1	10.3236	35.6237	20.8786	0.151926	0.00426474	33	34	0	27	0	0
ENST00000267970.8	chr15	387	-1	6422	729	268	5425	TSPAN3	TAG	TAGT	192.483	174.475	18.0078	0	481	436	45	0	29.9724	239.335	67.1932	0	0	18	79	0	12	0	0
ENST00000373791.7	chr1	384	-1	2371	861	367	1143	MECR	TGA	TGAT	21.6093	16.4071	5.20224	0	54	41	13	0	9.11401	19.0558	14.175	0	0	135	15	0	129	0	0
ENST00000348411.3	chrX	196	1	1854	957	279	618	FTSJ1	TAA	TAAC	48.8211	40.8176	8.00345	0	122	102	20	0	26.3328	42.6516	28.6862	0	0	21	12	0	15	0	0
ENST00000287020.7	chr8	398	-1	3667	1335	108	2224	GDF6	TAG	TAGC	2.40104	2.40104	0	0	6	6	0	0	0.654768	1.79853	0	0	0	426	36	0	420	0	0
ENST00000335154.10	chr12	332	-1	12580	3051	219	9310	FMNL3	TGA	TGAG	8.40362	7.60328	0.800345	0	21	19	2	0	0.668015	2.49206	3.65454	0	0	165	108	0	159	0	0
ENST00000652536.1	chr6	640	-1	7205	2100	187	4918	PREP	TAA	TAAA	101.644	97.2419	4.4019	0	254	243	11	0	14.1074	46.3057	23.5396	0	0	129	89	0	123	0	0
ENST00000357749.7	chrX	400	-1	5393	1929	20	3444	CHM	TAA	TAAT	32.414	32.414	0	0	81	81	0	0	6.01038	16.8035	0	0	0	42	76	0	36	0	0
ENST00000570010.6	chr16	653	1	3242	1191	157	1894	ZFP1	TGA	TGAA	10.8047	9.60414	1.20052	0	27	24	3	0	3.33271	8.06393	7.64661	0	0	147	34	0	141	0	0
ENST00000296137.7	chr3	223	-1	8469	4404	209	3856	FYCO1	TAG	TAGC	17.2074	16.0069	1.20052	0	43	40	3	0	2.03181	3.63463	5.7441	0	0	78	53	0	72	0	0
ENST00000595329.5	chr19	709	-1	1254	804	126	324	FBXO17	TAG	TAGC	14.8064	14.4062	0.400173	0	37	36	1	0	11.8073	17.9182	3.17597	0	0	249	1	0	243	0	0
ENST00000400075.3	chr21	29	1	4769	1332	215	3222	GABPA	TGA	TGAG	39.6171	34.815	4.80207	0	99	87	12	0	8.30721	26.1374	22.3352	0	0	57	72	0	51	0	0
ENST00000392062.7	chr2	1034	1	5016	915	419	3682	RHBDD1	TGA	TGAG	11.2048	10.0043	1.20052	0	28	25	3	0	2.23382	10.9337	2.8652	0	0	36	49	0	30	0	0
ENST00000303731.8	chr17	172	-1	766	405	110	251	TRAPPC1	TGA	TGAA	106.846	100.443	6.00259	0.400173	267	251	15	1	139.486	248.008	54.569	1.59431	0.00642847	123	2	0.400173	117	3.42028	0.013791
ENST00000243077.7	chr12	510	1	14852	13602	460	790	LRP1	TAG	TAGG	50.8219	50.0216	0.800345	0	127	125	2	0	3.42189	3.67752	1.73988	0	0	396	3	0	390	0	0
ENST00000374782.7	chr17	1006	-1	3460	3102	188	170	CEP131	TGA	TGAC	26.8116	26.4114	0.400173	0	67	66	1	0	7.74901	8.51431	2.12858	0	0	170	0	0	164	0	0
ENST00000345254.9	chr10	309	1	4400	3252	88	1060	SEC24C	TAA	TAAA	84.0362	82.0354	2.00086	0	210	205	5	0	19.0991	25.2261	22.7371	0	0	78	9	0	72	0	0
ENST00000313511.8	chr16	329	-1	1966	1335	73	558	TUFM	TGA	TGAG	455.396	454.196	0.800345	0.400173	1138	1135	2	1	231.636	340.222	10.9636	0.717155	0.00210791	36	8	0.400173	30	13.3391	0.039207
ENST00000290354.6	chr21	112	1	953	801	108	44	CBR3	TAA	TAAA	8.8038	8.40362	0.400173	0	22	21	1	0	9.23798	10.4914	3.7053	0	0	27	3	0	21	0	0
ENST00000292140.9	chr19	823	-1	2546	1890	355	301	PHLDB3	TGA	TGAG	8.00345	8.00345	0	0	20	20	0	0	3.14354	4.23463	0	0	0	69	3	0	63	0	0
ENST00000279034.10	chr20	236	-1	3658	3018	321	319	SOGA1	TGA	TGAA	3.60155	3.60155	0	0	9	9	0	0	0.984569	1.19336	0	0	0	33	3	0	27	0	0
ENST00000396213.7	chr11	235	1	1671	966	258	447	LDHAL6A	TAA	TAAA	2.80121	2.80121	0	0	7	7	0	0	1.67637	2.8998	0	0	0	24	11	0	18	0	0
ENST00000263956.8	chr2	855	-1	4216	2628	66	1522	GTF3C3	TAA	TAAA	81.6352	80.8349	0.400173	0.400173	204	202	1	1	19.3632	30.7591	6.06322	0.262925	0.0085479	42	35	0	36	0	0
ENST00000567147.5	chr16	98	-1	785	741	9	35	RNPS1	TAG	TAGC	124.854	124.854	0	0	312	312	0	0	159.049	168.494	0	0	0	18	1	0	12	0	0
ENST00000534061.6	chr11	841	1	3421	2190	90	1141	NAALAD2	TAG	TAGA	4.00173	4.00173	0	0	10	10	0	0	1.16975	1.82727	0	0	0	18	24	0	12	0	0
ENST00000368926.5	chr1	1075	1	2051	993	102	956	C1orf56	TAA	TAAT	6.40276	6.40276	0	0	16	16	0	0	3.12178	6.4479	0	0	0	63	13	0	57	0	0
ENST00000280772.7	chr10	226	-1	16974	13101	331	3542	ANK3	TAA	TAAC	18.0078	18.0078	0	0	45	45	0	0	1.0609	1.37453	0	0	0	27	78	0	21	0	0
ENST00000314754.12	chr1	1633	1	2175	1290	59	826	CD55	TAG	TAGA	56.0242	55.624	0.400173	0	140	139	1	0	25.7582	43.1194	6.78259	0	0	21	14	0	15	0	0
ENST00000263847.6	chr11	454	-1	4668	2391	104	2173	OSBP	TGA	TGAA	75.6326	74.0319	1.60069	0	189	185	4	0	16.2024	30.9627	15.3913	0	0	75	23	0	69	0	0
ENST00000350498.8	chr7	429	-1	2559	513	43	2003	PDAP1	TAA	TAAC	91.2393	90.439	0.400173	0.400173	228	226	1	1	35.6543	176.294	9.30634	0.199787	0.00113326	207	28	0	201	0	0
ENST00000396394.6	chr11	208	-1	1460	759	391	310	PSMA1	TAA	TAAG	287.324	276.919	10.0043	0.400173	718	692	25	1	196.797	364.848	25.5865	1.29088	0.00353813	39	6	0.400173	33	12.1264	0.033237
ENST00000402686.7	chr9	576	1	2993	2145	154	694	POMT1	TAG	TAGA	41.2178	39.6171	1.60069	0	103	99	4	0	13.7714	18.4695	10.3941	0	0	72	15	0	66	0	0
ENST00000421755.5	chr7	451	1	1527	1329	45	153	AP4M1	TGA	TGAG	9.20397	9.20397	0	0	23	23	0	0	6.02748	6.92548	0	0	0	120	2	0	114	0	0
ENST00000335012.3	chr3	888	-1	7114	720	231	6163	C3orf70	TGA	TGAG	2.00086	1.60069	0.400173	0	5	4	1	0	0.281257	2.22318	1.73235	0	0	150	104	0	144	0	0
ENST00000389749.9	chr14	519	1	3172	837	89	2246	TRMT61A	TAG	TAGG	23.21	22.8098	0.400173	0	58	57	1	0	7.31715	27.2519	4.49632	0	0	165	18	0	159	0	0
ENST00000264350.8	chr4	380	1	3466	3042	145	279	HERC5	TGA	TGAC	41.2178	40.4174	0.800345	0	103	101	2	0	11.892	13.2865	5.51962	0	0	90	3	0	84	0	0
ENST00000423485.6	chr17	488	-1	5650	4563	99	988	TOP2A	TAA	TAAA	489.011	487.01	1.60069	0.400173	1222	1217	4	1	86.5506	106.73	16.1686	0.405033	0.00379492	21	29	0	15	0	0
ENST00000287461.7	chr16	384	-1	3502	1470	332	1700	ZNF689	TAG	TAGA	28.4123	20.4088	8.00345	0	71	51	20	0	8.11315	13.8835	24.1068	0	0	123	33	0	117	0	0
ENST00000378555.8	chr7	653	-1	5941	1644	263	4034	PODXL	TAG	TAGT	26.8116	25.611	1.20052	0	67	64	3	0	4.51297	15.5785	4.56471	0	0	141	66	0	135	0	0
ENST00000317025.13	chr8	198	-1	10723	4281	511	5931	NSD3	TAA	TAAA	38.0164	32.8142	5.20224	0	95	82	13	0	3.54531	7.66507	10.1805	0	0	33	133	0	27	0	0
ENST00000256649.9	chr1	968	-1	3491	1710	542	1239	TRIM45	TGA	TGAT	8.00345	6.80293	1.20052	0	20	17	3	0	2.2926	3.97832	2.21498	0	0	45	20	0	39	0	0
ENST00000221494.10	chr19	71	1	1574	1362	109	103	SF3A2	TGA	TGAG	128.856	124.053	4.80207	0	322	310	12	0	81.865	91.0819	44.0557	0	0	96	1	0	90	0	0
ENST00000347230.9	chr14	308	-1	9629	7587	134	1908	ZFYVE26	TGA	TGAC	22.0095	19.6085	2.40104	0	55	49	6	0	2.28575	2.58448	17.9182	0	0	54	18	0	48	0	0
ENST00000618250.4	chr12	22	1	2025	684	283	1058	RHNO1	TGA	TGAC	14.8064	8.00345	6.80293	0	37	20	17	0	7.31179	11.701	24.0386	0	0	252	22	0	246	0	0
ENST00000317905.10	chr17	929	-1	3624	2943	119	562	RECQL5	TGA	TGAC	19.6085	17.6076	2.00086	0	49	44	5	0	5.41072	5.98287	16.814	0	0	45	3	0	39	0	0
ENST00000228495.11	chr12	749	-1	3875	909	32	2934	KCTD10	TGA	TGAG	44.019	44.019	0	0	110	110	0	0	11.3597	48.4257	0	0	0	153	48	0	147	0	0
ENST00000356628.4	chr9	693	-1	2596	312	337	1947	NRARP	TGA	TGAT	13.2057	2.00086	10.8047	0.400173	33	5	27	1	5.08694	6.41302	32.0613	0.205533	0.0320493	189	26	0.400173	183	2.18674	0.340984
ENST00000299824.6	chr20	259	1	6214	1671	191	4352	PPP1R16B	TAG	TAGT	3.20138	2.00086	1.20052	0	8	5	3	0	0.515188	1.1974	6.28543	0	0	213	57	0	207	0	0
ENST00000555818.5	chr14	330	1	7786	5382	342	2062	SIPA1L1	TAG	TAGG	17.6076	16.4071	1.20052	0	44	41	3	0	2.26144	3.04851	3.51029	0	0	48	36	0	42	0	0
ENST00000406948.7	chr16	741	1	2202	1698	128	376	ACSF3	TGA	TGAC	20.0086	18.8081	1.20052	0	50	47	3	0	9.08657	11.0766	9.37904	0	0	96	3	0	90	0	0
ENST00000648068.1	chr7	702	1	2211	1236	74	901	AGK	TGA	TGAG	88.038	86.8374	1.20052	0	220	217	3	0	39.8182	70.2568	16.2232	0	0	36	18	0	30	0	0
ENST00000441068.6	chr1	1019	-1	1651	1362	108	181	FMO5	TAA	TAAC	2.40104	2.40104	0	0	6	6	0	0	1.45429	1.76287	0	0	0	18	3	0	12	0	0
ENST00000379376.2	chr20	64	-1	5237	948	48	4241	RASSF2	TGA	TGAG	1.20052	1.20052	0	0	3	3	0	0	0.229238	1.26637	0	0	0	51	61	0	45	0	0
ENST00000257879.10	chr12	459	-1	4075	3381	210	484	ITGA7	TAG	TAGG	7.20311	7.20311	0	0	18	18	0	0	1.76763	2.13047	0	0	0	189	5	0	183	0	0
ENST00000007390.3	chr16	51	-1	1165	906	68	191	TSR3	TGA	TGAG	29.6128	28.4123	1.20052	0	74	71	3	0	25.4187	31.3601	17.6547	0	0	48	1	0	42	0	0
ENST00000373711.3	chr6	354	1	748	462	168	118	CDKN1A	TAA	TAAT	11.2048	10.0043	1.20052	0	28	25	3	0	14.9797	21.6544	7.14594	0	0	72	1	0	66	0	0
ENST00000326474.4	chr3	794	1	2673	711	134	1828	C3orf80	TGA	TGAG	1.60069	1.60069	0	0	4	4	0	0	0.598837	2.25132	0	0	0	378	32	0	372	0	0
ENST00000317096.8	chr3	864	-1	1369	1107	55	207	PARL	TAA	TAAA	34.4148	33.2143	1.20052	0	86	83	3	0	25.1387	30.0039	21.8276	0	0	45	5	0	39	0	0
ENST00000359568.10	chr21	212	1	10481	9978	67	436	PCNT	TGA	TGAA	60.4261	60.0259	0.400173	0	151	150	1	0	5.76529	6.01582	5.97272	0	0	114	6	0	108	0	0
ENST00000570819.5	chr16	142	1	788	507	52	229	NAA60	TAA	TAAC	16.4071	12.4053	3.60155	0.400173	41	31	9	1	20.8212	24.4681	69.2606	1.74748	0.0714185	229	0	0.400173	223	1.7945	0.0733401
ENST00000519911.5	chr5	681	1	673	144	74	455	ATP6V0E1	TAG	TAGA	51.2221	48.0207	3.20138	0	128	120	8	0	76.1101	333.477	43.2619	0	0	141	4	0	135	0	0
ENST00000533683.6	chr19	381	-1	2119	1266	282	571	SAMD1	TGA	TGAG	47.2204	42.0181	5.20224	0	118	105	13	0	22.2843	33.1897	18.4477	0	0	252	4	0	246	0	0
ENST00000334619.7	chr11	130	1	1974	1311	85	578	CCKBR	TGA	TGAG	2.00086	2.00086	0	0	5	5	0	0	1.01361	1.52621	0	0	0	39	9	0	33	0	0
ENST00000370888.6	chr6	510	1	3114	1542	246	1326	LRRC1	TAG	TAGA	20.809	17.2074	3.60155	0	52	43	9	0	6.68239	11.1592	14.6405	0	0	93	27	0	87	0	0
ENST00000367941.7	chr6	759	-1	15800	753	162	14885	STX7	TGA	TGAA	19.2083	14.8064	4.4019	0	48	37	11	0	1.21571	19.6632	27.1722	0	0	75	345	0	69	0	0
ENST00000254719.9	chr17	28	1	4295	1818	104	2373	RPA1	TGA	TGAG	186.48	184.48	2.00086	0	466	461	5	0	43.418	101.474	19.2391	0	0	87	40	0	81	0	0
ENST00000515406.2	chr5	571	-1	2384	1533	802	49	TIGD6	TAA	TAAT	7.20311	7.20311	0	0	18	18	0	0	3.02144	4.6987	0	0	0	27	1	0	21	0	0
ENST00000326873.11	chr19	37	1	2566	1269	444	853	STK11	TGA	TGAG	16.0069	13.2057	2.80121	0	40	33	7	0	6.23808	10.4064	6.30903	0	0	402	3	0	396	0	0
ENST00000269389.7	chr17	1048	-1	2190	714	345	1131	SECTM1	TAG	TAGC	1.20052	0.800345	0.400173	0	3	2	1	0	0.548182	1.12093	1.15992	0	0	453	7	0	447	0	0
ENST00000241051.8	chr11	286	1	1696	1503	72	121	DEPDC7	TGA	TGAG	20.0086	19.2083	0	0.800345	50	48	0	2	11.7975	12.78	0	6.61442	0.517562	21	6	0	15	0	0
ENST00000375654.5	chr6	246	-1	2717	1893	402	422	HSPA1L	TAA	TAAT	84.4364	84.4364	0	0	211	211	0	0	31.0771	44.6045	0	0	0	255	2	0	249	0	0
ENST00000308330.3	chr12	559	1	4735	2703	8	2024	LEMD3	TGA	TGAA	49.2212	49.2212	0	0	123	123	0	0	10.3952	18.2099	0	0	0	93	48	0	87	0	0
ENST00000394854.8	chr4	418	-1	4698	1533	724	2441	PPP3CA	TGA	TGAC	68.8297	58.025	10.8047	0	172	145	27	0	14.6508	37.8506	14.9236	0	0	60	48	0	54	0	0
ENST00000223145.10	chr7	67	1	4696	1611	549	2536	GLCCI1	TAA	TAAA	22.4097	18.4079	4.00173	0	56	46	10	0	4.77207	11.4264	7.28912	0	0	102	39	0	96	0	0
ENST00000610432.4	chrX	377	-1	3974	1071	56	2847	MAGT1	TAA	TAAA	221.696	221.696	0	0	554	554	0	0	55.7865	206.999	0	0	0	21	55	0	15	0	0
ENST00000398110.6	chr22	117	-1	1923	1101	299	523	TPST2	TGA	TGAT	14.006	10.4045	3.60155	0	35	26	9	0	7.28343	9.45003	12.0453	0	0	21	7	0	15	0	0
ENST00000471138.5	chr3	451	1	2161	1254	263	644	ARL13B	TAA	TAAA	20.809	17.2074	3.60155	0	52	43	9	0	9.62933	13.722	13.6941	0	0	27	17	0	21	0	0
ENST00000628514.2	chr7	190	1	1546	1383	17	146	SUGCT	TGA	TGAC	6.00259	6.00259	0	0	15	15	0	0	3.88266	4.34027	0	0	0	87	3	0	81	0	0
ENST00000369172.8	chr10	596	-1	827	669	53	105	FAM204A	TAA	TAAC	28.4123	21.6093	6.80293	0	71	54	17	0	34.3558	32.3009	128.357	0	0	51	4	0	45	0	0
ENST00000530878.5	chr1	1350	1	2849	1473	398	978	NOS1AP	TAG	TAGG	7.60328	6.80293	0.800345	0	19	17	2	0	2.66875	4.61842	2.01092	0	0	69	9	0	63	0	0
ENST00000534898.8	chr14	152	1	2566	1719	354	493	KIAA0391	TAG	TAGA	47.6205	41.2178	6.40276	0	119	103	16	0	18.5583	23.9778	18.0869	0	0	21	8	0	15	0	0
ENST00000566497.5	chr15	459	-1	1644	1131	56	457	MFGE8	TAG	TAGT	54.4235	53.223	1.20052	0	136	133	3	0	33.1043	47.0583	21.4378	0	0	27	3	0	21	0	0
ENST00000259939.3	chr6	83	1	4991	879	311	3801	RNF144B	TAA	TAAA	4.00173	3.60155	0.400173	0	10	9	1	0	0.801788	4.09733	1.28673	0	0	33	75	0	27	0	0
ENST00000610283.4	chr14	332	-1	4475	1206	300	2969	DPF3	TAA	TAAA	3.20138	3.20138	0	0	8	8	0	0	0.715392	2.65454	0	0	0	30	38	0	24	0	0
ENST00000367351.4	chr6	836	1	1290	708	53	529	ULBP2	TGA	TGAG	4.4019	4.4019	0	0	11	11	0	0	3.41232	6.21737	0	0	0	27	18	0	21	0	0
ENST00000227868.8	chr11	300	1	2344	1473	78	793	PDHX	TAG	TAGT	62.0267	62.0267	0	0	155	155	0	0	26.4619	42.1091	0	0	0	33	27	0	27	0	0
ENST00000381870.7	chr17	49	1	2425	1170	453	802	CTNS	TGA	TGAC	23.6102	20.809	2.80121	0	59	52	7	0	9.73616	17.7854	6.18368	0	0	192	8	0	186	0	0
ENST00000361603.7	chrX	490	1	6382	5025	196	1161	COL4A5	TAA	TAAC	93.6404	92.0397	1.60069	0	234	230	4	0	14.6726	18.3164	8.16679	0	0	36	26	0	30	0	0
ENST00000359775.10	chr6	863	1	7289	1434	826	5029	ZDHHC14	TGA	TGAC	6.80293	4.00173	2.80121	0	17	10	7	0	0.933315	2.7906	3.39129	0	0	57	85	0	51	0	0
ENST00000330687.8	chr16	533	-1	3369	672	176	2521	CMTM4	TAG	TAGA	5.60242	5.20224	0.400173	0	14	13	1	0	1.66293	7.74143	2.27371	0	0	45	44	0	39	0	0
ENST00000518977.5	chr5	590	-1	2155	1875	225	55	TNIP1	TAG	TAGA	31.2135	28.8124	2.40104	0	78	72	6	0	14.4842	15.3666	10.6713	0	0	48	1	0	42	0	0
ENST00000449692.3	chr11	635	-1	1514	846	25	643	C11orf68	TAG	TAGG	18.0078	18.0078	0	0	45	45	0	0	11.8942	21.2858	0	0	0	111	6	0	105	0	0
ENST00000265164.7	chr4	452	-1	1589	849	44	696	CASP6	TAA	TAAT	24.8107	24.4105	0.400173	0	62	61	1	0	15.614	28.7521	9.09483	0	0	18	20	0	12	0	0
ENST00000398868.7	chr11	555	-1	7090	1593	271	5226	ATL3	TAG	TAGC	68.8297	65.2281	3.60155	0	172	163	9	0	9.70799	40.9467	13.2899	0	0	174	115	0	168	0	0
ENST00000373132.3	chr1	464	-1	3576	1275	176	2125	STK40	TAA	TAAC	10.4045	8.00345	2.40104	0	26	20	6	0	2.90953	6.27722	13.6422	0	0	186	16	0	180	0	0
ENST00000287196.13	chr15	325	-1	2580	1860	453	267	PARP6	TGA	TGAG	3.20138	2.00086	1.20052	0	8	5	3	0	1.24085	1.07573	2.65015	0	0	90	5	0	84	0	0
ENST00000521604.7	chr8	255	-1	2732	873	317	1542	TCEA1	TGA	TGAG	55.2238	54.0233	1.20052	0	138	135	3	0	20.2137	61.8824	3.78712	0	0	51	34	0	45	0	0
ENST00000445061.6	chr3	251	1	3810	3552	191	67	DHX30	TGA	TGAG	174.075	164.471	9.60414	0	435	411	24	0	45.689	46.3038	50.2835	0	0	67	0	0	61	0	0
ENST00000296026.4	chr4	297	-1	1030	291	72	667	CXCL3	TGA	TGAC	0.400173	0.400173	0	0	1	1	0	0	0.388517	1.37516	0	0	0	105	12	0	99	0	0
ENST00000329235.6	chrX	68	-1	2192	441	238	1513	AP1S2	TAA	TAAC	32.414	29.2126	3.20138	0	81	73	8	0	14.7874	66.2417	13.4512	0	0	75	34	0	69	0	0
ENST00000314994.5	chr16	760	-1	3015	531	904	1580	CENPBD1	TAG	TAGA	7.20311	0.800345	6.40276	0	18	2	16	0	2.38909	1.50724	7.0827	0	0	99	22	0	93	0	0
ENST00000252530.9	chr19	693	1	1226	1017	13	196	FAM98C	TAA	TAAA	4.80207	4.80207	0	0	12	12	0	0	3.91686	4.7218	0	0	0	78	2	0	72	0	0
ENST00000368918.8	chr1	1078	1	8762	1314	168	7280	GABPB2	TAA	TAAT	6.40276	4.80207	1.60069	0	16	12	4	0	0.730742	3.65454	9.52792	0	0	48	116	0	42	0	0
ENST00000373063.7	chr6	392	1	5865	1971	452	3442	FOXP4	TAA	TAAG	25.2109	21.6093	3.60155	0	63	54	9	0	4.29853	10.9636	7.96804	0	0	153	34	0	147	0	0
ENST00000310054.9	chr19	768	1	2567	1482	40	1045	CYP2S1	TGA	TGAA	4.80207	4.80207	0	0	12	12	0	0	1.87069	3.24026	0	0	0	282	9	0	276	0	0
ENST00000620139.4	chr2	950	-1	2573	612	280	1681	MREG	TAA	TAAA	3.20138	0.800345	2.40104	0	8	2	6	0	1.24422	1.30775	8.57513	0	0	87	36	0	81	0	0
ENST00000230053.10	chr6	538	-1	6520	939	603	4978	B3GAT2	TAA	TAAA	3.60155	3.60155	0	0	9	9	0	0	0.552385	3.83552	0	0	0	69	99	0	63	0	0
ENST00000593863.5	chr19	787	1	481	405	43	33	RPS19	TAG	TAGA	954.011	954.011	0	0	2383	2383	0	0	1983.39	2355.58	0	0	0	39	1	0	33	0	0
ENST00000647529.1	chrX	720	-1	1388	708	245	435	BCAP31	TAA	TAAG	352.152	324.14	27.6119	0.400173	880	810	69	1	253.712	457.825	112.702	0.919937	0.00200937	267	2	0.400173	261	1.53323	0.00334894
ENST00000352903.6	chr15	221	1	1388	1143	18	227	TEX9	TAA	TAAG	4.00173	4.00173	0	0	10	10	0	0	2.88309	3.50107	0	0	0	18	8	0	12	0	0
ENST00000266551.8	chr12	113	1	1290	555	9	726	KLRG1	TGA	TGAA	1.20052	1.20052	0	0	3	3	0	0	0.930634	2.16309	0	0	0	60	18	0	54	0	0
ENST00000537505.6	chr17	98	1	5864	2556	197	3111	RABEP1	TGA	TGAC	48.4209	38.8167	9.60414	0	121	97	24	0	8.25731	15.1865	48.752	0	0	42	61	0	36	0	0
ENST00000398130.6	chr18	194	1	6133	3618	226	2289	RELCH	TAG	TAGA	30.4131	28.4123	2.00086	0	76	71	5	0	4.95893	7.85303	8.85338	0	0	24	58	0	18	0	0
ENST00000312777.9	chr12	756	1	3106	1464	208	1434	TCHP	TGA	TGAC	13.6059	13.2057	0	0.400173	34	33	0	1	4.38051	9.02028	0	0.27906	0.030937	183	19	0.400173	177	2.26086	0.250642
ENST00000377081.5	chr1	120	1	8701	5439	73	3189	KIF1B	TAA	TAAG	68.4295	68.4295	0	0	171	171	0	0	7.86456	12.5813	0	0	0	165	43	0	159	0	0
ENST00000222266.2	chr19	627	1	558	273	134	151	PSENEN	TGA	TGAC	55.624	45.6197	9.60414	0.400173	139	114	24	1	99.6846	167.105	71.6727	2.65015	0.0158592	150	1	0.400173	144	2.77898	0.0166301
ENST00000396743.7	chrX	211	-1	2637	1668	55	914	OTUD5	TGA	TGAT	66.0285	66.0285	0	0	165	165	0	0	25.0392	39.5854	0	0	0	312	4	0	306	0	0
ENST00000290299.7	chr21	103	-1	711	609	35	67	ATP5PO	TAA	TAAA	352.152	349.351	2.40104	0.400173	880	873	6	1	495.291	573.646	68.601	5.97272	0.0104119	36	1	0.400173	30	13.3391	0.0232532
ENST00000324871.12	chr12	536	-1	1333	798	16	519	METTL1	TGA	TGAC	23.6102	23.6102	0	0	59	59	0	0	17.7121	29.5867	0	0	0	18	12	0	12	0	0
ENST00000315013.9	chr5	4	1	2637	2205	51	381	EXOC3	TAG	TAGC	35.6154	34.0147	1.60069	0	89	85	4	0	13.506	15.4262	31.3861	0	0	102	3	0	96	0	0
ENST00000279804.2	chr16	392	1	1619	573	31	1015	CTF1	TGA	TGAG	1.60069	1.60069	0	0	4	4	0	0	0.988691	2.79353	0	0	0	300	4	0	294	0	0
ENST00000268668.11	chr16	76	1	630	486	81	63	NDUFB10	TGA	TGAG	275.719	271.317	4.00173	0.400173	689	678	10	1	437.649	558.265	49.404	6.35195	0.011378	48	1	0	42	0	0
ENST00000373563.8	chr2	1081	1	5802	3867	189	1746	GIGYF2	TGA	TGAG	54.8236	52.0224	2.80121	0	137	130	7	0	9.44909	13.4529	14.8212	0	0	183	23	0	177	0	0
ENST00000393795.7	chr17	581	-1	1371	621	103	647	PSMC3IP	TGA	TGAG	9.20397	9.20397	0	0	23	23	0	0	6.71333	14.8212	0	0	0	117	13	0	111	0	0
ENST00000322563.8	chr11	786	-1	1855	1032	89	734	WNT11	TGA	TGAG	4.80207	4.00173	0.400173	0.400173	12	10	1	1	2.58872	3.87764	4.49632	0.545194	0.140599	222	8	0.400173	216	1.85265	0.477778
ENST00000330828.2	chr12	177	1	1639	705	198	736	C12orf60	TAG	TAGG	4.4019	4.00173	0.400173	0	11	10	1	0	2.68572	5.67621	2.02107	0	0	42	23	0	36	0	0
ENST00000340356.9	chr20	471	-1	1817	1122	117	578	SOX18	TAG	TAGG	6.40276	6.00259	0.400173	0	16	15	1	0	3.52381	5.3499	3.42028	0	0	126	4	0	120	0	0
ENST00000556529.3	chr12	808	1	764	345	148	271	MAP1LC3B2	TAA	TAAA	56.0242	56.0242	0	0	140	140	0	0	73.3301	162.389	0	0	0	36	5	0	30	0	0
ENST00000374552.9	chrX	318	1	5190	1143	190	3857	EDA	TAG	TAGA	8.00345	6.40276	1.60069	0	20	16	4	0	1.54209	5.60172	8.42469	0	0	87	52	0	81	0	0
ENST00000375299.8	chr13	297	1	2325	1398	33	894	UPF3A	TGA	TGAG	4.00173	4.00173	0	0	10	10	0	0	1.72117	2.86246	0	0	0	60	16	0	54	0	0
ENST00000379378.8	chr16	552	1	2065	1209	67	789	E2F4	TGA	TGAC	26.8116	26.8116	0	0	67	67	0	0	12.9838	22.1766	0	0	0	93	6	0	87	0	0
ENST00000392837.9	chr12	724	1	5003	1650	58	3295	RIC8B	TAA	TAAA	16.4071	16.4071	0	0	41	41	0	0	3.27945	9.94368	0	0	0	54	61	0	48	0	0
ENST00000360001.10	chr1	16	-1	1911	1056	257	598	SDF4	TGA	TGAG	78.0336	60.4261	17.6076	0	195	151	44	0	40.8339	57.2216	68.512	0	0	192	9	0	186	0	0
ENST00000323180.10	chr11	335	-1	3630	1872	362	1396	PHF21A	TAA	TAAC	6.80293	5.60242	1.20052	0	17	14	3	0	1.87409	2.99274	3.31635	0	0	57	22	0	51	0	0
ENST00000322088.11	chr19	1097	1	5307	1737	39	3531	PPP2R1A	TGA	TGAT	502.217	491.812	10.0043	0.400173	1255	1229	25	1	94.6329	283.139	256.521	0.113331	0.000400267	222	59	0	216	0	0
ENST00000451301.5	chrX	456	-1	1785	834	296	655	MORF4L2	TGA	TGAG	550.637	469.402	80.4347	0.800345	1376	1173	201	2	308.48	562.833	271.739	1.2219	0.00217098	72	13	0	66	0	0
ENST00000370132.8	chr1	843	-1	10754	1416	8	9330	DBT	TGA	TGAA	25.611	25.2109	0	0.400173	64	63	0	1	2.38154	17.8043	0	0.0428909	0.00240902	21	183	0.400173	15	26.6782	1.49841
ENST00000219431.4	chr16	2	1	1148	864	225	59	MPG	TGA	TGAG	49.2212	45.6197	3.60155	0	123	114	9	0	42.8756	52.8005	16.0069	0	0	39	1	0	33	0	0
ENST00000216832.9	chr14	172	1	3492	2121	20	1351	PNN	TAA	TAAT	118.451	118.451	0	0	296	296	0	0	33.9207	55.8468	0	0	0	51	37	0	45	0	0
ENST00000611699.1	chr22	228	1	858	609	27	222	NOL12	TGA	TGAG	32.0138	32.0138	0	0	80	80	0	0	37.3121	52.5678	0	0	0	30	4	0	24	0	0
ENST00000252288.7	chr19	46	-1	1076	678	71	327	GAMT	TGA	TGAG	36.0155	36.0155	0	0	90	90	0	0	33.4717	53.1203	0	0	0	129	4	0	123	0	0
ENST00000392622.3	chr1	1152	-1	502	264	153	85	S100A13	TAA	TAAA	51.6223	44.4192	7.20311	0	129	111	18	0	102.833	168.254	47.0791	0	0	39	1	0	33	0	0
ENST00000394957.8	chr10	284	-1	4669	903	75	3691	VSIR	TAG	TAGC	1.60069	1.60069	0	0	4	4	0	0	0.342834	1.77264	0	0	0	54	40	0	48	0	0
ENST00000329276.10	chr20	33	1	1868	1752	23	93	NOP56	TAG	TAGA	190.882	190.882	0	0	477	477	0	0	102.185	108.951	0	0	0	51	1	0	45	0	0
ENST00000219611.7	chr16	18	1	4843	3228	501	1114	CAPN15	TGA	TGAC	12.4053	11.605	0.800345	0	31	29	2	0	2.5615	3.59511	1.5975	0	0	63	5	0	57	0	0
ENST00000266546.10	chr12	85	1	4140	2838	444	858	CLSTN3	TAA	TAAG	38.8167	36.4157	2.40104	0	97	91	6	0	9.37602	12.8315	5.40774	0	0	45	4	0	39	0	0
ENST00000220514.8	chr15	98	-1	1156	657	24	475	OIP5	TGA	TGAT	29.6128	29.6128	0	0	74	74	0	0	25.6166	45.0727	0	0	0	18	15	0	12	0	0
ENST00000229030.4	chr12	915	1	3236	1713	478	1045	FZD10	TGA	TGAA	3.20138	2.40104	0.800345	0	8	6	2	0	0.989302	1.40166	1.67436	0	0	138	14	0	132	0	0
ENST00000372887.5	chr20	285	1	724	162	297	265	PKIG	TAG	TAGG	4.4019	2.00086	2.40104	0	11	5	6	0	6.07997	12.351	8.08429	0	0	96	1	0	90	0	0
ENST00000325285.8	chr9	660	-1	2317	1668	162	487	FBXW5	TGA	TGAG	16.8072	15.6067	1.20052	0	42	39	3	0	7.25388	9.35655	7.4106	0	0	168	2	0	162	0	0
ENST00000389074.6	chr5	179	1	727	450	115	162	SHISAL2B	TAA	TAAC	1.60069	1.60069	0	0	4	4	0	0	2.20177	3.55709	0	0	0	66	3	0	60	0	0
ENST00000305572.12	chr4	436	1	2958	1497	196	1265	NPNT	TGA	TGAT	3.60155	3.20138	0.400173	0	9	8	1	0	1.21756	2.13853	2.0417	0	0	39	24	0	33	0	0
ENST00000590853.5	chr19	382	-1	1056	342	179	535	PRKACA	TAA	TAAA	6.40276	5.60242	0.800345	0	16	14	2	0	6.06322	16.3813	4.4712	0	0	105	5	0	99	0	0
ENST00000558134.5	chr15	446	-1	926	525	8	393	SEC11A	TGA	TGAT	82.4355	82.4355	0	0	206	206	0	0	89.0233	157.02	0	0	0	57	5	0	51	0	0
ENST00000300027.12	chr15	462	1	4668	3774	98	796	FANCI	TAA	TAAA	142.461	142.461	0	0	356	356	0	0	30.5187	37.7481	0	0	0	18	17	0	12	0	0
ENST00000585334.1	chr19	84	-1	729	564	93	72	DIRAS1	TGA	TGAG	7.20311	7.20311	0	0	18	18	0	0	9.8808	12.7715	0	0	0	39	1	0	33	0	0
ENST00000333219.8	chr13	269	1	5074	807	866	3401	ING1	TAG	TAGT	5.20224	4.4019	0.800345	0	13	11	2	0	1.02527	5.45464	0.924186	0	0	24	77	0	18	0	0
ENST00000316626.5	chr3	559	-1	1591	1269	226	96	GSK3B	TGA	TGAA	36.4157	34.4148	2.00086	0	91	86	5	0	22.8886	27.1197	8.85338	0	0	96	0	0	90	0	0
ENST00000332303.5	chr15	26	-1	4793	882	118	3793	NSMCE3	TGA	TGAA	27.6119	27.2117	0.400173	0	69	68	1	0	5.76088	30.8523	3.39129	0	0	192	68	0	186	0	0
ENST00000567759.5	chr16	694	-1	3834	2577	177	1080	TAF1C	TGA	TGAG	19.2083	16.4071	2.80121	0	48	41	7	0	5.00999	6.36673	15.826	0	0	153	12	0	147	0	0
ENST00000301788.12	chr11	535	1	746	486	63	197	POLR2G	TGA	TGAG	125.254	119.652	5.60242	0	313	299	14	0	167.901	246.197	88.9272	0	0	141	3	0	135	0	0
ENST00000293894.4	chr16	41	1	3042	1308	147	1587	SOX8	TGA	TGAG	1.60069	1.60069	0	0	4	4	0	0	0.526197	1.22377	0	0	0	378	25	0	372	0	0
ENST00000400199.5	chr21	18	-1	7517	3444	598	3475	NRIP1	TAA	TAAA	18.8081	15.6067	3.20138	0	47	39	8	0	2.50208	4.53157	5.35348	0	0	66	83	0	60	0	0
ENST00000257663.4	chr7	344	-1	832	369	225	238	TMEM60	TGA	TGAC	16.0069	10.4045	5.60242	0	40	26	14	0	19.2391	28.1964	24.8996	0	0	51	5	0	45	0	0
ENST00000408999.3	chr2	530	1	5419	5244	71	104	RGPD4	TAA	TAAA	16.8072	16.8072	0	0	42	42	0	0	3.10154	3.20504	0	0	0	60	1	0	54	0	0
ENST00000504087.6	chr4	504	-1	8753	4257	1032	3464	ANKRD50	TAA	TAAA	32.8142	25.611	7.20311	0	82	64	18	0	3.7489	6.01622	6.97975	0	0	18	70	0	12	0	0
ENST00000610724.4	chr7	295	-1	2120	1308	5	807	TBL2	TGA	TGAG	61.2264	60.4261	0	0.800345	153	151	0	2	28.8804	46.1973	0	0.991754	0.0214678	324	9	0.800345	318	2.51681	0.0544796
ENST00000354366.8	chr14	424	-1	13963	3462	31	10470	NRDE2	TAG	TAGA	20.809	20.809	0	0	52	52	0	0	1.49029	6.01068	0	0	0	105	141	0	99	0	0
ENST00000339397.4	chr5	361	1	2810	1257	66	1487	SRFBP1	TGA	TGAT	33.6145	33.6145	0	0	84	84	0	0	11.9625	26.7418	0	0	0	33	36	0	27	0	0
ENST00000314607.10	chr1	446	1	6949	4614	74	2261	ZMYM4	TAA	TAAA	75.2324	72.8314	2.40104	0	188	182	6	0	10.8264	15.7849	32.4464	0	0	99	47	0	93	0	0
ENST00000367679.6	chr1	1435	1	2721	654	442	1625	CACYBP	TGA	TGAG	308.133	279.32	28.8124	0	770	698	72	0	113.243	427.095	65.1865	0	0	33	39	0	27	0	0
ENST00000409757.9	chr4	72	1	4902	2049	137	2716	TBC1D14	TGA	TGAG	15.6067	15.6067	0	0	39	39	0	0	3.18375	7.61675	0	0	0	72	33	0	66	0	0
ENST00000295148.9	chr2	75	-1	3803	2133	90	1580	WDCP	TGA	TGAT	30.4131	28.8124	1.60069	0	76	72	4	0	7.99714	13.5079	17.7854	0	0	63	19	0	57	0	0
ENST00000301396.8	chr17	69	-1	3628	3510	70	48	PELP1	TAG	TAGC	170.874	170.874	0	0	427	427	0	0	47.0986	48.682	0	0	0	48	1	0	42	0	0
ENST00000366835.8	chr1	1721	-1	4064	2391	276	1397	TMEM63A	TGA	TGAG	16.0069	12.8055	3.20138	0	40	32	8	0	3.93871	5.35572	11.5992	0	0	21	11	0	15	0	0
ENST00000456909.6	chr2	1015	1	3573	3234	87	252	STK11IP	TGA	TGAG	20.809	19.6085	1.20052	0	52	49	3	0	5.82395	6.06322	13.7991	0	0	126	4	0	120	0	0
ENST00000367419.10	chr6	828	1	1898	960	34	904	GINM1	TAA	TAAA	28.4123	28.4123	0	0	71	71	0	0	14.9696	29.5961	0	0	0	75	16	0	69	0	0
ENST00000269346.9	chr17	888	1	3388	1572	11	1805	TTYH2	TAA	TAAC	8.40362	8.40362	0	0	21	21	0	0	2.48041	5.34582	0	0	0	261	13	0	255	0	0
ENST00000322536.8	chr11	920	1	3172	2595	79	498	DDX10	TAA	TAAA	72.8314	70.4304	2.40104	0	182	176	6	0	22.9607	27.1408	30.3929	0	0	42	10	0	36	0	0
ENST00000537169.1	chrX	429	1	3273	1107	450	1716	ARMCX3	TAA	TAAC	48.4209	34.815	13.2057	0.400173	121	87	33	1	14.794	31.4499	29.346	0.233201	0.007415	21	52	0	15	0	0
ENST00000220669.10	chr8	350	-1	2139	774	13	1352	ZFAND1	TAG	TAGT	26.4114	26.4114	0	0	66	66	0	0	12.3475	34.1232	0	0	0	171	24	0	165	0	0
ENST00000215793.13	chr22	151	-1	5045	2349	96	2600	SF3A1	TAG	TAGA	268.516	260.913	7.20311	0.400173	671	652	18	1	53.2241	111.074	75.0324	0.153913	0.00138568	231	37	0	225	0	0
ENST00000529691.1	chr11	1045	-1	3339	1914	214	1211	ZNF202	TAG	TAGC	2.40104	2.40104	0	0	6	6	0	0	0.719088	1.25446	0	0	0	147	19	0	141	0	0
ENST00000271002.14	chr1	700	-1	903	501	76	326	ITGB3BP	TGA	TGAG	66.0285	58.8254	7.20311	0	165	147	18	0	73.1212	117.416	94.7777	0	0	63	9	0	57	0	0
ENST00000056233.4	chr7	126	1	3695	2052	295	1348	NFE2L3	TGA	TGAG	22.8098	20.809	2.00086	0	57	52	5	0	6.17316	10.1408	6.78259	0	0	36	34	0	30	0	0
ENST00000555220.5	chr14	283	-1	1395	228	728	439	ZBTB25	TAA	TAAG	0.800345	0.800345	0	0	2	2	0	0	0.573724	3.51029	0	0	0	180	6	0	174	0	0
ENST00000494751.5	chr6	309	-1	686	375	242	69	CUTA	TGA	TGAA	140.461	122.053	18.0078	0.400173	351	305	45	1	204.753	325.474	74.4123	5.7996	0.017819	30	1	0.400173	24	16.6739	0.0512295
ENST00000266673.9	chr12	594	1	5611	978	588	4045	TMEM19	TGA	TGAA	22.0095	16.8072	5.20224	0	55	42	13	0	3.92256	17.1853	8.84735	0	0	165	80	0	159	0	0
ENST00000398316.7	chr13	149	1	5669	3396	81	2192	FNDC3A	TGA	TGAA	41.2178	40.4174	0.800345	0	103	101	2	0	7.27073	11.9015	9.8808	0	0	21	67	0	15	0	0
ENST00000344099.4	chr19	522	-1	2918	1896	148	874	ZNF14	TAA	TAAG	5.20224	4.4019	0.800345	0	13	11	2	0	1.78281	2.32168	5.40774	0	0	48	20	0	42	0	0
ENST00000337343.8	chr13	112	1	4201	3630	15	556	DGKH	TAA	TAAT	7.60328	7.60328	0	0	19	19	0	0	1.80987	2.09457	0	0	0	96	13	0	90	0	0
ENST00000506447.5	chr18	52	1	7915	7581	74	260	CEP192	TAA	TAAC	27.2117	26.8116	0.400173	0	68	67	1	0	3.438	3.53668	5.40774	0	0	21	3	0	15	0	0
ENST00000614261.4	chr2	1062	1	4930	2424	152	2354	ARMC9	TAA	TAAG	23.6102	23.6102	0	0	59	59	0	0	4.78908	9.74017	0	0	0	669	22	0	663	0	0
ENST00000305879.8	chr12	438	-1	762	471	80	211	GTSF1	TAA	TAAC	1.60069	1.20052	0.400173	0	4	3	1	0	2.10064	2.54887	5.00216	0	0	87	4	0	81	0	0
ENST00000531165.5	chr11	360	-1	3605	1512	273	1820	CELF1	TGA	TGAG	126.054	120.852	5.20224	0	315	302	13	0	34.9665	79.9286	19.0558	0	0	27	26	0	21	0	0
ENST00000476842.1	chr3	358	1	477	147	145	185	SMIM4	TGA	TGAC	24.0104	17.2074	6.80293	0	60	43	17	0	50.3362	117.057	46.9168	0	0	162	2	0	156	0	0
ENST00000327490.8	chr17	951	1	1401	462	152	787	UBALD2	TGA	TGAG	19.6085	17.2074	2.40104	0	49	43	6	0	13.996	37.2455	15.7963	0	0	228	15	0	222	0	0
ENST00000275016.3	chr6	466	-1	2387	1377	230	780	CYP39A1	TGA	TGAC	4.4019	3.60155	0.800345	0	11	9	2	0	1.84411	2.61551	3.47976	0	0	69	17	0	63	0	0
ENST00000389156.9	chr5	228	-1	6073	1980	213	3880	FAM169A	TGA	TGAA	15.6067	15.6067	0	0	39	39	0	0	2.56986	7.88219	0	0	0	39	96	0	33	0	0
ENST00000432561.6	chr12	937	-1	2603	1962	68	573	CHFR	TAA	TAAG	6.40276	6.40276	0	0	16	16	0	0	2.45976	3.26338	0	0	0	57	5	0	51	0	0
ENST00000589018.5	chr19	677	-1	399	246	89	64	ZFP30	TAG	TAGG	2.00086	1.60069	0.400173	0	5	4	1	0	5.01469	6.50687	4.49632	0	0	63	1	0	57	0	0
ENST00000215912.9	chr22	171	-1	2422	759	178	1485	PIK3IP1	TGA	TGAG	2.00086	2.00086	0	0	5	5	0	0	0.82612	2.63618	0	0	0	318	16	0	312	0	0
ENST00000337392.10	chr19	868	1	2425	1977	10	438	CLPTM1	TAG	TAGT	128.055	128.055	0	0	320	320	0	0	52.8063	64.7725	0	0	0	147	1	0	141	0	0
ENST00000539286.5	chr7	421	1	654	264	123	267	BRI3	TGA	TGAT	11.2048	10.0043	1.20052	0	28	25	3	0	17.1328	37.8951	9.76031	0	0	72	1	0	66	0	0
ENST00000305242.9	chr10	118	-1	3527	3102	87	338	ARMC4	TGA	TGAA	12.8055	11.605	1.20052	0	32	29	3	0	3.63071	3.74114	13.7991	0	0	39	7	0	33	0	0
ENST00000643390.1	chr1	752	1	1828	1479	116	233	MIGA1	TAA	TAAA	22.0095	21.2091	0.800345	0	55	53	2	0	12.0402	14.3402	6.89953	0	0	96	8	0	90	0	0
ENST00000258436.10	chr2	517	-1	5248	1392	72	3784	MFSD9	TAG	TAGA	5.60242	5.60242	0	0	14	14	0	0	1.06753	4.02472	0	0	0	63	70	0	57	0	0
ENST00000647468.2	chr6	866	-1	3891	1932	118	1841	SERAC1	TAA	TAAC	21.6093	21.2091	0.400173	0	54	53	1	0	5.55367	10.9778	3.39129	0	0	30	26	0	24	0	0
ENST00000395769.6	chr10	167	-1	1803	843	233	727	2020-03-08	TGA	TGAT	3.20138	2.80121	0.400173	0	8	7	1	0	1.77559	3.3229	1.71748	0	0	36	10	0	30	0	0
ENST00000381280.4	chr14	322	1	3621	1272	247	2102	SMOC1	TAA	TAAG	55.624	50.8219	4.80207	0	139	127	12	0	15.3615	39.9543	19.4416	0	0	108	25	0	102	0	0
ENST00000532090.2	chr11	625	-1	4766	2604	205	1957	AP5B1	TGA	TGAG	33.2143	30.4131	2.80121	0	83	76	7	0	6.96901	11.6794	13.6644	0	0	183	25	0	177	0	0
ENST00000578049.3	chr1	986	-1	6877	615	128	6134	SEC22B	TGA	TGAA	43.2186	34.4148	8.8038	0	108	86	22	0	6.28452	55.9591	68.7797	0	0	24	113	0	18	0	0
ENST00000348459.10	chr10	419	1	3083	2484	128	471	HELLS	TAA	TAAA	192.083	188.081	3.60155	0.400173	480	470	9	1	62.3039	75.717	28.1371	0.849623	0.011221	18	17	0	12	0	0
ENST00000512111.1	chr4	366	-1	3200	1830	379	991	KLHL8	TGA	TGAT	28.0121	25.611	2.40104	0	70	64	6	0	8.75377	13.9951	6.33519	0	0	27	20	0	21	0	0
ENST00000306627.7	chr3	102	1	1466	549	213	704	UBE2E1	TAA	TAAA	131.257	121.252	9.20397	0.800345	328	303	23	2	89.5338	220.86	43.2111	1.13685	0.00514739	57	17	0.400173	51	7.84652	0.0355271
ENST00000313732.8	chr16	704	-1	3397	894	347	2156	ZDHHC7	TGA	TGAG	12.4053	4.4019	8.00345	0	31	11	20	0	3.65185	4.92382	23.0647	0	0	60	28	0	54	0	0
ENST00000381309.7	chr9	38	1	4610	3138	559	913	KDM4C	TAG	TAGT	22.4097	22.0095	0.400173	0	56	55	1	0	4.8611	7.01386	0.715872	0	0	117	13	0	111	0	0
ENST00000374847.5	chr9	365	-1	4178	1179	295	2704	TMEM246	TAG	TAGG	17.6076	12.8055	4.4019	0.400173	44	32	11	1	4.21436	10.8613	14.9217	0.147993	0.0136256	117	47	0.400173	111	3.60516	0.331926
ENST00000376936.9	chr1	129	-1	2751	2625	32	94	EXOSC10	TAG	TAGT	114.049	114.049	0	0	285	285	0	0	41.4574	43.4473	0	0	0	75	1	0	69	0	0
ENST00000512960.5	chr4	514	1	2955	2496	393	66	JADE1	TGA	TGAT	36.4157	35.2152	1.20052	0	91	88	3	0	12.3234	14.1086	3.05475	0	0	51	1	0	45	0	0
ENST00000252329.3	chr7	18	-1	962	336	547	79	PSMG3	TGA	TGAC	36.0155	34.815	1.20052	0	90	87	3	0	37.4382	103.616	2.19473	0	0	79	0	0	73	0	0
ENST00000264639.9	chr17	477	1	2102	1572	158	372	PSMD3	TGA	TGAG	251.308	237.302	14.006	0	628	593	35	0	119.557	150.956	88.6458	0	0	348	1	0	342	0	0
ENST00000262367.9	chr16	149	-1	10758	7296	804	2658	CREBBP	TAG	TAGC	94.4407	87.2376	7.20311	0	236	218	18	0	8.77865	11.9569	8.95909	0	0	69	31	0	63	0	0
ENST00000606117.1	chr6	63	1	3877	900	290	2687	SIRT5	TAA	TAAG	13.2057	10.4045	2.80121	0	33	26	7	0	3.40616	11.5605	9.65934	0	0	36	49	0	30	0	0
ENST00000356413.5	chrX	321	1	1637	987	313	337	IGBP1	TGA	TGAT	25.2109	23.6102	1.60069	0	63	59	4	0	15.4007	23.9212	5.11403	0	0	174	5	0	168	0	0
ENST00000373547.8	chr9	483	-1	4073	885	94	3094	PPP6C	TGA	TGAG	123.653	120.852	2.80121	0	309	302	7	0	30.3593	136.556	29.8001	0	0	21	58	0	15	0	0
ENST00000321867.6	chr12	923	1	5277	3120	374	1783	ULK1	TGA	TGAC	19.2083	16.0069	3.20138	0	48	40	8	0	3.64	5.13042	8.55984	0	0	108	13	0	102	0	0
ENST00000309971.8	chr9	531	1	3276	2064	100	1112	GLE1	TGA	TGAT	59.2255	59.2255	0	0	148	148	0	0	18.0786	28.6945	0	0	0	261	19	0	255	0	0
ENST00000262525.6	chr16	390	-1	6038	2577	205	3256	ZNF629	TGA	TGAA	35.6154	31.2135	4.00173	0.400173	89	78	10	1	5.89854	12.1123	19.5206	0.122903	0.0101469	90	46	0	84	0	0
ENST00000392568.7	chr14	543	-1	809	636	97	76	NUDT14	TGA	TGAG	6.80293	6.40276	0.400173	0	17	16	1	0	8.40906	10.0672	4.12549	0	0	76	0	0	70	0	0
ENST00000454497.6	chr4	549	-1	7024	3117	132	3775	OTUD4	TGA	TGAT	24.4105	24.0104	0	0.400173	61	60	0	1	3.4753	7.70303	0	0.106006	0.0137616	81	77	0	75	0	0
ENST00000394894.8	chr5	453	1	3050	2640	106	304	KIF20A	TAA	TAAG	147.664	144.862	2.80121	0	369	362	7	0	48.4143	54.8721	26.4265	0	0	36	6	0	30	0	0
ENST00000376958.5	chr13	218	1	8839	1290	65	7484	GPR180	TGA	TGAT	35.6154	35.6154	0	0	89	89	0	0	4.02934	27.6088	0	0	0	51	170	0	45	0	0
ENST00000433688.2	chr11	557	-1	5671	2004	147	3520	C11orf95	TAG	TAGC	10.0043	9.60414	0.400173	0	25	24	1	0	1.76412	4.79249	2.72226	0	0	105	43	0	99	0	0
ENST00000381663.8	chrX	0	1	1818	939	238	641	PLCXD1	TGA	TGAC	18.0078	16.4071	1.20052	0.400173	45	41	3	1	9.90526	17.4729	5.04419	0.624294	0.0357292	66	6	0.400173	60	6.66954	0.381707
ENST00000350669.5	chr12	207	-1	1258	972	92	194	LDHB	TGA	TGAC	1877.61	1831.19	41.6179	4.80207	4692	4576	103	12	1492.54	1883.94	452.369	24.7529	0.0131389	21	4	2.80121	15	186.747	0.0991259
ENST00000341541.8	chr11	1128	-1	1259	645	464	150	THYN1	TAA	TAAC	49.6214	42.8185	6.80293	0	124	107	17	0	39.4133	66.3852	14.6615	0	0	141	1	0	135	0	0
ENST00000313115.11	chr5	599	-1	426	174	74	178	ATOX1	TAG	TAGC	92.84	88.4381	4.00173	0.400173	232	221	10	1	217.934	508.265	54.0774	2.24816	0.0044232	54	1	0.400173	48	8.33693	0.0164027
ENST00000279068.11	chr20	420	1	2531	1125	186	1220	LSM14B	TGA	TGAG	24.8107	24.4105	0.400173	0	62	61	1	0	9.80273	21.6982	2.15147	0	0	177	21	0	171	0	0
ENST00000323116.10	chr3	855	1	7270	3501	250	3519	ATP11B	TAA	TAAA	38.4166	35.2152	3.20138	0	96	88	8	0	5.28426	10.0586	12.8055	0	0	45	80	0	39	0	0
ENST00000434013.6	chr14	360	-1	830	573	27	230	NPC2	TAG	TAGC	49.6214	48.8211	0.800345	0	124	122	2	0	59.7848	85.2025	29.6424	0	0	84	1	0	78	0	0
ENST00000361055.9	chr3	425	-1	2066	1359	6	701	UBA3	TAA	TAAG	49.6214	49.2212	0	0.400173	124	123	0	1	24.0181	36.2187	0	0.57086	0.0157615	81	16	0.400173	75	5.33563	0.147317
ENST00000314328.14	chr22	97	1	6718	3321	288	3109	SPECC1L	TGA	TGAG	63.6274	60.4261	3.20138	0	159	151	8	0	9.47119	18.1951	11.1159	0	0	27	33	0	21	0	0
ENST00000358527.6	chr1	510	1	1847	1089	394	364	EXO5	TGA	TGAA	5.60242	5.20224	0.400173	0	14	13	1	0	3.03325	4.77708	1.01567	0	0	75	1	0	69	0	0
ENST00000397801.6	chr11	1076	1	4483	4128	140	215	ROBO3	TGA	TGAC	8.00345	8.00345	0	0	20	20	0	0	1.78529	1.93882	0	0	0	18	3	0	12	0	0
ENST00000371142.9	chr10	437	-1	6055	1737	171	4147	TM9SF3	TAG	TAGA	167.272	159.669	7.20311	0.400173	418	399	18	1	27.6255	91.9222	42.1234	0.0964969	0.00104977	45	97	0	39	0	0
ENST00000389017.5	chr17	182	-1	2530	1041	761	728	BORCS6	TGA	TGAC	11.2048	11.2048	0	0	28	28	0	0	4.42879	10.7635	0	0	0	93	6	0	87	0	0
ENST00000588184.2	chr10	587	-1	921	672	45	204	C10orf82	TAG	TAGA	1.60069	1.60069	0	0	4	4	0	0	1.73799	2.38198	0	0	0	33	7	0	27	0	0
ENST00000295500.8	chr2	775	-1	3885	2580	339	966	GPR155	TAA	TAAA	6.80293	6.00259	0.800345	0	17	15	2	0	1.75108	2.32658	2.3609	0	0	39	21	0	33	0	0
ENST00000581322.6	chr17	860	1	6196	966	868	4362	PITPNC1	TAA	TAAC	7.20311	3.20138	4.00173	0	18	8	10	0	1.16254	3.31406	4.61028	0	0	60	96	0	54	0	0
ENST00000455140.7	chr19	430	-1	3171	2700	19	452	EPS15L1	TAG	TAGG	53.6231	53.6231	0	0	134	134	0	0	16.9105	19.8604	0	0	0	342	3	0	336	0	0
ENST00000391338.3	chr5	337	1	1805	273	66	1466	SRP19	TAA	TAAG	35.2152	32.414	1.20052	1.60069	88	81	3	4	19.5098	118.733	18.1897	1.09188	0.0091961	54	15	0	48	0	0
ENST00000343043.7	chr1	1212	1	1604	1164	162	278	DAP3	TAA	TAAG	102.044	92.0397	10.0043	0	255	230	25	0	63.6185	79.0719	61.755	0	0	177	4	0	171	0	0
ENST00000598334.5	chr18	108	1	3156	2142	320	694	DTNA	TAA	TAAG	33.2143	32.414	0.800345	0	83	81	2	0	10.5242	15.1326	2.50108	0	0	252	10	0	246	0	0
ENST00000543610.6	chr16	388	-1	1318	963	308	47	CCDC189	TGA	TGAC	5.60242	3.60155	2.00086	0	14	9	5	0	4.25069	3.73993	6.49631	0	0	47	0	0	41	0	0
ENST00000359626.10	chr7	279	1	3285	2166	140	979	TYW1	TGA	TGAG	27.6119	23.21	4.4019	0	69	58	11	0	8.40545	10.7156	31.4421	0	0	24	17	0	18	0	0
ENST00000264595.7	chr4	657	-1	1992	1008	56	928	AGA	TAA	TAAT	21.2091	21.2091	0	0	53	53	0	0	10.6472	21.0408	0	0	0	30	18	0	24	0	0
ENST00000505747.6	chr2	202	-1	2160	1479	13	668	THUMPD2	TAG	TAGC	28.0121	28.0121	0	0	70	70	0	0	12.9686	18.9399	0	0	0	156	11	0	150	0	0
ENST00000340096.11	chrX	52	1	3567	3006	318	243	OFD1	TAA	TAAC	26.8116	25.611	1.20052	0	67	64	3	0	7.51656	8.51997	3.77521	0	0	24	10	0	18	0	0
ENST00000620338.4	chr16	569	-1	2020	1602	331	87	ACD	TGA	TGAG	27.6119	27.6119	0	0	69	69	0	0	13.6693	17.2359	0	0	0	45	3	0	39	0	0
ENST00000373825.7	chr6	342	-1	4303	1935	36	2332	SRPK1	TAA	TAAG	230.099	228.499	1.60069	0	575	571	4	0	53.4741	118.087	44.4636	0	0	303	39	0	297	0	0
ENST00000254480.10	chr3	250	-1	6309	3285	90	2934	SMARCC1	TAG	TAGC	258.511	257.311	1.20052	0	646	643	3	0	40.975	78.3291	13.3391	0	0	39	44	0	33	0	0
ENST00000255784.5	chr22	297	1	1225	657	98	470	CCDC134	TAG	TAGC	28.0121	27.2117	0.800345	0	70	68	2	0	22.867	41.4182	8.16679	0	0	93	3	0	87	0	0
ENST00000596085.1	chr19	1247	1	424	144	171	109	ZNF551	TGA	TGAG	1.20052	0.800345	0.400173	0	3	2	1	0	2.83141	5.55795	2.34019	0	0	72	3	0	66	0	0
ENST00000637969.1	chr16	463	1	2844	1647	22	1175	FTO	TGA	TGAG	62.0267	62.0267	0	0	155	155	0	0	21.8097	37.6604	0	0	0	48	23	0	42	0	0
ENST00000314583.8	chr3	571	-1	1947	1428	78	441	HCLS1	TGA	TGAC	4.80207	4.80207	0	0	12	12	0	0	2.46639	3.36279	0	0	0	90	3	0	84	0	0
ENST00000389120.8	chr9	366	1	3893	2895	82	916	RNF20	TGA	TGAT	61.2264	59.6257	1.60069	0	153	149	4	0	15.7273	20.5961	19.5206	0	0	51	22	0	45	0	0
ENST00000313117.11	chr2	194	-1	2311	684	99	1528	SRSF7	TGA	TGAA	352.952	329.742	23.21	0	882	824	58	0	152.727	482.079	234.445	0	0	63	31	0	57	0	0
ENST00000355112.8	chr15	482	1	5195	4221	93	881	BLM	TAA	TAAC	56.0242	55.2238	0.800345	0	140	138	2	0	10.7842	13.0831	8.60586	0	0	51	16	0	45	0	0
ENST00000261839.12	chr15	203	-1	6932	5196	162	1574	MYO5C	TAG	TAGC	10.4045	8.8038	1.60069	0	26	22	4	0	1.50094	1.69434	9.8808	0	0	39	35	0	33	0	0
ENST00000303586.11	chr19	594	1	2534	1842	372	320	ZNF30	TAA	TAAG	4.4019	2.40104	2.00086	0	11	6	5	0	1.73713	1.30349	5.37866	0	0	123	5	0	117	0	0
ENST00000379052.10	chr6	74	1	2639	678	215	1746	RBM24	TAG	TAGA	2.80121	2.40104	0.400173	0	7	6	1	0	1.06147	3.54135	1.86127	0	0	126	37	0	120	0	0
ENST00000356136.8	chr11	785	1	5072	2067	192	2813	UVRAG	TGA	TGAA	11.2048	10.8047	0.400173	0	28	27	1	0	2.20915	5.22722	2.08423	0	0	54	44	0	48	0	0
ENST00000372764.4	chr10	315	1	2298	1263	112	923	PLAU	TGA	TGAG	2.80121	2.80121	0	0	7	7	0	0	1.21898	2.2179	0	0	0	153	16	0	147	0	0
ENST00000414468.3	chr19	1229	1	10124	1851	254	8019	ZNF805	TGA	TGAG	12.8055	11.605	1.20052	0	32	29	3	0	1.26487	6.26959	4.72645	0	0	192	137	0	186	0	0
ENST00000400451.7	chr22	42	1	3855	1902	472	1481	ZNF74	TAA	TAAC	17.6076	10.4045	7.20311	0	44	26	18	0	4.56747	5.47029	15.2608	0	0	24	20	0	18	0	0
ENST00000266022.9	chr3	305	1	3585	3339	136	110	RBM6	TAA	TAAG	18.8081	15.2066	3.60155	0	47	38	9	0	5.24633	4.55423	26.482	0	0	84	2	0	78	0	0
ENST00000342503.8	chr14	258	-1	1658	594	302	762	RTN1	TAA	TAAA	2.40104	2.40104	0	0	6	6	0	0	1.44815	4.04215	0	0	0	51	18	0	45	0	0
ENST00000309318.8	chr11	570	-1	944	411	264	269	PPP1R14B	TGA	TGAC	22.8098	18.8081	4.00173	0	57	47	10	0	24.163	45.7618	15.1581	0	0	222	1	0	216	0	0
ENST00000303809.7	chr19	871	-1	1589	1395	99	95	ZNF296	TGA	TGAG	10.0043	10.0043	0	0	25	25	0	0	6.29598	7.17155	0	0	0	84	1	0	78	0	0
ENST00000250237.10	chr19	290	1	1284	1179	16	89	QTRT1	TGA	TGAC	41.6179	41.6179	0	0	104	104	0	0	32.4127	35.2994	0	0	0	57	2	0	51	0	0
ENST00000369883.3	chr10	524	1	793	288	19	486	BORCS7	TAG	TAGA	12.4053	12.4053	0	0	31	31	0	0	15.6436	43.0741	0	0	0	54	12	0	48	0	0
ENST00000376234.7	chr13	244	-1	3438	2193	184	1061	TMTC4	TGA	TGAT	5.20224	5.20224	0	0	13	13	0	0	1.51316	2.3722	0	0	0	57	28	0	51	0	0
ENST00000398004.4	chr12	575	1	17677	909	196	16572	SLC35E3	TAA	TAAT	16.4071	9.60414	6.80293	0	41	24	17	0	0.928159	10.5656	34.7088	0	0	42	265	0	36	0	0
ENST00000256001.13	chr7	805	1	2168	1224	125	819	ACTR3B	TAG	TAGT	13.2057	12.8055	0.400173	0	33	32	1	0	6.09119	10.462	3.20138	0	0	87	14	0	81	0	0
ENST00000311191.10	chr13	138	1	4665	2058	223	2384	LRCH1	TGA	TGAA	10.0043	9.60414	0.400173	0	25	24	1	0	2.14455	4.66674	1.7945	0	0	144	40	0	138	0	0
ENST00000251775.9	chr3	605	-1	2467	1320	24	1123	SNX4	TAA	TAAT	54.8236	54.8236	0	0	137	137	0	0	22.2228	41.5331	0	0	0	60	34	0	54	0	0
ENST00000433727.5	chr7	398	-1	986	219	139	628	BET1	TAA	TAAG	14.8064	10.0043	4.80207	0	37	25	12	0	15.0166	45.6818	34.5473	0	0	21	22	0	15	0	0
ENST00000377698.4	chr9	195	1	2983	1521	109	1353	ALDH1B1	TAA	TAAG	100.043	93.6404	6.00259	0.400173	250	234	15	1	33.5378	61.565	55.0696	0.295767	0.00480414	54	30	0	48	0	0
ENST00000434507.5	chr7	802	1	2702	1794	431	477	GALNT11	TAA	TAAG	10.4045	10.0043	0.400173	0	26	25	1	0	3.85066	5.57654	0.928475	0	0	111	11	0	105	0	0
ENST00000539719.6	chr1	431	1	3142	1230	245	1667	ZNF362	TGA	TGAG	6.80293	6.00259	0.400173	0.400173	17	15	1	1	2.16516	4.88015	1.63336	0.240056	0.0491902	237	13	0	231	0	0
ENST00000239878.9	chr13	94	1	3123	225	63	2835	UFM1	TAA	TAAT	22.8098	20.4088	1.60069	0.800345	57	51	4	2	7.30382	90.7058	25.4078	0.282309	0.00311236	39	65	0.400173	33	12.1264	0.13369
ENST00000333209.4	chr4	386	-1	6215	2298	1078	2839	GPRIN3	TGA	TGAA	15.2066	14.006	1.20052	0	38	35	3	0	2.44675	6.09488	1.11365	0	0	30	72	0	24	0	0
ENST00000304758.5	chrX	509	-1	6843	1995	790	4058	AMOT	TAA	TAAA	347.35	271.317	75.6326	0.400173	868	678	189	1	50.7599	135.998	95.7375	0.0986132	0.000725105	45	69	0	39	0	0
ENST00000314752.11	chr16	324	-1	1117	855	75	187	SULT1A1	TGA	TGAG	5.60242	5.60242	0	0	14	14	0	0	5.01559	6.55253	0	0	0	48	4	0	42	0	0
ENST00000438925.7	chr10	448	-1	3454	3060	32	362	MMS19	TGA	TGAG	64.828	64.828	0	0	162	162	0	0	18.769	21.1856	0	0	0	51	6	0	45	0	0
ENST00000421967.5	chr3	256	-1	1959	552	40	1367	NME6	TGA	TGAT	19.6085	18.8081	0.800345	0	49	47	2	0	10.0094	34.0727	20.0086	0	0	57	23	0	51	0	0
ENST00000401949.6	chr7	242	-1	5423	1752	793	2878	GRB10	TGA	TGAC	28.0121	26.0112	2.00086	0	70	65	5	0	5.16542	14.8466	2.52316	0	0	147	52	0	141	0	0
ENST00000461457.1	chr7	698	1	514	258	51	205	NDUFB2	TGA	TGAG	51.6223	51.6223	0	0	129	129	0	0	100.432	200.086	0	0	0	123	3	0	117	0	0
ENST00000314319.7	chr18	24	1	5370	1680	150	3540	ARHGAP28	TAA	TAAA	4.80207	4.4019	0.400173	0	12	11	1	0	0.89424	2.62018	2.66782	0	0	84	66	0	78	0	0
ENST00000248437.9	chr2	1000	-1	2004	1314	54	636	TUBA4A	TAA	TAAA	24.0104	23.6102	0	0.400173	60	59	0	1	11.9812	17.9682	0	0.629202	0.0350176	54	9	0.400173	48	8.33693	0.463983
ENST00000456324.5	chr19	652	1	3735	846	1443	1446	ZNF146	TAA	TAAA	83.6361	30.4131	52.4226	0.800345	209	76	131	2	22.3925	35.9493	36.3289	0.553489	0.0153964	72	24	0	66	0	0
ENST00000298717.9	chr14	51	-1	1935	1710	111	114	METTL3	TAG	TAGA	78.0336	74.8323	3.20138	0	195	187	8	0	40.3275	43.7616	28.8413	0	0	51	5	0	45	0	0
ENST00000239243.7	chr5	690	1	2150	771	72	1307	MSX2	TAA	TAAG	44.019	42.8185	1.20052	0	110	107	3	0	20.4739	55.5363	16.6739	0	0	18	29	0	12	0	0
ENST00000003100.13	chr7	380	-1	3110	1497	107	1506	CYP51A1	TGA	TGAA	147.264	139.26	7.60328	0.400173	368	348	18	1	47.3516	93.0261	71.0587	0.265719	0.00285639	90	31	0	84	0	0
ENST00000261889.9	chr15	258	1	3328	1641	15	1672	SNX1	TGA	TGAG	57.6248	57.6248	0	0	144	144	0	0	17.3152	35.1157	0	0	0	255	19	0	249	0	0
ENST00000334463.4	chrX	350	-1	4173	3720	110	343	ERCC6L	TGA	TGAG	52.8228	52.0224	0.400173	0.400173	132	130	1	1	12.6582	13.9845	3.63793	1.16668	0.0834268	27	8	0.400173	21	19.0558	1.36264
ENST00000641407.1	chr1	140	-1	2342	1896	261	185	MTHFR	TAG	TAGA	10.8047	10.8047	0	0	27	27	0	0	4.61343	5.69866	0	0	0	36	2	0	30	0	0
ENST00000648566.1	chr1	777	-1	2788	669	274	1845	BCL10	TGA	TGAC	20.4088	18.0078	2.00086	0.400173	51	45	5	1	7.32023	26.9174	7.30242	0.216896	0.00805781	18	44	0	12	0	0
ENST00000411458.5	chr11	573	1	1450	1395	22	33	GPR137	TAG	TAGG	4.4019	4.4019	0	0	11	11	0	0	3.03579	3.15548	0	0	0	33	0	0	27	0	0
ENST00000592743.5	chr17	588	-1	2456	2211	44	201	EZH1	TAG	TAGC	8.8038	8.8038	0	0	22	22	0	0	3.58461	3.98182	0	0	0	33	1	0	27	0	0
ENST00000538927.1	chr12	258	1	526	348	126	52	ALG10	TGA	TGAG	6.40276	5.20224	1.20052	0	16	13	3	0	12.1725	14.949	9.52792	0	0	21	1	0	15	0	0
ENST00000259467.8	chr9	465	-1	2768	873	160	1735	PDCL	TGA	TGAA	33.2143	31.6136	1.20052	0.400173	83	79	3	1	11.9994	36.2126	7.50324	0.230647	0.00636924	21	40	0.400173	15	26.6782	0.736709
ENST00000254325.9	chr19	376	-1	4330	2907	264	1159	RFX1	TAA	TAAG	22.8098	22.8098	0	0	57	57	0	0	5.26786	7.84652	0	0	0	219	10	0	213	0	0
ENST00000254190.4	chr15	514	-1	4617	2376	586	1655	CHSY1	TAA	TAAT	18.8081	12.4053	6.40276	0	47	31	16	0	4.07366	5.22111	10.9262	0	0	39	33	0	33	0	0
ENST00000316937.8	chr7	456	-1	2510	1710	218	582	C7orf43	TAG	TAGC	6.80293	6.40276	0.400173	0	17	16	1	0	2.71033	3.7443	1.83565	0	0	108	6	0	102	0	0
ENST00000249700.9	chr15	197	1	9105	1023	179	7903	TMOD2	TAA	TAAA	5.20224	4.80207	0.400173	0	13	12	1	0	0.571361	4.69411	2.2356	0	0	45	145	0	39	0	0
ENST00000551516.1	chr12	577	1	189	138	-1	52	CPSF6	TGA	TGAA	48.8211	22.8098	26.0112	0	122	57	65	0	258.312	165.289	-26011.2	0	0	51	1	0	45	0	0
ENST00000361168.9	chr1	1204	-1	1889	1464	81	344	CLK2	TGA	TGAC	35.2152	34.4148	0.800345	0	88	86	2	0	18.6422	23.5074	9.8808	0	0	141	3	0	135	0	0
ENST00000649815.1	chr14	534	-1	2697	1410	323	964	AKT1	TGA	TGAG	21.6093	17.6076	4.00173	0	54	44	10	0	8.01235	12.4877	12.3892	0	0	516	5	0	510	0	0
ENST00000379638.9	chr5	338	-1	2963	537	31	2395	REEP5	TAA	TAAA	98.8426	98.0423	0.800345	0	247	245	2	0	33.359	182.574	25.8176	0	0	54	61	0	48	0	0
ENST00000397238.7	chr7	791	1	3449	2703	261	485	AGAP3	TAA	TAAG	37.216	31.2135	6.00259	0	93	78	15	0	10.7904	11.5477	22.9984	0	0	132	7	0	126	0	0
ENST00000291458.9	chr3	580	-1	675	402	1	272	CCDC58	TAA	TAAA	44.8193	43.6188	0	1.20052	112	109	0	3	66.399	108.505	0	4.41367	0.0406773	66	9	0.400173	60	6.66954	0.0614679
ENST00000256398.13	chr8	152	1	3103	1611	70	1422	ELP3	TAA	TAAT	41.2178	40.8176	0.400173	0	103	102	1	0	13.2832	25.3368	5.71675	0	0	87	19	0	81	0	0
ENST00000178638.8	chr15	252	-1	6053	1032	120	4901	CA12	TGA	TGAG	7.20311	5.60242	1.60069	0	18	14	4	0	1.19001	5.4287	13.3391	0	0	246	69	0	240	0	0
ENST00000369485.9	chr6	601	-1	4780	1761	203	2816	RNGTT	TAA	TAAG	40.0173	37.6162	2.40104	0	100	94	6	0	8.37181	21.3607	11.8278	0	0	18	66	0	12	0	0
ENST00000376652.8	chr20	149	1	2705	1422	157	1126	ENTPD6	TAG	TAGT	14.4062	13.2057	0.800345	0.400173	36	33	2	1	5.32577	9.28671	5.09774	0.355393	0.038269	81	10	0.400173	75	5.33563	0.574545
ENST00000265686.8	chr11	699	1	2623	2460	93	70	TCIRG1	TAG	TAGG	4.4019	4.00173	0.400173	0	11	10	1	0	1.67819	1.62672	4.30293	0	0	42	1	0	36	0	0
ENST00000327423.11	chr22	177	-1	10782	6423	185	4174	PRR14L	TGA	TGAG	84.4364	82.8357	1.20052	0.400173	211	207	3	1	7.83124	12.8967	6.48928	0.0958727	0.00743387	102	43	0	96	0	0
ENST00000254250.7	chr8	231	-1	2116	609	225	1282	THAP1	TAA	TAAA	10.8047	8.40362	2.40104	0	27	21	6	0	5.10617	13.7991	10.6713	0	0	27	31	0	21	0	0
ENST00000219837.12	chr16	249	-1	6377	1344	66	4967	KNOP1	TAA	TAAA	36.0155	36.0155	0	0	90	90	0	0	5.64772	26.7973	0	0	0	102	87	0	96	0	0
ENST00000519676.6	chr13	129	-1	3618	843	123	2652	SLC25A30	TGA	TGAC	15.2066	12.4053	2.40104	0.400173	38	31	6	1	4.20303	14.7157	19.5206	0.150895	0.010254	18	58	0	12	0	0
ENST00000188312.6	chr12	680	1	2419	1158	759	502	ACTR6	TAA	TAAG	56.0242	55.2238	0.400173	0.400173	140	138	1	1	23.16	47.689	0.527237	0.797156	0.0167157	39	14	0.400173	33	12.1264	0.254282
ENST00000394588.3	chr15	445	-1	972	432	405	135	NMB	TGA	TGAG	8.00345	6.00259	2.00086	0	20	15	5	0	8.234	13.8949	4.9404	0	0	30	3	0	24	0	0
ENST00000300181.7	chr7	469	-1	2273	1155	684	434	TSC22D4	TGA	TGAG	21.2091	7.20311	14.006	0	53	18	35	0	9.3309	6.23646	20.4767	0	0	81	6	0	75	0	0
ENST00000313080.8	chr17	957	-1	3537	2538	268	731	RHBDF2	TGA	TGAC	12.0052	10.0043	2.00086	0	30	25	5	0	3.39417	3.94181	7.46591	0	0	165	9	0	159	0	0
ENST00000334211.12	chr11	746	-1	4897	3585	729	583	ARAP1	TGA	TGAG	37.6162	27.6119	10.0043	0	94	69	25	0	7.68148	7.70207	13.7233	0	0	336	4	0	330	0	0
ENST00000250535.5	chr5	347	-1	1520	570	256	694	CDO1	TAA	TAAG	13.2057	10.8047	2.40104	0	33	27	6	0	8.68796	18.9555	9.37904	0	0	102	5	0	96	0	0
ENST00000635200.1	chr6	119	-1	903	477	44	382	AL031777.3	TGA	TGAA	642.677	609.463	23.21	10.0043	1606	1523	57	25	711.713	1277.7	527.5	26.1893	0.0204972	78	4	3.60155	72	50.0216	0.0391497
ENST00000316788.12	chr5	349	1	1231	549	97	585	AP3S1	TAA	TAAA	24.4105	23.6102	0.400173	0.400173	61	59	1	1	19.8298	43.0058	4.12549	0.684056	0.0159061	27	9	0	21	0	0
ENST00000374338.4	chr1	309	1	2895	894	113	1888	LDLRAP1	TGA	TGAG	12.8055	12.8055	0	0	32	32	0	0	4.42332	14.3239	0	0	0	123	30	0	117	0	0
ENST00000005286.8	chr11	482	1	3435	3042	147	246	TMEM132A	TGA	TGAC	48.4209	47.2204	1.20052	0	121	118	3	0	14.0963	15.5228	8.16679	0	0	99	2	0	93	0	0
ENST00000376511.7	chr6	193	-1	4466	2790	546	1130	PPP1R10	TAG	TAGG	85.2368	76.433	8.8038	0	213	191	22	0	19.0857	27.3953	16.1242	0	0	78	14	0	72	0	0
ENST00000307720.4	chr4	605	-1	1785	1080	102	603	PPID	TAG	TAGA	76.0328	74.8323	1.20052	0	190	187	3	0	42.5954	69.2891	11.7698	0	0	39	9	0	33	0	0
ENST00000316157.7	chr10	3	-1	5597	2184	35	3378	LARP4B	TGA	TGAA	77.2333	76.0328	0.800345	0.400173	193	190	2	1	13.7991	34.8135	22.867	0.118464	0.00340282	90	62	0	84	0	0
ENST00000361574.10	chr19	25	-1	1758	774	56	928	R3HDM4	TGA	TGAT	16.0069	16.0069	0	0	40	40	0	0	9.10518	20.6808	0	0	0	87	6	0	81	0	0
ENST00000369466.9	chr1	967	1	9394	3456	15	5923	TTF2	TAA	TAAC	80.0345	80.0345	0	0	200	200	0	0	8.51975	23.1581	0	0	0	27	124	0	21	0	0
ENST00000432641.2	chr7	414	1	2015	345	1128	542	SDHAF3	TAG	TAGT	28.8124	28.4123	0	0.400173	72	71	0	1	14.299	82.3544	0	0.738326	0.00896523	39	11	0	33	0	0
ENST00000332438.4	chr17	586	-1	1728	1056	14	658	CCR10	TAG	TAGG	1.60069	1.60069	0	0	4	4	0	0	0.926325	1.51581	0	0	0	87	6	0	81	0	0
ENST00000536171.1	chr11	481	1	1914	699	10	1205	TMEM109	TGA	TGAG	136.059	135.258	0	0.800345	340	338	0	2	71.086	193.503	0	0.664187	0.00343244	105	10	0.400173	99	4.04215	0.0208894
ENST00000196551.8	chr19	1272	1	696	582	66	48	RPS5	TGA	TGAT	634.674	611.063	22.8098	0.800345	1586	1527	57	2	911.887	1049.94	345.604	16.6739	0.0158808	48	0	0.800345	42	19.0558	0.0181495
ENST00000374542.10	chr6	305	-1	2513	2190	144	179	DAXX	TAG	TAGC	55.2238	44.4192	10.8047	0	138	111	27	0	21.9753	20.2827	75.0324	0	0	69	1	0	63	0	0
ENST00000242285.10	chr9	178	1	1107	714	114	279	CLTA	TGA	TGAA	211.291	193.684	17.2074	0.400173	528	484	43	1	190.868	271.265	150.942	1.43431	0.00528748	117	1	0.400173	111	3.60516	0.0132901
ENST00000291539.11	chr21	154	1	2147	1749	188	210	PDE9A	TGA	TGAG	14.4062	14.4062	0	0	36	36	0	0	6.70993	8.23683	0	0	0	198	1	0	192	0	0
ENST00000542778.5	chr4	31	-1	2420	1587	237	596	NELFA	TAG	TAGA	67.229	66.8288	0.400173	0	168	167	1	0	27.7806	42.1102	1.68849	0	0	66	10	0	60	0	0
ENST00000317991.9	chr19	596	1	2650	2142	186	322	GRAMD1A	TGA	TGAG	24.0104	23.6102	0.400173	0	60	59	1	0	9.06051	11.0225	2.15147	0	0	207	3	0	201	0	0
ENST00000326181.11	chr16	90	1	3638	1980	109	1549	TRAF7	TAA	TAAC	31.2135	26.8116	4.00173	0.400173	78	67	10	1	8.57984	13.5412	36.7131	0.258343	0.0190783	108	15	0	102	0	0
ENST00000325954.9	chr12	842	1	3769	2403	450	916	RNF10	TGA	TGAC	66.8288	40.4174	26.4114	0	167	101	66	0	17.7312	16.8196	58.692	0	0	81	23	0	75	0	0
ENST00000393238.7	chr3	647	-1	5947	1929	335	3683	TMCC1	TGA	TGAT	3.20138	2.80121	0.400173	0	8	7	1	0	0.538319	1.45216	1.19454	0	0	111	68	0	105	0	0
ENST00000588649.7	chr19	11	-1	3726	3660	19	47	POLRMT	TGA	TGAC	67.229	67.229	0	0	168	168	0	0	18.0432	18.3686	0	0	0	27	1	0	21	0	0
ENST00000254928.10	chr17	332	1	1796	1281	13	502	ERAL1	TGA	TGAC	88.8383	88.8383	0	0	222	222	0	0	49.4645	69.3507	0	0	0	198	5	0	192	0	0
ENST00000311051.7	chr11	133	-1	2574	2094	77	403	APBB1	TGA	TGAA	43.6188	43.2186	0.400173	0	109	108	1	0	16.9459	20.6393	5.19705	0	0	51	7	0	45	0	0
ENST00000490341.2	chr2	1001	1	1335	693	159	483	TUBA4B	TGA	TGAA	17.6076	13.2057	0	4.4019	44	33	0	11	13.1892	19.0558	0	9.11366	0.478261	198	7	0.800345	192	4.16846	0.21875
ENST00000332180.9	chr12	716	1	5767	3489	81	2197	WASHC4	TGA	TGAT	52.4226	52.4226	0	0	131	131	0	0	9.0901	15.0251	0	0	0	27	51	0	21	0	0
ENST00000375772.7	chrX	245	1	2656	2304	141	211	MAGED1	TGA	TGAG	495.814	495.414	0.400173	0	1239	1238	1	0	186.677	215.023	2.8381	0	0	30	2	0	24	0	0
ENST00000449354.6	chr3	77	-1	1074	405	60	609	MRPS25	TGA	TGAG	49.6214	44.4192	4.4019	0.800345	124	111	11	2	46.2024	109.677	73.365	1.3142	0.0119824	147	11	0.400173	141	2.8381	0.0258769
ENST00000325351.4	chr19	1200	-1	1976	939	34	1003	ZNF784	TAG	TAGG	4.80207	4.80207	0	0	12	12	0	0	2.4302	5.11403	0	0	0	117	14	0	111	0	0
ENST00000220058.9	chr15	271	-1	2701	1137	20	1544	MTFMT	TAG	TAGT	14.006	14.006	0	0	35	35	0	0	5.1855	12.3184	0	0	0	48	20	0	42	0	0
ENST00000370151.9	chr10	496	1	774	579	10	185	DPCD	TAG	TAGT	32.414	32.0138	0.400173	0	81	80	1	0	41.8785	55.2915	40.0173	0	0	185	0	0	179	0	0
ENST00000269576.6	chr17	499	-1	2098	1722	23	353	KRT10	TAA	TAAC	23.6102	6.80293	0	16.8072	59	17	0	42	11.2537	3.9506	0	47.6126	12.052	30	7	1.60069	24	66.6954	16.8824
ENST00000562955.2	chr1	547	1	13923	10095	67	3761	SZT2	TGA	TGAG	13.6059	13.2057	0.400173	0	34	33	1	0	0.977222	1.30814	5.97272	0	0	21	34	0	15	0	0
ENST00000328965.9	chr11	1027	1	2217	789	242	1186	OAF	TAG	TAGG	18.0078	13.2057	4.4019	0.400173	45	33	11	1	8.12258	16.7373	18.1897	0.337414	0.0201594	81	4	0.400173	75	5.33563	0.318788
ENST00000379264.6	chr5	394	-1	6494	2136	103	4255	ACSL6	TGA	TGAA	2.40104	2.40104	0	0	6	6	0	0	0.369731	1.12408	0	0	0	51	85	0	45	0	0
ENST00000354724.8	chr8	338	-1	2152	882	98	1172	HEY1	TAA	TAAA	106.046	104.845	1.20052	0	265	262	3	0	49.2778	118.872	12.2502	0	0	18	21	0	12	0	0
ENST00000326043.5	chr16	674	-1	2624	1179	829	616	MAF	TGA	TGAA	64.828	39.2169	25.611	0	162	98	64	0	24.7058	33.2629	30.8939	0	0	138	9	0	132	0	0
ENST00000263097.9	chr19	31	1	2104	897	48	1159	CNN2	TGA	TGAG	32.414	32.414	0	0	81	81	0	0	15.4059	36.136	0	0	0	465	6	0	459	0	0
ENST00000308664.10	chr12	761	1	4408	2961	668	779	ATP2A2	TAA	TAAC	392.169	372.561	19.6085	0	980	931	49	0	88.9676	125.823	29.354	0	0	63	16	0	57	0	0
ENST00000582322.1	chr18	219	1	2580	1575	171	834	SOCS6	TGA	TGAA	8.40362	6.40276	2.00086	0	21	16	5	0	3.25722	4.06525	11.701	0	0	51	14	0	45	0	0
ENST00000368603.5	chr1	1163	1	1512	1155	72	285	CREB3L4	TGA	TGAG	4.00173	4.00173	0	0	10	10	0	0	2.64664	3.4647	0	0	0	156	6	0	150	0	0
ENST00000260731.5	chr10	404	1	4971	3138	240	1593	KIF11	TAA	TAAT	181.678	172.474	9.20397	0	454	431	23	0	36.5476	54.9632	38.3499	0	0	42	32	0	36	0	0
ENST00000272065.10	chr2	2	1	1429	444	12	973	ACP1	TGA	TGAG	80.4347	80.4347	0	0	201	201	0	0	56.2874	181.159	0	0	0	36	21	0	30	0	0
ENST00000366542.6	chr1	1815	-1	7014	4722	277	2015	CEP170	TGA	TGAC	66.8288	56.4243	10.0043	0.400173	167	141	25	1	9.52792	11.9492	36.1167	0.198597	0.01662	18	28	0	12	0	0
ENST00000354185.9	chr10	255	1	4619	2319	50	2250	DDX21	TAA	TAAT	430.986	429.385	1.20052	0.400173	1077	1073	3	1	93.3072	185.16	24.0104	0.177854	0.000960547	105	47	0	99	0	0
ENST00000419752.3	chr3	394	1	1957	555	100	1302	FLNB	TGA	TGAA	2.00086	2.00086	0	0	5	5	0	0	1.02241	3.60516	0	0	0	30	19	0	24	0	0
ENST00000308406.9	chr17	284	1	3104	2418	380	306	MAPK7	TGA	TGAG	13.2057	12.8055	0.400173	0	33	32	1	0	4.25441	5.29591	1.05309	0	0	93	3	0	87	0	0
ENST00000396373.8	chr12	154	1	5944	1326	268	4350	ETV6	TGA	TGAA	4.4019	3.20138	1.20052	0	11	8	3	0	0.740562	2.41431	4.47954	0	0	90	58	0	84	0	0
ENST00000275603.9	chr7	252	1	2539	1563	78	898	CCT6A	TGA	TGAA	614.665	607.462	6.40276	0.800345	1536	1518	16	2	242.089	388.651	82.0867	0.891253	0.00229319	30	18	0	24	0	0
ENST00000356971.3	chr6	504	-1	6182	1866	484	3832	ICK	TGA	TGAC	11.605	5.60242	6.00259	0	29	14	15	0	1.87722	3.00237	12.402	0	0	60	89	0	54	0	0
ENST00000426077.3	chr2	596	-1	5877	1020	418	4439	TMEM185B	TAA	TAAA	24.8107	19.2083	5.60242	0	62	48	14	0	4.22166	18.8316	13.4029	0	0	297	55	0	291	0	0
ENST00000225665.12	chr17	84	-1	1647	912	130	605	SLC25A11	TGA	TGAA	118.851	116.05	2.80121	0	297	290	7	0	72.1623	127.248	21.5478	0	0	183	6	0	177	0	0
ENST00000394505.6	chr7	382	-1	3098	2178	548	372	KRIT1	TGA	TGAA	24.8107	19.2083	5.60242	0	62	48	14	0	8.00862	8.81923	10.2234	0	0	39	7	0	33	0	0
ENST00000357242.10	chrX	476	1	5684	3330	175	2179	TBC1D8B	TAA	TAAA	20.0086	19.6085	0.400173	0	50	49	1	0	3.52017	5.88843	2.2867	0	0	24	50	0	18	0	0
ENST00000377208.7	chr13	206	-1	4494	1227	220	3047	POU4F1	TGA	TGAG	14.8064	9.20397	5.60242	0	37	23	14	0	3.2947	7.5012	25.4655	0	0	228	46	0	222	0	0
ENST00000249601.8	chr10	192	-1	2706	2064	291	351	ARHGAP22	TAA	TAAA	2.80121	2.40104	0.400173	0	7	6	1	0	1.03518	1.16329	1.37516	0	0	339	1	0	333	0	0
ENST00000224862.7	chr10	513	1	2317	870	1310	137	FBXL15	TGA	TGAC	18.0078	16.4071	1.60069	0	45	41	4	0	7.77202	18.8587	1.2219	0	0	60	2	0	54	0	0
ENST00000297161.6	chr7	172	1	4986	2025	368	2593	BMPER	TGA	TGAC	2.80121	2.80121	0	0	7	7	0	0	0.561815	1.38331	0	0	0	27	56	0	21	0	0
ENST00000329565.6	chr16	203	1	3219	234	165	2820	SNN	TGA	TGAG	4.4019	2.00086	1.60069	0.800345	11	5	4	2	1.36747	8.5507	9.70115	0.28381	0.0331915	99	37	0.400173	93	4.30293	0.503226
ENST00000264694.13	chr4	676	1	3157	2490	183	484	SNX25	TGA	TGAG	5.20224	5.20224	0	0	13	13	0	0	1.64784	2.08925	0	0	0	81	12	0	75	0	0
ENST00000376473.9	chr6	196	1	1357	915	153	289	C6orf136	TGA	TGAT	4.4019	4.4019	0	0	11	11	0	0	3.24385	4.81082	0	0	0	30	6	0	24	0	0
ENST00000380814.4	chr13	57	-1	2076	1359	493	224	SLC46A3	TAA	TAAG	6.00259	4.80207	1.20052	0	15	12	3	0	2.89142	3.53353	2.43513	0	0	54	5	0	48	0	0
ENST00000367033.4	chr1	1639	-1	11463	5652	816	4995	PLXNA2	TGA	TGAG	8.8038	8.00345	0.800345	0	22	20	2	0	0.768019	1.41604	0.980815	0	0	219	53	0	213	0	0
ENST00000372281.8	chr10	340	1	1996	339	29	1628	TMEM254	TGA	TGAA	6.80293	6.40276	0	0.400173	17	16	0	1	3.40828	18.8872	0	0.245806	0.0130144	198	22	0.400173	192	2.08423	0.110352
ENST00000357847.8	chr6	805	1	1350	684	44	622	AIG1	TGA	TGAG	54.8236	54.8236	0	0	137	137	0	0	40.6101	80.1515	0	0	0	42	13	0	36	0	0
ENST00000420616.6	chr12	86	1	2432	1887	512	33	PEX5	TGA	TGAC	38.0164	36.4157	1.60069	0	95	91	4	0	15.6317	19.2982	3.12635	0	0	33	0	0	27	0	0
ENST00000393600.8	chrX	748	1	1292	987	89	216	FAM50A	TGA	TGAG	120.452	118.451	2.00086	0	301	296	5	0	93.2291	120.011	22.4816	0	0	216	0	0	210	0	0
ENST00000397912.3	chr7	508	1	2114	522	43	1549	PRKRIP1	TGA	TGAC	8.8038	8.8038	0	0	22	22	0	0	4.16452	16.8655	0	0	0	45	21	0	39	0	0
ENST00000375527.2	chr6	253	-1	1830	1347	170	313	ZBTB12	TAG	TAGC	17.6076	17.6076	0	0	44	44	0	0	9.62164	13.0717	0	0	0	120	4	0	114	0	0
ENST00000371217.10	chr10	428	-1	2473	1791	22	660	TCTN3	TGA	TGAA	38.8167	38.8167	0	0	97	97	0	0	15.6962	21.6732	0	0	0	69	14	0	63	0	0
ENST00000242848.8	chr13	134	-1	7973	4974	343	2656	ZC3H13	TAA	TAAG	41.6179	38.0164	3.60155	0	104	95	9	0	5.21986	7.64302	10.5002	0	0	78	57	0	72	0	0
ENST00000316939.3	chr19	359	-1	1724	636	5	1083	GADD45GIP1	TGA	TGAG	161.27	161.27	0	0	403	403	0	0	93.5438	253.568	0	0	0	21	11	0	15	0	0
ENST00000375537.8	chr6	252	-1	3920	3600	1	319	EHMT2	TGA	TGAG	80.0345	80.0345	0	0	200	200	0	0	20.417	22.2318	0	0	0	132	5	0	126	0	0
ENST00000334801.7	chr11	1002	-1	9960	4467	959	4534	BCL9L	TAG	TAGA	13.2057	13.2057	0	0	33	33	0	0	1.32587	2.95628	0	0	0	129	48	0	123	0	0
ENST00000202017.6	chr20	169	-1	1912	369	79	1464	PDRG1	TGA	TGAG	22.4097	22.4097	0	0	56	56	0	0	11.7205	60.7308	0	0	0	129	25	0	123	0	0
ENST00000346416.7	chr20	187	-1	2035	1731	106	198	CDK5RAP1	TGA	TGAC	50.4217	49.6214	0.400173	0.400173	126	124	1	1	24.7773	28.6663	3.77521	2.02107	0.0705034	150	4	0.400173	144	2.77898	0.0969422
ENST00000439028.3	chr19	283	-1	2146	1164	120	862	S1PR5	TGA	TGAC	4.4019	4.00173	0.400173	0	11	10	1	0	2.05121	3.43791	3.33477	0	0	141	17	0	135	0	0
ENST00000310015.11	chr2	770	-1	12000	2313	525	9162	SP3	TAA	TAAA	60.4261	57.2247	3.20138	0	151	143	8	0	5.0355	24.7405	6.09787	0	0	45	226	0	39	0	0
ENST00000544898.5	chr16	530	-1	3396	765	48	2583	TK2	TAG	TAGG	3.60155	2.80121	0.400173	0.400173	9	7	1	1	1.06053	3.66171	8.33693	0.154925	0.0423096	54	36	0	48	0	0
ENST00000321341.11	chr18	159	1	8986	1722	197	7067	ME2	TAG	TAGA	76.433	72.4312	3.60155	0.400173	191	181	9	1	8.50578	42.0623	18.282	0.0566255	0.00134623	66	127	0	60	0	0
ENST00000249806.11	chr15	303	-1	2183	903	138	1142	CLN6	TGA	TGAG	68.4295	62.0267	6.40276	0	171	155	15	0	31.3465	68.6896	46.3968	0	0	93	12	0	87	0	0
ENST00000013125.8	chr14	200	-1	4309	2508	313	1488	MAP4K5	TAA	TAAG	30.0129	28.0121	2.00086	0	75	70	5	0	6.96518	11.1691	6.39253	0	0	24	32	0	18	0	0
ENST00000293406.7	chr17	622	-1	2263	555	142	1566	LSM12	TGA	TGAG	41.6179	41.2178	0	0.400173	104	103	0	1	18.3906	74.2663	0	0.255538	0.00344084	189	16	0.400173	183	2.18674	0.0294445
ENST00000219473.11	chr16	702	1	2964	2364	107	493	USP10	TAA	TAAA	84.8366	82.4355	2.40104	0	212	206	6	0	28.6223	34.8712	22.4396	0	0	42	12	0	36	0	0
ENST00000232375.8	chr3	262	-1	3454	1377	20	2057	PFKFB4	TGA	TGAC	6.40276	6.40276	0	0	16	16	0	0	1.85372	4.64979	0	0	0	213	14	0	207	0	0
ENST00000319725.10	chr9	564	1	3108	1686	98	1324	FUBP3	TAG	TAGG	94.0406	93.2402	0.800345	0	235	233	2	0	30.2576	55.3026	8.16679	0	0	117	32	0	111	0	0
ENST00000366899.4	chr1	1696	-1	2544	1416	146	982	DUSP10	TGA	TGAC	4.4019	4.00173	0.400173	0	11	10	1	0	1.73031	2.82608	2.74091	0	0	48	14	0	42	0	0
ENST00000374843.9	chr6	287	-1	1048	753	55	240	HLA-DMA	TGA	TGAT	1.60069	1.60069	0	0	4	4	0	0	1.52738	2.12575	0	0	0	21	1	0	15	0	0
ENST00000405442.5	chr22	205	-1	1806	1614	110	82	EIF3D	TAA	TAAA	373.361	371.36	1.60069	0.400173	933	928	4	1	206.734	230.087	14.5517	4.88015	0.0212101	78	1	0.400173	72	5.55795	0.0241559
ENST00000307712.11	chr14	169	-1	3798	2265	219	1314	SEC23A	TGA	TGAA	176.876	169.673	7.20311	0	442	424	18	0	46.5709	74.9109	32.8909	0	0	27	29	0	21	0	0
ENST00000269195.5	chr18	114	1	3802	1647	97	2058	GALNT1	TGA	TGAG	62.8271	60.4261	2.40104	0	157	151	6	0	16.5247	36.6886	24.7529	0	0	153	43	0	147	0	0
ENST00000344908.9	chr2	610	-1	2090	1827	94	169	MAP3K2	TAG	TAGC	14.8064	14.8064	0	0	37	37	0	0	7.08439	8.10421	0	0	0	169	0	0	163	0	0
ENST00000368199.7	chr1	1250	-1	1613	1137	148	328	SH2D2A	TAG	TAGG	7.60328	7.60328	0	0	19	19	0	0	4.71375	6.68714	0	0	0	72	4	0	66	0	0
ENST00000379179.8	chr13	122	1	757	165	196	396	SERP2	TGA	TGAG	0.800345	0.400173	0.400173	0	2	1	1	0	1.05726	2.42529	2.0417	0	0	102	5	0	96	0	0
ENST00000566866.5	chr16	326	1	2941	2709	154	78	EIF3C	TGA	TGAG	485.809	483.408	2.40104	0	1214	1208	6	0	165.185	178.445	15.5911	0	0	48	1	0	42	0	0
ENST00000303577.6	chr2	321	1	1705	1038	284	383	PCBP1	TAG	TAGA	410.977	382.165	28.8124	0	1027	955	72	0	241.042	368.174	101.452	0	0	60	9	0	54	0	0
ENST00000369085.7	chr10	607	1	2526	1695	300	531	BAG3	TAG	TAGC	64.0276	56.8245	6.80293	0.400173	160	142	17	1	25.3474	33.5248	22.6764	0.753621	0.0224795	45	13	0	39	0	0
ENST00000316052.6	chr8	578	1	797	705	51	41	EXOSC4	TGA	TGAC	90.439	90.0388	0.400173	0	226	225	1	0	113.474	127.715	7.84652	0	0	27	1	0	21	0	0
ENST00000300870.15	chr16	422	1	3223	2199	154	870	ZNF267	TAA	TAAA	20.0086	16.8072	3.20138	0	50	42	8	0	6.20808	7.64313	20.7882	0	0	93	17	0	87	0	0
ENST00000441582.2	chr3	710	1	3617	3555	44	18	ZBTB38	TGA	TGAG	18.0078	18.0078	0	0	45	45	0	0	4.97865	5.06548	0	0	0	18	0	0	12	0	0
ENST00000542447.6	chr11	965	-1	4178	1212	123	2843	CADM1	TAG	TAGA	90.439	90.439	0	0	226	226	0	0	21.6465	74.6196	0	0	0	45	37	0	39	0	0
ENST00000370801.8	chr1	750	-1	6367	2679	470	3218	AC118549.1	TGA	TGAC	42.0181	35.6154	6.40276	0	105	89	16	0	6.59936	13.2943	13.6229	0	0	42	71	0	36	0	0
ENST00000344824.10	chr19	424	1	1372	822	112	438	TPM4	TAA	TAAG	34.4148	34.4148	0	0	86	86	0	0	25.0837	41.8672	0	0	0	132	5	0	126	0	0
ENST00000359595.7	chr15	458	-1	1935	1050	209	676	HAPLN3	TAG	TAGG	12.8055	11.605	1.20052	0	32	29	3	0	6.61784	11.0524	5.7441	0	0	51	7	0	45	0	0
ENST00000368809.1	chr1	1100	-1	571	261	71	239	S100A10	TAG	TAGG	117.651	113.249	4.00173	0.400173	294	283	10	1	206.043	433.904	56.3623	1.67436	0.00385883	84	3	0	78	0	0
ENST00000595790.5	chr19	1043	-1	1180	663	352	165	FAM71E1	TAA	TAAG	2.40104	1.60069	0.800345	0	6	4	2	0	2.03478	2.41431	2.27371	0	0	60	2	0	54	0	0
ENST00000341084.7	chr8	422	-1	4141	2484	174	1483	RNF19A	TAG	TAGG	10.8047	10.4045	0.400173	0	27	26	1	0	2.60919	4.1886	2.29984	0	0	75	36	0	69	0	0
ENST00000341105.6	chr3	631	-1	3322	1410	326	1586	GATA2	TAG	TAGG	23.21	22.8098	0.400173	0	58	57	1	0	6.98676	16.1772	1.22752	0	0	57	15	0	51	0	0
ENST00000360652.7	chr20	38	-1	1934	1332	460	142	PCED1A	TAG	TAGA	6.00259	4.4019	1.60069	0	15	11	4	0	3.10372	3.30473	3.47976	0	0	123	2	0	117	0	0
ENST00000272444.7	chr2	356	-1	1608	1101	36	471	DUSP11	TGA	TGAT	50.8219	50.4217	0	0.400173	127	126	0	1	31.6057	45.7963	0	0.849623	0.0185522	72	10	0	66	0	0
ENST00000405460.9	chr5	290	1	19512	18888	93	531	ADGRV1	TAG	TAGC	20.0086	20.0086	0	0	50	50	0	0	1.02545	1.05933	0	0	0	99	10	0	93	0	0
ENST00000366932.4	chr1	1682	1	7720	816	18	6886	RRP15	TAA	TAAA	84.0362	84.0362	0	0	210	210	0	0	10.8855	102.986	0	0	0	63	158	0	57	0	0
ENST00000380051.6	chr6	25	-1	1438	1059	39	340	RPP40	TAA	TAAA	36.0155	36.0155	0	0	90	90	0	0	25.0456	34.009	0	0	0	195	2	0	189	0	0
ENST00000293261.8	chr19	954	-1	2218	1347	14	857	TMEM143	TGA	TGAG	11.2048	11.2048	0	0	28	28	0	0	5.05177	8.31836	0	0	0	42	13	0	36	0	0
ENST00000267205.7	chr12	861	-1	2390	603	49	1738	RHOF	TGA	TGAC	4.4019	4.4019	0	0	11	11	0	0	1.8418	7.3	0	0	0	120	16	0	114	0	0
ENST00000341446.9	chr12	909	1	6658	723	140	5795	BRI3BP	TGA	TGAA	31.2135	30.0129	0.400173	0.800345	78	75	1	2	4.68811	41.5117	2.85838	0.13811	0.00332701	93	99	0.400173	87	4.59968	0.110805
ENST00000396987.7	chr8	217	1	6253	1338	921	3994	GPAT4	TGA	TGAG	40.8176	16.0069	24.8107	0	102	40	62	0	6.52768	11.9633	26.9389	0	0	276	44	0	270	0	0
ENST00000615008.4	chr20	66	-1	549	351	175	23	TMEM230	TGA	TGAG	9.20397	8.00345	1.20052	0	23	20	3	0	16.765	22.8019	6.8601	0	0	23	0	0	17	0	0
ENST00000300107.7	chr15	276	-1	4650	1869	183	2598	CLPX	TAA	TAAA	57.6248	53.223	4.4019	0	144	133	11	0	12.3924	28.4767	24.0541	0	0	57	60	0	51	0	0
ENST00000395633.5	chr19	39	1	659	474	99	86	ATP5F1D	TAG	TAGG	206.889	202.087	4.80207	0	517	505	12	0	313.944	426.344	48.5058	0	0	86	0	0	80	0	0
ENST00000409299.8	chr20	194	-1	5645	606	97	4942	PXMP4	TAA	TAAT	5.20224	5.20224	0	0	13	13	0	0	0.921567	8.58456	0	0	0	84	77	0	78	0	0
ENST00000357164.3	chr5	593	1	3851	549	319	2983	GM2A	TAA	TAAC	49.6214	48.4209	0.400173	0.800345	124	121	1	2	12.8853	88.1983	1.25446	0.268302	0.00304203	189	35	0.400173	183	2.18674	0.0247934
ENST00000356891.4	chr12	635	1	2784	945	107	1732	C12orf29	TAA	TAAA	51.2221	47.6205	3.20138	0.400173	128	119	8	1	18.3987	50.3921	29.9194	0.231047	0.00458497	117	40	0.400173	111	3.60516	0.0715421
ENST00000339994.4	chr11	220	-1	2756	1140	562	1054	KCNJ11	TGA	TGAG	3.20138	2.80121	0.400173	0	8	7	1	0	1.1616	2.4572	0.712051	0	0	279	12	0	273	0	0
ENST00000549920.6	chr19	963	-1	598	534	29	35	RPL18	TAA	TAAC	898.788	881.18	16.8072	0.800345	2246	2202	42	2	1502.99	1650.15	579.56	22.867	0.0138575	24	2	0	18	0	0
ENST00000617138.4	chr11	338	1	590	426	99	65	MDK	TAA	TAAG	20.809	20.0086	0.800345	0	52	50	2	0	35.2694	46.9686	8.08429	0	0	21	1	0	15	0	0
ENST00000343028.9	chr12	227	-1	4270	1680	210	2380	TM7SF3	TAG	TAGA	35.6154	28.4123	7.20311	0	89	71	18	0	8.34083	16.9121	34.3005	0	0	165	44	0	159	0	0
ENST00000575771.5	chr17	168	-1	807	345	422	40	NAA38	TGA	TGAC	105.646	98.0423	7.20311	0.400173	264	245	18	1	130.911	284.181	17.069	10.0043	0.0352041	33	1	0.400173	27	14.8212	0.0521542
ENST00000398250.5	chr10	611	1	1476	783	346	347	PLPP4	TGA	TGAC	2.80121	2.00086	0.800345	0	7	5	2	0	1.89784	2.55538	2.31314	0	0	27	7	0	21	0	0
ENST00000619836.4	chr1	320	1	4207	993	267	2947	PDIK1L	TGA	TGAC	8.8038	8.8038	0	0	22	22	0	0	2.09265	8.86586	0	0	0	72	61	0	66	0	0
ENST00000379143.10	chr20	67	-1	1231	753	154	324	PCNA	TAG	TAGG	495.814	461.399	33.2143	1.20052	1239	1153	83	3	402.773	612.748	215.677	3.7053	0.00604703	135	6	1.20052	129	9.30634	0.0151879
ENST00000291358.10	chr1	407	1	1982	1368	15	599	IQCC	TAG	TAGA	5.60242	5.60242	0	0	14	14	0	0	2.82665	4.09533	0	0	0	48	9	0	42	0	0
ENST00000457855.1	chr3	25	1	4263	3612	5	646	BRPF1	TGA	TGAT	18.4079	18.4079	0	0	46	46	0	0	4.31807	5.09633	0	0	0	27	4	0	21	0	0
ENST00000359237.9	chrX	603	-1	1074	606	268	200	PLAC1	TGA	TGAT	15.2066	14.4062	0.800345	0	38	36	2	0	14.1588	23.7726	2.98636	0	0	51	6	0	45	0	0
ENST00000505788.5	chr4	323	1	2034	1266	89	679	2020-09-11	TAA	TAAA	138.46	138.06	0.400173	0	346	345	1	0	68.0726	109.052	4.49632	0	0	120	8	0	114	0	0
ENST00000355354.13	chr3	497	-1	5183	885	111	4187	CD47	TGA	TGAA	54.8236	53.223	1.60069	0	137	133	4	0	10.5776	60.1389	14.4206	0	0	42	87	0	36	0	0
ENST00000339241.1	chr4	503	1	2303	927	181	1195	SPRY1	TGA	TGAT	3.60155	3.20138	0.400173	0	9	8	1	0	1.56385	3.45348	2.2109	0	0	27	20	0	21	0	0
ENST00000319285.4	chr16	376	-1	1177	480	89	608	DCTPP1	TAG	TAGA	164.471	162.87	1.20052	0.400173	411	407	3	1	139.737	339.313	13.489	0.658179	0.00193974	78	6	0	72	0	0
ENST00000431156.6	chr8	177	-1	2318	1494	613	211	TTI2	TAA	TAAG	14.4062	14.4062	0	0	36	36	0	0	6.21493	9.64271	0	0	0	211	0	0	205	0	0
ENST00000344920.9	chr5	130	1	6376	3228	162	2986	NNT	TAA	TAAA	86.4373	85.2368	1.20052	0	216	213	3	0	13.5567	26.4054	7.4106	0	0	63	80	0	57	0	0
ENST00000395663.1	chr20	410	-1	652	123	35	494	ATP5F1E	TAA	TAAT	209.29	187.681	21.6093	0	523	469	54	0	320.997	1525.86	617.409	0	0	39	12	0	33	0	0
ENST00000305963.2	chrX	629	-1	3693	363	382	2948	MMGT1	TAA	TAAG	68.8297	53.6231	15.2066	0	172	134	38	0	18.6379	147.722	39.8077	0	0	18	61	0	12	0	0
ENST00000321560.4	chr17	249	-1	2533	726	41	1766	PLD6	TAA	TAAC	10.4045	10.4045	0	0	26	26	0	0	4.10757	14.3312	0	0	0	87	24	0	81	0	0
ENST00000633531.1	chr7	406	-1	1608	1032	115	461	PON2	TAA	TAAA	23.6102	22.4097	1.20052	0	59	56	3	0	14.6829	21.7148	10.4393	0	0	18	11	0	12	0	0
ENST00000399464.7	chr17	136	-1	5162	4656	17	489	NEURL4	TGA	TGAG	33.6145	33.6145	0	0	84	84	0	0	6.51191	7.21961	0	0	0	258	4	0	252	0	0
ENST00000409523.1	chr2	588	-1	702	348	332	22	C2orf76	TGA	TGAA	5.60242	5.60242	0	0	14	14	0	0	7.98065	16.0989	0	0	0	22	0	0	16	0	0
ENST00000525158.1	chr11	418	-1	485	240	175	70	TIMM10	TGA	TGAG	63.6274	50.0216	13.6059	0	159	125	34	0	131.191	208.423	77.7478	0	0	51	2	0	45	0	0
ENST00000299163.7	chr10	483	1	12882	1017	10	11855	HIF1AN	TAG	TAGC	39.6171	39.2169	0	0.400173	99	98	0	1	3.07538	38.5614	0	0.0337556	0.000875373	87	201	0	81	0	0
ENST00000372879.8	chr7	108	-1	469	345	6	118	TOMM7	TAA	TAAG	150.065	146.063	0.400173	3.60155	375	365	1	9	319.967	423.371	66.6954	30.5216	0.0720919	63	4	1.60069	57	28.0823	0.0663302
ENST00000266674.10	chr12	591	1	4538	2691	277	1570	LGR5	TAA	TAAT	11.2048	10.4045	0.400173	0.400173	28	26	1	1	2.46911	3.8664	1.44467	0.254887	0.0659236	42	34	0	36	0	0
ENST00000167462.9	chr17	928	1	3435	3015	124	296	LLGL2	TGA	TGAG	18.0078	17.6076	0.400173	0	45	44	1	0	5.24244	5.84	3.2272	0	0	249	4	0	243	0	0
ENST00000636580.1	chrX	147	1	2292	1020	185	1087	ATP6AP2	TGA	TGAA	158.068	152.866	5.20224	0	395	382	13	0	68.9652	149.869	28.1202	0	0	54	26	0	48	0	0
ENST00000381334.10	chr4	214	1	1886	942	227	717	TMEM165	TAA	TAAC	59.2255	49.6214	9.60414	0	148	124	24	0	31.4027	52.6766	42.309	0	0	36	19	0	30	0	0
ENST00000373255.9	chr10	267	1	1887	1086	208	593	H2AFY2	TAG	TAGC	54.0233	47.6205	6.40276	0	135	119	16	0	28.6292	43.8495	30.7825	0	0	66	9	0	60	0	0
ENST00000290921.10	chr4	21	-1	2252	1290	176	786	CTBP1	TAG	TAGC	44.8193	40.0173	4.80207	0	112	100	12	0	19.902	31.0211	27.2845	0	0	231	8	0	225	0	0
ENST00000524737.5	chr11	1087	1	1754	1398	205	151	CHEK1	TGA	TGAT	71.2307	70.0302	1.20052	0	178	175	3	0	40.6104	50.0931	5.85618	0	0	75	3	0	69	0	0
ENST00000543872.6	chr17	792	1	3432	2943	258	231	SMG8	TAA	TAAG	58.4252	58.4252	0	0	146	146	0	0	17.0237	19.8523	0	0	0	141	1	0	135	0	0
ENST00000349721.8	chr9	9	1	5703	4740	88	875	SMARCA2	TGA	TGAT	39.6171	38.4166	1.20052	0	99	96	3	0	6.94671	8.10476	13.6422	0	0	84	16	0	78	0	0
ENST00000366773.8	chr6	916	1	2115	2004	30	81	ERMARD	TGA	TGAA	11.605	11.605	0	0	29	29	0	0	5.487	5.79092	0	0	0	42	2	0	36	0	0
ENST00000380989.6	chr10	10	-1	3442	3084	63	295	PITRM1	TGA	TGAG	123.253	123.253	0	0	308	308	0	0	35.8086	39.9654	0	0	0	54	8	0	48	0	0
ENST00000281273.8	chr3	539	1	3978	1215	251	2512	QTRT2	TGA	TGAG	56.8245	51.2221	5.20224	0.400173	142	128	13	1	14.2847	42.1581	20.7261	0.159304	0.00377874	54	55	0	48	0	0
ENST00000356924.9	chr14	357	-1	2990	1788	16	1186	ABCD4	TGA	TGAA	26.4114	26.4114	0	0	66	66	0	0	8.83324	14.7715	0	0	0	159	20	0	153	0	0
ENST00000324932.12	chr11	81	-1	6681	5370	177	1134	NUP98	TGA	TGAG	174.475	173.675	0.800345	0	436	434	2	0	26.1151	32.3417	4.52172	0	0	183	16	0	177	0	0
ENST00000534548.6	chr11	1126	-1	5016	4464	59	493	NCAPD3	TAA	TAAA	194.884	194.484	0.400173	0	487	486	1	0	38.8525	43.5672	6.78259	0	0	42	9	0	36	0	0
ENST00000378827.5	chr20	75	1	3500	1158	1191	1151	BMP2	TAG	TAGT	41.2178	15.6067	25.2109	0.400173	103	39	63	1	11.7765	13.4773	21.1678	0.347674	0.025797	159	18	0	153	0	0
ENST00000256151.8	chr12	624	-1	1540	693	5	842	CCDC59	TAA	TAAA	39.2169	39.2169	0	0	98	98	0	0	25.4655	56.5901	0	0	0	78	13	0	72	0	0
ENST00000369888.6	chr20	468	-1	5937	2646	113	3178	ZNF512B	TGA	TGAG	18.8081	18.8081	0	0	47	47	0	0	3.16795	7.10813	0	0	0	237	20	0	231	0	0
ENST00000610140.6	chr7	169	-1	1622	963	65	594	NT5C3A	TAA	TAAA	35.6154	31.6136	4.00173	0	89	79	10	0	21.9577	32.8283	61.565	0	0	69	20	0	63	0	0
ENST00000392476.6	chr17	967	1	2912	2127	553	232	SEC14L1	TGA	TGAC	34.815	31.6136	3.20138	0	87	79	8	0	11.9557	14.863	5.78911	0	0	57	4	0	51	0	0
ENST00000244137.12	chr19	581	-1	1862	1449	25	388	PEPD	TAG	TAGA	90.8392	90.8392	0	0	227	227	0	0	48.7858	62.6909	0	0	0	57	8	0	51	0	0
ENST00000299299.4	chr10	279	-1	742	282	26	434	PCBD1	TAG	TAGA	51.6223	51.2221	0.400173	0	129	128	1	0	69.5718	181.639	15.3913	0	0	42	6	0	36	0	0
ENST00000327787.13	chr17	1013	-1	3552	2613	17	922	FAAP100	TGA	TGAC	17.2074	17.2074	0	0	43	43	0	0	4.84443	6.58531	0	0	0	117	7	0	111	0	0
ENST00000537561.5	chr3	656	1	5898	447	69	5382	NUDT16	TGA	TGAT	17.6076	17.6076	0	0	44	44	0	0	2.98535	39.3906	0	0	0	237	98	0	231	0	0
ENST00000340258.10	chr10	162	1	3586	933	97	2556	RASSF4	TAA	TAAC	1.20052	1.20052	0	0	3	3	0	0	0.334779	1.28673	0	0	0	90	21	0	84	0	0
ENST00000349004.6	chr20	234	-1	2926	1095	88	1743	NDRG3	TAA	TAAG	68.4295	67.229	0.800345	0.400173	171	168	2	1	23.3867	61.3963	9.09483	0.229588	0.00373945	57	26	0	51	0	0
ENST00000587250.4	chr17	603	1	4117	651	111	3355	RND2	TGA	TGAG	17.6076	16.4071	0.800345	0.400173	44	41	2	1	4.2768	25.2029	7.21032	0.119276	0.00473265	78	48	0	72	0	0
ENST00000246535.4	chr19	587	1	1112	1044	26	42	PDCD2L	TAG	TAGA	40.4174	40.4174	0	0	101	101	0	0	36.3466	38.714	0	0	0	18	1	0	12	0	0
ENST00000611074.4	chr19	277	-1	3541	2238	74	1229	RAVER1	TAA	TAAG	139.26	138.86	0	0.400173	348	347	0	1	39.3279	62.0464	0	0.325608	0.00524782	132	11	0.400173	126	3.17597	0.051187
ENST00000273854.7	chr4	236	-1	8221	3081	595	4545	EPHA5	TAA	TAAC	3.60155	3.60155	0	0	9	9	0	0	0.438092	1.16896	0	0	0	33	114	0	27	0	0
ENST00000578186.2	chr1	1035	1	538	279	20	239	HIST2H4A	TAG	TAGG	2029.68	2026.47	2.40104	0.800345	5071	5063	6	2	3772.63	7263.35	120.052	3.34872	0.000461044	69	3	0.800345	63	12.7039	0.00174904
ENST00000269097.8	chr17	623	1	1488	1008	225	255	G6PC3	TGA	TGAC	97.2419	92.0397	5.20224	0	243	230	13	0	65.3508	91.3092	23.1211	0	0	96	2	0	90	0	0
ENST00000469144.5	chr19	42	1	623	366	228	29	C19orf24	TAA	TAAA	12.0052	1.20052	10.8047	0	30	3	27	0	19.2699	3.2801	47.3889	0	0	30	1	0	24	0	0
ENST00000366728.6	chr1	1743	1	797	693	7	97	GUK1	TGA	TGAC	28.0121	27.2117	0.800345	0	70	68	2	0	35.1469	39.2666	114.335	0	0	63	2	0	57	0	0
ENST00000356436.8	chr6	61	-1	1071	849	78	144	TBC1D7	TGA	TGAA	26.0112	24.4105	1.60069	0	65	61	4	0	24.2869	28.7521	20.5217	0	0	78	2	0	72	0	0
ENST00000272227.7	chr2	39	-1	2293	1290	142	861	PDIA6	TGA	TGAG	426.984	422.582	3.20138	1.20052	1067	1056	8	3	186.212	327.583	22.5449	1.39433	0.00425641	90	18	0.800345	84	9.52792	0.0290855
ENST00000264914.10	chr5	251	-1	4807	1569	56	3182	ARSB	TAG	TAGG	10.4045	9.60414	0.800345	0	26	24	2	0	2.16444	6.12119	14.2919	0	0	150	53	0	144	0	0
ENST00000370992.8	chr10	444	-1	4380	3861	133	386	RRP12	TGA	TGAG	84.8366	82.0354	2.80121	0	212	205	7	0	19.3691	21.2472	21.0617	0	0	126	5	0	120	0	0
ENST00000316731.12	chr7	61	-1	2840	1416	567	857	CCZ1B	TGA	TGAC	38.8167	38.4166	0.400173	0	97	96	1	0	13.6679	27.1303	0.705772	0	0	30	16	0	24	0	0
ENST00000359492.6	chr11	971	-1	887	771	65	51	APOA1	TGA	TGAG	0.800345	0.800345	0	0	2	2	0	0	0.902306	1.03806	0	0	0	39	1	0	33	0	0
ENST00000263655.3	chr2	303	-1	1908	462	600	846	CNRIP1	TGA	TGAA	4.4019	2.40104	2.00086	0	11	6	5	0	2.30707	5.19705	3.33477	0	0	126	20	0	120	0	0
ENST00000302362.11	chr17	362	-1	823	522	39	262	COPRS	TGA	TGAG	37.216	36.8159	0	0.400173	93	92	0	1	45.22	70.5285	0	1.52738	0.0216562	84	4	0	78	0	0
ENST00000649463.1	chr10	320	1	7863	6189	505	1169	KAT6B	TAG	TAGA	21.2091	18.8081	2.40104	0	53	47	6	0	2.69734	3.03896	4.75453	0	0	48	16	0	42	0	0
ENST00000567468.5	chr16	287	-1	1668	639	7	1022	GGA2	TAA	TAAT	29.2126	29.2126	0	0	73	73	0	0	17.5135	45.7161	0	0	0	24	16	0	18	0	0
ENST00000373247.6	chr9	508	1	2234	1731	44	459	FPGS	TAG	TAGC	43.6188	43.6188	0	0	109	109	0	0	19.525	25.1986	0	0	0	57	4	0	51	0	0
ENST00000401642.8	chr4	205	-1	3117	2022	114	981	SCFD2	TGA	TGAG	27.2117	26.8116	0.400173	0	68	67	1	0	8.7301	13.2599	3.51029	0	0	138	18	0	132	0	0
ENST00000334310.10	chr11	200	1	3030	1041	152	1837	TEAD1	TGA	TGAA	21.2091	17.6076	3.60155	0	53	44	9	0	6.99972	16.9141	23.6944	0	0	87	48	0	81	0	0
ENST00000350777.6	chr11	1015	1	3118	1521	57	1540	HINFP	TGA	TGAA	8.40362	8.00345	0.400173	0	21	20	1	0	2.6952	5.26197	7.02057	0	0	45	27	0	39	0	0
ENST00000332439.5	chr17	169	1	3444	654	126	2664	CYB5D1	TAG	TAGG	12.0052	8.8038	3.20138	0	30	22	8	0	3.48582	13.4615	25.4078	0	0	24	41	0	18	0	0
ENST00000453384.7	chr17	326	-1	1054	774	-5	285	RAB34	TGA	TGAC	32.8142	16.4071	16.4071	0	82	41	41	0	31.133	21.1978	-3281.42	0	0	75	5	0	69	0	0
ENST00000370268.8	chrX	704	1	4260	2037	31	2192	ZNF185	TAG	TAGC	2.80121	2.80121	0	0	7	7	0	0	0.657561	1.37516	0	0	0	33	36	0	27	0	0
ENST00000370775.2	chrX	610	-1	1199	309	61	829	RTL8A	TAG	TAGG	69.2299	60.4261	4.4019	4.4019	173	151	11	11	57.7397	195.554	72.1623	5.30989	0.0271531	69	5	0	63	0	0
ENST00000546500.5	chr12	432	1	4076	930	609	2537	HNRNPA1	TAA	TAAT	758.327	743.521	12.4053	2.40104	1895	1858	31	6	186.047	799.485	20.37	0.946407	0.00118377	18	59	0.800345	12	66.6954	0.083423
ENST00000358290.9	chr4	368	-1	1737	870	112	755	HSD17B11	TAA	TAAG	57.2247	56.4243	0.800345	0	143	141	2	0	32.9445	64.8556	7.14594	0	0	42	17	0	36	0	0
ENST00000310682.6	chr16	522	1	1997	1317	53	627	SETD6	TAG	TAGC	23.6102	23.6102	0	0	59	59	0	0	11.8228	17.9272	0	0	0	33	12	0	27	0	0
ENST00000269445.10	chr18	149	-1	5004	1977	452	2575	DYM	TGA	TGAG	30.4131	27.2117	3.20138	0	76	68	8	0	6.07776	13.7642	7.0827	0	0	69	46	0	63	0	0
ENST00000528647.5	chr8	457	-1	2950	1956	280	714	SYBU	TAA	TAAA	6.80293	6.80293	0	0	17	17	0	0	2.30608	3.47798	0	0	0	81	9	0	75	0	0
ENST00000380739.6	chr6	8	-1	2431	1107	54	1270	SERPINB1	TAG	TAGA	16.8072	16.4071	0.400173	0	42	41	1	0	6.91372	14.8212	7.4106	0	0	60	26	0	54	0	0
ENST00000392590.3	chr14	540	-1	1491	693	62	736	CDCA4	TGA	TGAG	41.2178	40.0173	1.20052	0	103	100	3	0	27.6444	57.745	19.3632	0	0	33	11	0	27	0	0
ENST00000330173.5	chr19	673	1	5514	1578	523	3413	ZNF570	TAG	TAGA	3.60155	3.60155	0	0	9	9	0	0	0.653165	2.28235	0	0	0	24	67	0	18	0	0
ENST00000374518.6	chr10	149	1	7714	3816	63	3835	BMS1	TGA	TGAG	97.6421	96.8418	0.800345	0	244	242	2	0	12.6578	25.3778	12.7039	0	0	42	81	0	36	0	0
ENST00000253754.8	chr5	398	1	2212	960	33	1219	PDLIM4	TGA	TGAG	8.40362	8.40362	0	0	21	21	0	0	3.79911	8.75377	0	0	0	54	16	0	48	0	0
ENST00000380310.6	chr16	393	1	3751	2052	152	1547	FBXL19	TAG	TAGT	31.6136	31.2135	0	0.400173	79	78	0	1	8.42805	15.2112	0	0.258677	0.0170056	108	8	0	102	0	0
ENST00000228820.9	chr12	28	-1	4404	984	164	3256	PARP11	TGA	TGAT	4.80207	4.80207	0	0	12	12	0	0	1.09039	4.88015	0	0	0	81	72	0	75	0	0
ENST00000504169.2	chr4	662	1	3497	1710	156	1631	CDKN2AIP	TAA	TAAT	17.2074	16.0069	1.20052	0	43	40	3	0	4.92062	9.36076	7.69563	0	0	69	33	0	63	0	0
ENST00000354831.11	chr1	628	-1	3850	3627	184	39	NRDC	TAA	TAAA	182.479	178.077	4.4019	0	456	445	11	0	47.3971	49.0975	23.9234	0	0	42	1	0	36	0	0
ENST00000536220.5	chr19	680	-1	2212	1965	63	184	ZNF573	TAA	TAAG	4.4019	4.00173	0.400173	0	11	10	1	0	1.99001	2.0365	6.35195	0	0	60	2	0	54	0	0
ENST00000409180.1	chr2	424	1	606	501	22	83	MRPL35	TGA	TGAA	46.8202	46.8202	0	0	117	117	0	0	77.261	93.4535	0	0	0	83	0	0	77	0	0
ENST00000273130.9	chr3	128	-1	2440	1539	82	819	DYNC1LI1	TGA	TGAA	105.245	104.845	0.400173	0	263	262	1	0	43.1334	68.1255	4.88015	0	0	45	20	0	39	0	0
ENST00000373542.9	chrX	354	-1	6241	3639	420	2182	PHKA1	TGA	TGAG	58.8254	54.0233	4.80207	0	147	135	12	0	9.42563	14.8456	11.4335	0	0	57	36	0	51	0	0
ENST00000368171.3	chr1	1265	1	2208	975	493	740	CD1D	TGA	TGAC	2.40104	2.40104	0	0	6	6	0	0	1.08743	2.4626	0	0	0	96	10	0	90	0	0
ENST00000336233.10	chr10	383	-1	2451	1167	34	1250	LIPA	TGA	TGAA	102.444	101.244	1.20052	0	256	253	3	0	41.7969	86.7555	35.3093	0	0	36	28	0	30	0	0
ENST00000300005.7	chr16	262	-1	1434	954	37	443	ERI2	TGA	TGAG	6.00259	6.00259	0	0	15	15	0	0	4.18591	6.29202	0	0	0	33	9	0	27	0	0
ENST00000371996.9	chr10	370	1	2425	1431	17	977	MINPP1	TGA	TGAG	56.0242	55.624	0	0.400173	140	139	0	1	23.1027	38.8707	0	0.409593	0.0105373	21	21	0	15	0	0
ENST00000284881.9	chr21	22	-1	5351	861	55	4435	C21orf91	TGA	TGAC	16.8072	16.0069	0.800345	0	42	40	2	0	3.14095	18.5911	14.5517	0	0	72	87	0	66	0	0
ENST00000330579.6	chr12	927	1	1605	1518	26	61	NOC4L	TGA	TGAC	85.6369	85.2368	0.400173	0	214	213	1	0	53.3563	56.1507	15.3913	0	0	21	1	0	15	0	0
ENST00000368654.8	chr10	658	-1	12671	9738	408	2525	MKI67	TGA	TGAC	40.8176	39.6171	1.20052	0	102	99	3	0	3.22134	4.0683	2.94245	0	0	45	46	0	39	0	0
ENST00000397011.2	chr7	24	1	2921	2412	34	475	EIF3B	TGA	TGAC	483.809	483.408	0.400173	0	1209	1208	1	0	165.631	200.418	11.7698	0	0	105	2	0	99	0	0
ENST00000398090.3	chr8	76	1	7512	2061	42	5409	SLC7A2	TAA	TAAC	54.8236	54.8236	0	0	137	137	0	0	7.29814	26.6005	0	0	0	33	104	0	27	0	0
ENST00000615984.4	chr17	963	1	1126	540	399	187	METTL23	TGA	TGAA	32.414	17.6076	14.4062	0.400173	81	44	36	1	28.7868	32.6067	36.1058	2.13996	0.0656296	66	5	0.400173	60	6.66954	0.204545
ENST00000312838.8	chr16	732	-1	1838	681	90	1067	RNF166	TGA	TGAA	6.40276	6.00259	0.400173	0	16	15	1	0	3.48355	8.81437	4.44636	0	0	309	11	0	303	0	0
ENST00000378204.6	chr8	467	-1	8225	2208	801	5216	EXT1	TGA	TGAG	16.8072	10.4045	6.40276	0	42	26	16	0	2.04343	4.71218	7.99346	0	0	123	94	0	117	0	0
ENST00000372805.7	chr1	501	1	2172	1395	45	732	CAP1	TAA	TAAG	179.677	177.677	2.00086	0	449	444	5	0	82.7244	127.367	44.4636	0	0	99	8	0	93	0	0
ENST00000536133.2	chrX	528	-1	1044	594	47	403	CXorf56	TAA	TAAC	52.0224	52.0224	0	0	130	130	0	0	49.8299	87.5799	0	0	0	42	10	0	36	0	0
ENST00000621418.4	chr3	416	-1	6180	3435	604	2141	MAGI1	TGA	TGAG	16.8072	14.4062	2.40104	0	42	36	6	0	2.71962	4.19395	3.97522	0	0	105	36	0	99	0	0
ENST00000006658.11	chr17	739	1	2589	2376	29	184	SPATA20	TGA	TGAC	3.20138	3.20138	0	0	8	8	0	0	1.23653	1.34738	0	0	0	99	3	0	93	0	0
ENST00000264254.11	chr2	500	1	993	687	69	237	PDCL3	TGA	TGAG	26.8116	24.4105	1.20052	1.20052	67	61	3	3	27.0006	35.5321	17.3988	5.06548	0.142561	96	3	1.20052	90	13.3391	0.37541
ENST00000261908.11	chr15	333	1	7063	4353	207	2503	NEO1	TGA	TGAC	66.0285	64.0276	2.00086	0	165	160	5	0	9.3485	14.7088	9.666	0	0	60	32	0	54	0	0
ENST00000371113.9	chrX	573	1	5128	2673	175	2280	OCRL	TAA	TAAG	70.0302	68.0293	2.00086	0	175	170	5	0	13.6564	25.4506	11.4335	0	0	27	38	0	21	0	0
ENST00000392092.7	chr6	920	1	1812	987	237	588	TBP	TAA	TAAT	42.0181	33.6145	8.00345	0.400173	105	84	20	1	23.1888	34.0572	33.7698	0.680566	0.019983	51	6	0	45	0	0
ENST00000614878.4	chr17	344	1	2625	1848	148	629	ANKRD13B	TAG	TAGC	17.6076	17.2074	0.400173	0	44	43	1	0	6.70765	9.31137	2.70387	0	0	234	4	0	228	0	0
ENST00000401903.5	chr7	12	-1	923	510	254	159	ZFAND2A	TGA	TGAA	6.40276	0.800345	5.60242	0	16	2	14	0	6.9369	1.5693	22.0568	0	0	81	2	0	75	0	0
ENST00000367998.5	chr1	1329	-1	1826	1149	179	498	B4GALT3	TGA	TGAC	36.4157	22.0095	14.4062	0	91	55	36	0	19.9429	19.1553	80.4816	0	0	93	11	0	87	0	0
ENST00000328697.11	chr11	266	-1	1407	1089	15	303	CCDC34	TAG	TAGC	26.8116	26.8116	0	0	67	67	0	0	19.0558	24.6204	0	0	0	81	5	0	75	0	0
ENST00000546897.5	chr12	398	-1	1710	1419	150	141	KRT8	TGA	TGAA	4.00173	4.00173	0	0	10	10	0	0	2.34019	2.8201	0	0	0	78	1	0	72	0	0
ENST00000535206.5	chr9	112	-1	1490	645	181	664	B4GALT1	TGA	TGAA	13.2057	12.8055	0.400173	0	33	32	1	0	8.86288	19.8535	2.2109	0	0	51	7	0	45	0	0
ENST00000590474.7	chr17	875	1	13360	972	282	12106	MAP2K6	TAA	TAAA	21.2091	18.4079	2.80121	0	53	46	7	0	1.58751	18.9382	9.93336	0	0	24	204	0	18	0	0
ENST00000328205.9	chr1	1727	-1	3522	1644	540	1338	LIN9	TGA	TGAG	38.8167	38.8167	0	0	97	97	0	0	11.0212	23.6112	0	0	0	135	22	0	129	0	0
ENST00000361575.4	chrX	533	-1	345	123	48	174	RPL39	TAA	TAAG	206.489	153.266	52.4226	0.800345	516	383	130	2	598.519	1246.07	1092.14	4.59968	0.00369137	72	4	0.800345	66	12.1264	0.00973178
ENST00000366654.5	chr1	1767	-1	1458	522	37	899	FAM89A	TAG	TAGA	11.2048	10.8047	0	0.400173	28	27	0	1	7.68507	20.6986	0	0.445131	0.0215054	21	18	0	15	0	0
ENST00000421852.6	chr3	891	-1	2760	762	68	1930	TMEM41A	TGA	TGAT	18.8081	18.4079	0.400173	0	47	46	1	0	6.81453	24.1574	5.88489	0	0	51	30	0	45	0	0
ENST00000443527.6	chr11	330	1	4158	1812	16	2330	CRY2	TGA	TGAG	9.60414	9.60414	0	0	24	24	0	0	2.3098	5.3003	0	0	0	24	25	0	18	0	0
ENST00000335135.8	chr8	55	1	3369	1296	552	1521	GATA4	TAA	TAAT	19.2083	16.0069	3.20138	0	48	40	8	0	5.70148	12.351	5.7996	0	0	540	10	0	534	0	0
ENST00000263382.8	chr19	383	-1	1644	576	127	941	ASF1B	TAA	TAAC	59.2255	55.2238	4.00173	0	148	138	10	0	36.0253	95.8747	31.5097	0	0	225	13	0	219	0	0
ENST00000376663.8	chr10	94	1	3495	948	611	1936	BMI1	TGA	TGAT	52.4226	45.2195	7.20311	0	131	113	18	0	14.9993	47.6999	11.789	0	0	39	50	0	33	0	0
ENST00000413384.7	chr7	788	1	4074	3693	231	150	SLC4A2	TAG	TAGC	111.648	96.4416	15.2066	0	279	241	38	0	27.405	26.1147	65.8293	0	0	99	2	0	93	0	0
ENST00000245816.10	chr19	174	1	1027	801	38	188	CLPP	TGA	TGAG	98.0423	97.6421	0.400173	0	245	244	1	0	95.4647	121.9	10.5309	0	0	105	3	0	99	0	0
ENST00000317204.11	chr11	45	-1	3582	792	128	2662	TOLLIP	TAG	TAGA	21.6093	18.0078	3.60155	0	54	45	9	0	6.03275	22.7371	28.1371	0	0	372	27	0	366	0	0
ENST00000525962.5	chr1	806	-1	3882	2523	56	1303	TGFBR3	TAG	TAGC	30.0129	30.0129	0	0	75	75	0	0	7.73131	11.8957	0	0	0	135	16	0	129	0	0
ENST00000263918.9	chr2	179	-1	14129	2310	67	11752	STRN	TGA	TGAC	42.4183	42.0181	0.400173	0	106	105	1	0	3.00221	18.1897	5.97272	0	0	36	247	0	30	0	0
ENST00000372577.2	chr9	543	1	5644	5217	15	412	NUP188	TAG	TAGG	274.118	274.118	0	0	685	685	0	0	48.5681	52.5433	0	0	0	153	2	0	147	0	0
ENST00000539310.5	chrX	515	1	2992	1860	27	1105	PLS3	TAA	TAAA	1441.42	1441.02	0	0.400173	3602	3601	0	1	481.759	774.743	0	0.362147	0.000467442	18	21	0	12	0	0
ENST00000400577.4	chr21	15	1	1910	813	24	1073	RBM11	TAG	TAGT	2.40104	2.40104	0	0	6	6	0	0	1.25709	2.9533	0	0	0	78	27	0	72	0	0
ENST00000397053.6	chr10	44	-1	5324	3786	269	1269	UPF2	TGA	TGAT	41.6179	40.0173	1.60069	0	104	100	4	0	7.81704	10.5698	5.95052	0	0	39	26	0	33	0	0
ENST00000646651.1	chr1	1560	-1	833	561	100	172	UBE2T	TAG	TAGG	125.654	115.25	10.0043	0.400173	314	288	25	1	150.845	205.436	100.043	2.32658	0.0113251	24	5	0	18	0	0
ENST00000361125.1	chr7	426	-1	5692	2241	314	3137	SMURF1	TGA	TGAA	14.006	11.605	2.40104	0	35	29	6	0	2.46065	5.17849	7.64661	0	0	27	33	0	21	0	0
ENST00000371437.5	chrX	536	1	376	180	74	122	NDUFA1	TAA	TAAG	234.101	222.496	10.0043	1.60069	585	556	25	4	622.609	1236.09	135.193	13.1204	0.0106145	60	4	1.60069	54	29.6424	0.0239808
ENST00000375394.7	chr6	255	1	3750	3708	12	30	SKIV2L	TGA	TGAA	44.8193	44.8193	0	0	112	112	0	0	11.9518	12.0872	0	0	0	21	3	0	15	0	0
ENST00000221086.8	chr8	51	1	7036	1617	67	5352	MTMR9	TGA	TGAA	12.0052	12.0052	0	0	30	30	0	0	1.70625	7.42435	0	0	0	126	102	0	120	0	0
ENST00000000233.10	chr7	612	1	987	510	82	395	ARF5	TAA	TAAC	124.454	123.653	0.800345	0	311	309	2	0	126.093	242.457	9.76031	0	0	312	3	0	306	0	0
ENST00000324170.7	chr5	414	-1	2133	480	61	1592	ZCCHC10	TAG	TAGA	14.006	13.6059	0	0.400173	35	34	0	1	6.56636	28.3456	0	0.251365	0.00886787	33	37	0	27	0	0
ENST00000391785.7	chr19	1105	1	2589	1365	121	1103	ZNF701	TAG	TAGA	3.20138	3.20138	0	0	8	8	0	0	1.23653	2.34533	0	0	0	336	17	0	330	0	0
ENST00000234142.9	chr2	45	1	8399	5817	256	2326	GREB1	TGA	TGAG	9.20397	9.20397	0	0	23	23	0	0	1.09584	1.58225	0	0	0	24	31	0	18	0	0
ENST00000400099.5	chr21	28	-1	447	327	40	80	ATP5PF	TAA	TAAC	128.055	127.655	0.400173	0	320	319	1	0	286.477	390.382	10.0043	0	0	80	0	0	74	0	0
ENST00000366669.9	chr1	1761	1	2887	2184	120	583	COG2	TAA	TAAG	81.6352	80.4347	1.20052	0	204	201	3	0	28.2768	36.8291	10.0043	0	0	33	12	0	27	0	0
ENST00000532462.5	chr14	204	-1	2666	2427	47	192	PYGL	TAA	TAAG	216.093	215.693	0.400173	0	540	539	1	0	81.0552	88.8723	8.51431	0	0	24	3	0	18	0	0
ENST00000527249.5	chr11	639	-1	844	465	353	26	EIF1AD	TGA	TGAG	27.6119	14.8064	12.8055	0	69	37	32	0	32.7155	31.8417	36.2763	0	0	26	0	0	20	0	0
ENST00000637513.1	chr15	191	-1	1957	582	104	1271	TNFAIP8L3	TAA	TAAA	1.20052	1.20052	0	0	3	3	0	0	0.613448	2.06275	0	0	0	153	21	0	147	0	0
ENST00000263409.8	chr5	101	-1	10044	3261	157	6626	LIFR	TAA	TAAC	24.0104	24.0104	0	0	60	60	0	0	2.39052	7.36288	0	0	0	165	116	0	159	0	0
ENST00000334513.6	chr1	1003	1	1428	954	5	469	NUDT17	TGA	TGAA	7.20311	7.20311	0	0	18	18	0	0	5.04419	7.55043	0	0	0	21	9	0	15	0	0
ENST00000540393.6	chr17	39	1	3173	2103	230	840	RAP1GAP2	TAA	TAAT	8.40362	8.40362	0	0	21	21	0	0	2.64848	3.99602	0	0	0	99	10	0	93	0	0
ENST00000249289.5	chr7	629	1	633	327	43	263	ATP6V1F	TAG	TAGG	120.852	117.651	2.80121	0.400173	302	294	7	1	190.92	359.788	65.1444	1.52157	0.00422907	129	4	0.400173	123	3.25344	0.00904264
ENST00000371899.9	chr9	606	-1	2446	1491	34	921	SLC2A6	TAG	TAGG	13.6059	13.6059	0	0	34	34	0	0	5.5625	9.12533	0	0	0	132	6	0	126	0	0
ENST00000427716.6	chr12	253	1	8197	2268	418	5511	FGD4	TGA	TGAA	4.00173	3.60155	0.400173	0	10	9	1	0	0.488194	1.58799	0.957351	0	0	156	119	0	150	0	0
ENST00000315190.4	chr13	85	1	3054	291	332	2431	SERTM1	TGA	TGAG	1.60069	0.400173	0.800345	0.400173	4	1	2	1	0.524129	1.37516	2.41068	0.164612	0.119704	21	46	0	15	0	0
ENST00000598485.6	chr19	759	-1	508	171	208	129	C19orf54	TAG	TAGC	6.00259	0.800345	5.20224	0	15	2	13	0	11.8161	4.68038	25.0108	0	0	129	0	0	123	0	0
ENST00000382297.6	chr9	5	1	5006	4026	116	864	KANK1	TGA	TGAT	18.8081	17.2074	1.60069	0	47	43	4	0	3.75711	4.27407	13.7991	0	0	39	17	0	33	0	0
ENST00000396442.7	chr5	200	1	6136	1536	173	4427	OCLN	TAG	TAGA	57.2247	54.4235	2.80121	0	143	136	7	0	9.32606	35.4319	16.192	0	0	39	99	0	33	0	0
ENST00000374050.4	chr9	431	1	1518	324	64	1130	ATP6V1G1	TAG	TAGA	102.444	99.643	2.40104	0.400173	256	249	6	1	67.4863	307.54	37.5162	0.354135	0.00115151	87	28	0.400173	81	4.9404	0.0160643
ENST00000266517.8	chr12	213	1	7114	1326	83	5705	ETNK1	TAA	TAAA	77.2333	77.2333	0	0	193	193	0	0	10.8565	58.2453	0	0	0	27	143	0	21	0	0
ENST00000485846.5	chr7	545	1	2375	1512	665	198	HBP1	TAA	TAAA	14.006	14.006	0	0	35	35	0	0	5.89728	9.26325	0	0	0	45	5	0	39	0	0
ENST00000341318.9	chr11	623	1	2035	1608	10	417	KAT5	TGA	TGAC	41.2178	40.8176	0	0.400173	103	102	0	1	20.2544	25.3841	0	0.959646	0.0378051	417	0	0.400173	411	0.973656	0.0383569
ENST00000274376.10	chr5	282	1	3707	3111	558	38	RASA1	TAG	TAGC	28.0121	22.4097	5.60242	0	70	56	14	0	7.55654	7.20336	10.0402	0	0	38	0	0	32	0	0
ENST00000617763.1	chr22	306	-1	1138	432	56	650	NDUFA6	TGA	TGAA	115.25	114.85	0	0.400173	288	287	0	1	101.274	265.855	0	0.61565	0.00231573	39	8	0	33	0	0
ENST00000432825.7	chr9	187	-1	4657	2838	170	1649	FBXO10	TGA	TGAG	10.0043	10.0043	0	0	25	25	0	0	2.14823	3.52513	0	0	0	240	14	0	234	0	0
ENST00000303887.9	chr7	450	-1	2912	2127	640	145	MCM7	TGA	TGAT	641.076	629.071	11.605	0.400173	1602	1572	28	1	220.15	295.755	18.1328	2.75981	0.0093314	69	2	0.400173	63	6.35195	0.021477
ENST00000366661.9	chr1	1765	-1	3231	2550	25	656	TTC13	TAG	TAGT	35.2152	35.2152	0	0	88	88	0	0	10.8992	13.8099	0	0	0	126	12	0	120	0	0
ENST00000585482.6	chr17	314	1	10232	2142	333	7757	SARM1	TAA	TAAC	14.8064	12.8055	2.00086	0	37	32	5	0	1.44707	5.9783	6.0086	0	0	30	99	0	24	0	0
ENST00000238714.8	chr2	269	1	7303	2178	205	4920	PAPOLG	TAA	TAAA	30.8133	27.6119	3.20138	0	77	69	8	0	4.21926	12.6776	15.6165	0	0	21	110	0	15	0	0
ENST00000578921.6	chr18	35	1	3874	555	99	3220	RAB31	TGA	TGAC	4.00173	3.20138	0.800345	0	10	8	2	0	1.03297	5.76825	8.08429	0	0	165	55	0	159	0	0
ENST00000395405.5	chr10	215	-1	1806	801	31	974	ZWINT	TGA	TGAC	146.863	146.063	0.400173	0.400173	367	365	1	1	81.3197	182.351	12.9088	0.410855	0.0022531	36	17	0.400173	30	13.3391	0.0731507
ENST00000343213.2	chr7	575	1	731	306	36	389	CAV2	TAA	TAAT	5.60242	5.60242	0	0	14	14	0	0	7.66404	18.3085	0	0	0	24	11	0	18	0	0
ENST00000324679.4	chr14	202	-1	3018	1119	358	1541	SAV1	TGA	TGAG	12.8055	6.40276	6.40276	0	32	16	16	0	4.24305	5.72186	17.8848	0	0	21	34	0	15	0	0
ENST00000373166.8	chr1	459	-1	1237	510	102	625	TRAPPC3	TAA	TAAC	65.6283	64.0276	1.60069	0	164	160	4	0	53.0544	125.544	15.693	0	0	87	3	0	81	0	0
ENST00000357814.7	chr17	901	-1	1830	591	68	1171	NAT9	TGA	TGAT	12.0052	12.0052	0	0	30	30	0	0	6.56021	20.3133	0	0	0	33	13	0	27	0	0
ENST00000355243.7	chr10	484	1	4012	1152	544	2316	PAX2	TAG	TAGT	2.80121	1.20052	1.60069	0	7	3	4	0	0.698207	1.04212	2.94245	0	0	282	8	0	276	0	0
ENST00000368575.3	chr1	1165	-1	1131	579	110	442	RAB13	TGA	TGAG	34.4148	32.8142	1.60069	0	86	82	4	0	30.4287	56.6738	14.5517	0	0	108	4	0	102	0	0
ENST00000297029.10	chr7	76	1	9637	2115	61	7461	SCIN	TAA	TAAA	4.4019	4.4019	0	0	11	11	0	0	0.456771	2.08128	0	0	0	99	123	0	93	0	0
ENST00000316077.14	chrX	632	-1	4340	2598	36	1706	MAP7D3	TAA	TAAG	77.6335	76.8331	0.800345	0	194	192	2	0	17.8879	29.574	22.2318	0	0	63	32	0	57	0	0
ENST00000643683.1	chr17	492	-1	2447	1203	228	1016	SMARCE1	TAA	TAAG	74.8323	72.4312	2.40104	0	187	181	6	0	30.5812	60.2088	10.5309	0	0	39	20	0	33	0	0
ENST00000375128.4	chr9	338	-1	1372	789	59	524	XPA	TGA	TGAT	16.8072	16.8072	0	0	42	42	0	0	12.2502	21.302	0	0	0	42	13	0	36	0	0
ENST00000371208.4	chr1	686	1	5716	2154	163	3399	HOOK1	TAA	TAAA	38.4166	36.0155	2.40104	0	96	90	6	0	6.72088	16.7203	14.7303	0	0	39	77	0	33	0	0
ENST00000372569.7	chr6	431	-1	917	582	-1	336	CRIP3	TGA	TGAG	7.20311	3.60155	3.60155	0	18	9	9	0	7.85508	6.18824	-3601.55	0	0	153	3	0	147	0	0
ENST00000381808.7	chr20	21	-1	1216	591	165	460	SDCBP2	TGA	TGAA	1.20052	1.20052	0	0	3	3	0	0	0.987268	2.03133	0	0	0	99	5	0	93	0	0
ENST00000185150.9	chr2	249	1	2401	1419	161	821	ERLEC1	TAA	TAAA	24.8107	20.809	4.00173	0	62	52	10	0	10.3335	14.6645	24.8554	0	0	36	20	0	30	0	0
ENST00000393881.7	chr17	562	1	1553	543	135	875	NKIRAS2	TGA	TGAA	16.0069	12.8055	3.20138	0	40	32	8	0	10.3071	23.5829	23.7139	0	0	183	7	0	177	0	0
ENST00000398665.8	chr19	69	1	7607	4581	246	2780	DOT1L	TAG	TAGG	32.8142	30.4131	2.40104	0	82	76	6	0	4.31368	6.63897	9.76031	0	0	189	27	0	183	0	0
ENST00000314565.9	chr12	158	1	6377	558	368	5451	BORCS5	TAG	TAGC	10.8047	8.40362	2.40104	0	27	21	6	0	1.69432	15.0603	6.52455	0	0	66	91	0	60	0	0
ENST00000651671.1	chr9	645	-1	9523	7635	256	1632	NOTCH1	TAA	TAAA	21.6093	21.6093	0	0	54	54	0	0	2.26917	2.8303	0	0	0	225	15	0	219	0	0
ENST00000273990.6	chr4	416	-1	2559	549	209	1801	DDIT4L	TAA	TAAA	2.40104	2.40104	0	0	6	6	0	0	0.938271	4.37347	0	0	0	39	40	0	33	0	0
ENST00000219271.4	chr16	515	1	4017	1977	591	1449	MMP15	TGA	TGAC	14.4062	12.0052	2.40104	0	36	30	6	0	3.58631	6.07242	4.06267	0	0	84	13	0	78	0	0
ENST00000432496.6	chr4	437	-1	3317	2649	180	488	TBCK	TGA	TGAA	14.4062	14.4062	0	0	36	36	0	0	4.34315	5.43836	0	0	0	30	10	0	24	0	0
ENST00000325495.9	chr19	236	1	2432	2160	18	254	HNRNPM	TAA	TAAG	749.523	748.323	0.400173	0.800345	1873	1870	1	2	308.192	346.446	22.2318	3.15097	0.00909512	123	8	0.800345	117	6.84056	0.019745
ENST00000427478.6	chr16	447	1	2072	345	104	1623	CNEP1R1	TGA	TGAC	5.20224	4.80207	0.400173	0	13	12	1	0	2.51074	13.919	3.84781	0	0	99	38	0	93	0	0
ENST00000338146.7	chr12	494	1	10724	591	8	10125	SPRYD4	TAG	TAGT	23.21	23.21	0	0	58	58	0	0	2.16431	39.2724	0	0	0	24	155	0	18	0	0
ENST00000360586.8	chr14	229	-1	5974	3357	82	2535	WDHD1	TAA	TAAA	69.2299	68.8297	0	0.400173	173	172	0	1	11.5885	20.5033	0	0.157859	0.00769919	27	68	0.400173	21	19.0558	0.929402
ENST00000493901.5	chr1	352	-1	4264	3834	234	196	MAP3K6	TGA	TGAG	11.2048	10.8047	0.400173	0	28	27	1	0	2.62777	2.81812	1.71014	0	0	196	0	0	190	0	0
ENST00000205636.4	chr3	127	-1	3262	519	101	2642	CMTM6	TAA	TAAA	58.4252	54.0233	4.4019	0	146	135	11	0	17.9109	104.091	43.5832	0	0	27	48	0	21	0	0
ENST00000645818.1	chr16	746	1	3314	2355	290	669	SPG7	TAG	TAGT	34.0147	33.2143	0.400173	0.400173	85	83	1	1	10.2639	14.1037	1.37991	0.598165	0.0424118	42	8	0	36	0	0
ENST00000360238.6	chr17	771	-1	2148	1128	713	307	CUEDC1	TAA	TAAG	4.4019	3.20138	1.20052	0	11	8	3	0	2.0493	2.8381	1.68376	0	0	33	2	0	27	0	0
ENST00000557943.6	chr15	382	-1	2244	969	75	1200	ETFA	TGA	TGAA	282.522	278.92	3.20138	0.400173	706	697	8	1	125.901	287.843	42.6851	0.333477	0.00115854	18	26	0	12	0	0
ENST00000379095.4	chr15	478	1	7192	843	2	6347	NGRN	TGA	TGAG	55.624	46.8202	0	8.8038	139	117	0	22	7.73415	55.54	0	1.38708	0.0249744	54	106	0	48	0	0
ENST00000584667.6	chr17	932	1	2455	894	29	1532	SAP30BP	TGA	TGAC	44.019	43.6188	0.400173	0	110	109	1	0	17.9303	48.7906	13.7991	0	0	18	14	0	12	0	0
ENST00000240423.9	chr2	461	1	5985	2193	58	3734	NCAPH	TGA	TGAG	123.253	122.053	1.20052	0	308	305	3	0	20.5937	55.6556	20.6986	0	0	180	64	0	174	0	0
ENST00000335754.8	chr3	375	-1	3534	1842	45	1647	ACTR8	TGA	TGAA	55.2238	55.2238	0	0	138	138	0	0	15.6264	29.9804	0	0	0	51	34	0	45	0	0
ENST00000320356.6	chr7	755	-1	2594	2223	116	255	EZH2	TGA	TGAC	64.0276	60.8262	3.20138	0	160	152	8	0	24.683	27.3622	27.5981	0	0	96	6	0	90	0	0
ENST00000355300.6	chr15	390	-1	3010	1830	169	1011	LINGO1	TGA	TGAG	7.20311	7.20311	0	0	18	18	0	0	2.39306	3.93612	0	0	0	231	8	0	225	0	0
ENST00000313486.11	chr17	18	-1	3867	780	250	2837	PITPNA	TAA	TAAA	39.6171	34.0147	5.60242	0	99	85	14	0	10.2449	43.6085	22.4097	0	0	171	36	0	165	0	0
ENST00000376442.8	chr6	197	-1	3361	3093	159	109	DHX16	TAA	TAAG	67.6292	63.6274	4.00173	0	169	159	10	0	20.1217	20.5714	25.1681	0	0	24	3	0	18	0	0
ENST00000586027.5	chr19	389	-1	1341	969	208	164	GIPC1	TAG	TAGG	75.2324	68.4295	6.80293	0	188	171	17	0	56.1017	70.6187	32.7064	0	0	24	2	0	18	0	0
ENST00000244040.4	chr20	401	1	8606	552	256	7798	RAB22A	TGA	TGAC	9.20397	5.60242	3.60155	0	23	14	9	0	1.06948	10.1493	14.0686	0	0	36	144	0	30	0	0
ENST00000389082.10	chr12	247	-1	9461	3792	298	5371	DENND5B	TAA	TAAC	22.8098	21.6093	1.20052	0	57	54	3	0	2.41093	5.69866	4.02858	0	0	162	120	0	156	0	0
ENST00000396672.5	chr11	170	-1	2513	1512	368	633	STK33	TAA	TAAG	7.20311	6.40276	0.800345	0	18	16	2	0	2.86634	4.23463	2.17485	0	0	48	10	0	42	0	0
ENST00000221418.9	chr19	702	-1	1155	954	16	185	ECH1	TGA	TGAG	85.6369	85.6369	0	0	214	214	0	0	74.1445	89.7662	0	0	0	78	3	0	72	0	0
ENST00000611477.1	chr8	615	-1	2483	2016	95	372	ZNF16	TAG	TAGG	5.60242	5.20224	0.400173	0	14	13	1	0	2.25631	2.58048	4.21234	0	0	333	1	0	327	0	0
ENST00000361786.7	chr14	387	1	4280	1167	150	2963	CIPC	TAG	TAGC	20.4088	17.2074	3.20138	0	51	43	8	0	4.76841	14.745	21.3425	0	0	84	50	0	78	0	0
ENST00000354883.10	chr3	417	1	2628	792	722	1114	SLC25A26	TGA	TGAA	16.0069	12.4053	3.20138	0.400173	40	31	8	1	6.09091	15.6633	4.43405	0.359221	0.0229339	87	15	0	81	0	0
ENST00000342228.7	chr8	227	-1	3612	1926	364	1322	SLC20A2	TGA	TGAT	14.4062	13.6059	0.800345	0	36	34	2	0	3.98843	7.06431	2.19875	0	0	192	15	0	186	0	0
ENST00000263377.6	chr19	408	-1	7124	4056	216	2852	BRD4	TGA	TGAG	66.0285	62.8271	3.20138	0	165	157	8	0	9.26845	15.4899	14.8212	0	0	21	35	0	15	0	0
ENST00000424830.6	chrX	22	-1	1289	723	39	527	PUDP	TGA	TGAG	9.20397	9.20397	0	0	23	23	0	0	7.14039	12.7302	0	0	0	105	10	0	99	0	0
ENST00000532743.6	chr15	83	1	1494	987	97	410	RAD51	TGA	TGAA	28.0121	28.0121	0	0	70	70	0	0	18.7497	28.381	0	0	0	24	7	0	18	0	0
ENST00000340457.8	chr7	517	-1	1297	759	44	494	UPK3BL1	TGA	TGAG	18.0078	18.0078	0	0	45	45	0	0	13.8842	23.7256	0	0	0	141	4	0	135	0	0
ENST00000349780.9	chr9	442	-1	6187	5649	183	355	CDK5RAP2	TGA	TGAG	81.6352	79.2342	2.40104	0	204	198	6	0	13.1946	14.0262	13.1204	0	0	306	2	0	300	0	0
ENST00000290295.7	chr17	701	-1	3422	822	579	2021	HOXB13	TAA	TAAG	13.6059	10.8047	2.80121	0	34	27	7	0	3.976	13.1444	4.83801	0	0	96	32	0	90	0	0
ENST00000616316.1	chr11	9	1	847	366	260	221	IFITM2	TAG	TAGA	12.0052	10.8047	1.20052	0	30	27	3	0	14.1738	29.5209	4.61738	0	0	18	2	0	12	0	0
ENST00000650590.1	chr3	156	1	2288	1635	65	588	XYLB	TGA	TGAT	25.611	24.4105	1.20052	0	64	61	3	0	11.1936	14.93	18.4695	0	0	36	11	0	30	0	0
ENST00000301012.8	chr16	730	-1	1754	1170	5	579	MVD	TGA	TGAC	28.4123	28.4123	0	0	71	71	0	0	16.1985	24.284	0	0	0	285	4	0	279	0	0
ENST00000589328.5	chr18	132	-1	2855	906	63	1886	PSTPIP2	TAG	TAGT	16.0069	16.0069	0	0	40	40	0	0	5.60662	17.6677	0	0	0	66	39	0	60	0	0
ENST00000310418.8	chr5	702	-1	1170	657	200	313	CLTB	TAG	TAGG	58.8254	50.8219	8.00345	0	147	127	20	0	50.2781	77.3545	40.0173	0	0	258	2	0	252	0	0
ENST00000244289.9	chr19	806	-1	3723	3198	233	292	LIPE	TAA	TAAA	4.4019	4.4019	0	0	11	11	0	0	1.18235	1.37645	0	0	0	285	1	0	279	0	0
ENST00000433197.4	chr17	840	-1	7850	2901	109	4840	ERN1	TGA	TGAG	9.20397	9.20397	0	0	23	23	0	0	1.17248	3.17269	0	0	0	39	60	0	33	0	0
ENST00000264720.7	chr2	127	-1	3837	2703	314	820	GTF3C2	TAG	TAGC	89.2385	83.6361	5.20224	0.400173	223	209	13	1	23.2574	30.9419	16.5677	0.488015	0.015772	120	14	0.400173	114	3.51029	0.113447
ENST00000342745.5	chr14	319	1	5345	879	307	4159	SUSD6	TGA	TGAG	9.20397	7.60328	1.60069	0	23	19	4	0	1.72198	8.64992	5.21397	0	0	435	54	0	429	0	0
ENST00000261867.5	chr15	165	-1	7065	1257	257	5551	SLC30A4	TAA	TAAT	4.80207	4.00173	0.800345	0	12	10	2	0	0.679699	3.18355	3.11418	0	0	78	91	0	72	0	0
ENST00000331808.5	chr16	193	-1	1524	255	457	812	DEXI	TAG	TAGG	7.60328	1.60069	5.20224	0.800345	19	4	13	2	4.98903	6.27722	11.3835	0.985647	0.15702	501	7	0.800345	495	1.61686	0.257576
ENST00000217958.8	chrX	487	-1	1425	648	16	761	PSMD10	TAA	TAAA	118.851	118.851	0	0	297	297	0	0	83.4044	183.412	0	0	0	150	13	0	144	0	0
ENST00000552864.5	chr12	621	-1	6067	669	197	5201	LIN7A	TAG	TAGG	15.2066	15.2066	0	0	38	38	0	0	2.50644	22.7303	0	0	0	78	98	0	72	0	0
ENST00000219070.9	chr16	467	1	3469	1950	276	1243	MMP2	TGA	TGAG	7.20311	7.20311	0	0	18	18	0	0	2.07642	3.6939	0	0	0	66	11	0	60	0	0
ENST00000187762.7	chr19	437	1	2586	867	73	1646	TMEM38A	TAG	TAGG	3.20138	3.20138	0	0	8	8	0	0	1.23797	3.69248	0	0	0	51	18	0	45	0	0
ENST00000389506.10	chr11	994	1	13633	11877	17	1739	KMT2A	TAA	TAAA	40.8176	40.4174	0	0.400173	102	101	0	1	2.99403	3.403	0	0.230116	0.0676217	129	32	0	123	0	0
ENST00000652332.1	chr7	756	-1	2722	1905	91	726	PDIA4	TGA	TGAA	374.962	371.36	3.60155	0	937	928	9	0	137.752	194.94	39.5775	0	0	156	9	0	150	0	0
ENST00000287996.8	chr9	301	-1	4223	1443	137	2643	IPPK	TAA	TAAC	16.4071	16.4071	0	0	41	41	0	0	3.88517	11.3701	0	0	0	30	43	0	24	0	0
ENST00000229214.9	chr12	605	-1	10059	1113	6	8940	KRR1	TAA	TAAC	86.0371	85.2368	0	0.800345	215	213	0	2	8.55325	76.5829	0	0.0895241	0.00116898	51	206	0	45	0	0
ENST00000340541.4	chr18	37	1	1182	852	189	141	VAPA	TAG	TAGA	82.8357	73.2316	9.60414	0	207	183	24	0	70.081	85.9526	50.8156	0	0	45	3	0	39	0	0
ENST00000361648.6	chrX	645	-1	5965	3327	93	2545	ATP11C	TAA	TAAA	77.2333	77.2333	0	0	193	193	0	0	12.9477	23.2141	0	0	0	108	58	0	102	0	0
ENST00000391831.5	chr19	1029	-1	1980	738	377	865	AKT1S1	TGA	TGAA	29.6128	28.8124	0.400173	0.400173	74	72	1	1	14.9559	39.0412	1.06147	0.462627	0.0118497	78	5	0	72	0	0
[truncated: 7,033 more rows]

## Sheet: G418 0.5mg|mL 24hr merged
#transcript	chrom	featnum	strand	mrnalen	cdslen	utr5len	utr3len	gene_name	stopcodon	stop4nt	mrnaCounts	cdsCounts	utr5Counts	utr3Counts	RAWmrnaCounts	RAWcdsCounts	RAWutr5Counts	RAWutr3Counts	mrnaDensity_rpkm	cdsDensity_rpkm	utr5Density_rpkm	utr3Density_rpkm	utr3_occupancy	utr3LenAdj	inframeStopCount	utr3AdjCounts	utr3LenAdjCalc	utr3AdjDensity_rpkm	RRTS
ENST00000222803.9	chr7	149	-1	4915	603	170	4142	FKBP14	TAG	TAGA	33.2776	25.0227	6.96507	1.28983	129	97	27	5	6.77061	41.497	40.971	0.311402	0.00750422	156	71	0.773897	150	5.15931	0.12433
ENST00000216962.9	chr20	150	1	4071	2499	88	1484	PYGB	TAG	TAGG	63.9755	62.6856	1.28983	0	248	243	5	0	15.7149	25.0843	14.6571	0	0	108	11	0	102	0	0
ENST00000381352.7	chr12	221	1	2275	1146	316	813	RASSF8	TAG	TAGA	10.0607	8.77083	1.28983	0	39	34	5	0	4.42227	7.65343	4.08173	0	0	39	12	0	33	0	0
ENST00000561312.5	chr15	418	-1	2893	672	31	2190	MESD	TGA	TGAT	88.4822	81.2592	0	7.22304	343	315	0	28	30.5849	120.921	0	3.29819	0.0272755	204	28	7.22304	198	36.48	0.301684
ENST00000587340.5	chr19	1214	-1	2405	1458	690	257	ZSCAN5A	TGA	TGAT	2.06372	2.06372	0	0	8	8	0	0	0.858098	1.41545	0	0	0	42	4	0	36	0	0
ENST00000025301.4	chr13	113	1	9870	5673	170	4027	AKAP11	TAG	TAGA	64.7494	63.7175	0.515931	0.515931	251	247	2	2	6.56022	11.2317	3.03489	0.128118	0.0114068	27	84	0.257966	21	12.2841	1.0937
ENST00000451882.3	chr18	240	1	644	192	87	365	HSBP1L1	TAA	TAAC	1.03186	1.03186	0	0	4	4	0	0	1.60227	5.37428	0	0	0	48	4	0	42	0	0
ENST00000258106.10	chr2	344	1	2143	840	372	931	EMX1	TAG	TAGG	3.09559	2.83762	0.257966	0	12	11	1	0	1.44451	3.37812	0.693456	0	0	294	11	0	288	0	0
ENST00000599962.1	chr21	163	1	415	348	44	23	H2BFS	TAA	TAAA	362.958	359.088	3.86948	0	1407	1392	15	0	874.597	1031.86	87.9428	0	0	23	0	0	17	0	0
ENST00000438911.6	chr8	599	-1	1975	1056	128	791	CYHR1	TAG	TAGG	15.7359	12.6403	2.57966	0.515931	61	49	9	2	7.96754	11.97	20.1536	0.652252	0.0544906	429	3	0.515931	423	1.2197	0.101896
ENST00000614428.4	chr17	427	-1	9509	7008	185	2316	ACACA	TAG	TAGG	103.96	99.0588	4.12745	0.773897	403	384	16	3	10.9328	14.1351	22.3105	0.334152	0.0236399	48	29	0.257966	42	6.14204	0.434524
ENST00000322954.11	chr15	314	-1	6859	4218	145	2496	UACA	TAG	TAGC	46.1758	44.3701	0.773897	1.03186	179	172	3	4	6.73215	10.5192	5.33722	0.413406	0.0393001	102	57	1.03186	96	10.7486	1.0218
ENST00000371698.3	chr9	646	1	1237	789	62	386	EGFL7	TGA	TGAC	21.4111	20.1213	0	1.28983	83	78	0	5	17.3089	25.5023	0	3.34152	0.131028	99	1	1.03186	93	11.0953	0.43507
ENST00000403263.6	chr2	909	-1	14083	3051	391	10641	INO80D	TGA	TGAG	10.0607	9.28676	0.515931	0.257966	39	36	2	1	0.714383	3.04384	1.31952	0.0242426	0.00796448	186	207	0	180	0	0
ENST00000397666.6	chr16	22	-1	681	585	6	90	METTL26	TAG	TAGG	84.3547	83.5809	0	0.773897	327	324	0	3	123.869	142.873	0	8.59885	0.0601852	78	1	0.773897	72	10.7486	0.0752315
ENST00000525680.5	chr11	325	-1	2602	537	223	1842	TP53I11	TAG	TAGT	20.1213	12.8983	5.93321	1.28983	78	50	23	5	7.73302	24.0191	26.6063	0.700232	0.0291531	252	21	1.28983	246	5.2432	0.218293
ENST00000474627.8	chr17	260	-1	1508	837	149	522	ATPAF2	TGA	TGAG	15.22	13.1562	1.80576	0.257966	59	51	7	1	10.0928	15.7183	12.1192	0.494187	0.0314402	30	8	0	24	0	0
ENST00000335263.9	chr14	503	1	2571	1713	74	784	WDR20	TAG	TAGC	13.4142	11.8664	1.03186	0.515931	52	46	4	2	5.21751	6.92727	13.9441	0.658075	0.0949978	123	9	0.257966	117	2.20483	0.318283
ENST00000484457.5	chr3	134	1	3802	1239	85	2478	FBXL2	TGA	TGAC	7.99693	7.481	0.257966	0.257966	31	29	1	1	2.10335	6.03794	3.03489	0.104102	0.0172414	27	46	0	21	0	0
ENST00000619929.5	chr17	650	-1	6087	2337	99	3651	PLCD3	TGA	TGAG	13.9301	13.4142	0	0.515931	54	52	0	2	2.28851	5.73993	0	0.141312	0.0246192	183	35	0.515931	177	2.91487	0.507823
ENST00000371937.8	chr1	602	-1	1782	1023	30	729	ATPAF1	TAG	TAGA	104.734	103.702	0.257966	0.773897	406	402	1	3	58.7733	101.371	8.59885	1.06159	0.0104723	27	16	0.515931	21	24.5682	0.24236
ENST00000288532.11	chr12	841	-1	1461	951	11	499	COQ5	TAA	TAAT	32.7616	31.9877	0	0.773897	127	124	0	3	22.4241	33.6359	0	1.5509	0.0461083	24	16	0.257966	18	14.3314	0.426075
ENST00000373079.3	chrX	407	-1	2594	1488	258	848	NAP1L3	TAA	TAAG	22.9589	21.1532	1.80576	0	89	82	6	0	8.85079	14.2158	6.99907	0	0	84	14	0	78	0	0
ENST00000389629.8	chr15	101	1	4976	2100	6	2870	RTF1	TGA	TGAG	70.4246	70.1666	0	0.257966	273	272	0	1	14.1529	33.4127	0	0.0898835	0.0026901	24	50	0	18	0	0
ENST00000263093.7	chr19	1277	-1	2247	2040	31	176	SLC27A5	TGA	TGAT	7.481	7.22304	0	0.257966	29	28	0	1	3.32933	3.5407	0	1.46571	0.413961	162	1	0.257966	156	1.65363	0.467033
ENST00000305784.7	chr2	1145	-1	1006	606	26	374	DTYMK	TGA	TGAC	88.7402	78.4215	0	10.3186	344	304	0	40	88.2109	129.408	0	27.5899	0.2132	285	5	10.0607	279	36.0597	0.27865
ENST00000426362.6	chr16	638	-1	920	417	269	234	TXNL4B	TAG	TAGT	8.2549	7.99693	0.257966	0	32	31	1	0	8.97272	19.1773	0.95898	0	0	24	3	0	18	0	0
ENST00000307767.13	chr17	276	1	1831	585	105	1141	TVP23B	TGA	TGAA	14.1881	13.6722	0.257966	0.257966	55	53	1	1	7.74883	23.3712	2.45682	0.226087	0.00967374	75	16	0	69	0	0
ENST00000421999.8	chr3	473	1	4257	807	112	3338	CMSS1	TAA	TAAG	86.9344	74.0361	12.6403	0.257966	337	287	49	1	20.4215	91.7424	112.86	0.0772815	0.000842375	99	42	0.257966	93	2.77382	0.0302349
ENST00000336498.7	chr4	562	1	3254	2328	233	693	ARHGAP10	TAG	TAGC	13.4142	12.1244	1.03186	0.257966	52	47	4	1	4.12238	5.20807	4.42859	0.372245	0.0714746	261	6	0.257966	255	1.01163	0.194243
ENST00000251089.6	chr14	384	-1	5131	1980	107	3044	ANGEL1	TGA	TGAC	49.5294	48.2396	0	1.28983	192	187	0	5	9.65297	24.3634	0	0.423728	0.017392	147	36	0	141	0	0
ENST00000265000.9	chr4	640	1	4204	1941	19	2244	GALNT7	TAG	TAGA	38.6948	38.1789	0.257966	0.257966	150	148	1	1	9.20429	19.6697	13.5771	0.114958	0.00584441	57	47	0	51	0	0
ENST00000320152.11	chr10	103	-1	1894	645	25	1224	PRTFDC1	TAA	TAAA	24.7647	23.9908	0	0.773897	96	93	0	3	13.0753	37.195	0	0.632269	0.0169987	111	27	0.773897	105	7.37045	0.198157
ENST00000371703.7	chr10	393	1	2544	774	265	1505	RPP30	TGA	TGAA	83.5809	82.291	1.03186	0.257966	324	319	4	1	32.8541	106.319	3.89382	0.171406	0.00161218	117	29	0.257966	111	2.32401	0.0218588
ENST00000371927.7	chr10	379	1	4139	1353	952	1834	STAMBPL1	TGA	TGAG	9.0288	5.67524	3.35355	0	35	22	13	0	2.1814	4.19456	3.52264	0	0	30	35	0	24	0	0
ENST00000302764.9	chr5	650	-1	7922	441	46	7435	NUDCD2	TAA	TAAC	63.4595	60.106	0	3.35355	246	233	0	13	8.01054	136.295	0	0.451049	0.00330937	123	163	3.09559	117	26.458	0.194123
ENST00000359644.7	chr3	653	1	3356	2817	123	416	ATP2C1	TAA	TAAG	58.0423	56.7524	1.28983	0	225	220	5	0	17.2951	20.1464	10.4864	0	0	96	9	0	90	0	0
ENST00000355841.7	chr5	727	-1	1667	1341	82	244	PDLIM7	TGA	TGAG	59.848	51.8511	7.22304	0.773897	232	201	28	3	35.9016	38.666	88.0858	3.17171	0.0820284	36	1	0.515931	30	17.1977	0.444776
ENST00000367888.8	chr1	1366	1	733	357	82	294	MGST3	TAA	TAAA	90.8039	86.9344	3.86948	0	352	337	15	0	123.88	243.514	47.1888	0	0	246	1	0	240	0	0
ENST00000241600.10	chr9	623	1	1413	858	23	532	MRPS2	TGA	TGAT	140.333	126.145	0.773897	13.4142	544	489	3	52	99.3158	147.022	33.6477	25.2147	0.171502	213	4	13.1562	207	63.5567	0.432293
ENST00000376834.8	chr9	242	-1	4214	1197	46	2971	CARNMT1	TAA	TAAT	38.9528	36.3731	1.54779	1.03186	151	141	6	4	9.24367	30.3869	33.6477	0.347311	0.0114296	51	73	0.257966	45	5.73257	0.188652
ENST00000596362.1	chr19	915	1	1158	417	130	611	CALM3	TGA	TGAA	242.488	236.296	0	6.19117	939	915	0	24	209.402	566.658	0	10.1329	0.0178818	111	4	3.61152	105	34.3954	0.0606987
ENST00000369851.6	chr1	888	1	27128	1032	100	25996	GNAI3	TGA	TGAG	135.948	126.145	3.61152	6.19117	527	489	14	24	5.01135	122.234	36.1152	0.238159	0.00194839	126	452	5.41728	120	45.144	0.369325
ENST00000434353.6	chrX	668	1	1479	408	561	510	CXorf40A	TAG	TAGA	34.0515	7.99693	26.0545	0	132	31	101	0	23.0233	19.6003	46.443	0	0	69	3	0	63	0	0
ENST00000374987.4	chrX	278	1	3194	1524	54	1616	APEX2	TGA	TGAA	47.2077	44.886	0	2.32169	183	174	0	9	14.7801	29.4528	0	1.43669	0.0487794	72	28	2.06372	66	31.2686	1.06165
ENST00000357495.4	chr13	174	1	1327	930	62	335	HNRNPA1L2	TAA	TAAT	82.291	81.7751	0.257966	0.257966	319	317	1	1	62.0128	87.9302	4.16074	0.770047	0.00875747	18	10	0	12	0	0
ENST00000318158.11	chr9	184	1	1205	954	49	202	GRHPR	TAG	TAGC	93.3835	91.5778	1.03186	0.773897	362	355	4	3	77.4967	95.9935	21.0584	3.83117	0.0399108	69	4	0.257966	63	4.09469	0.0426559
ENST00000614681.1	chr2	583	1	1302	684	133	485	INSIG2	TGA	TGAA	12.6403	11.3505	1.03186	0.257966	49	44	4	1	9.70838	16.5943	7.75836	0.531888	0.0320525	99	12	0.257966	93	2.77382	0.167155
ENST00000328434.8	chr17	592	-1	735	288	17	430	COA3	TAA	TAAT	87.1924	84.8707	0	2.32169	338	329	0	9	118.629	294.69	0	5.39928	0.0183219	66	8	0.773897	60	12.8983	0.043769
ENST00000225983.10	chr17	624	-1	5281	3339	318	1624	HDAC5	TGA	TGAC	14.4461	10.0607	4.38542	0	56	39	17	0	2.73548	3.01308	13.7906	0	0	60	9	0	54	0	0
ENST00000313552.10	chr2	1146	1	5151	690	20	4441	ING5	TAG	TAGG	17.5417	17.2837	0	0.257966	68	67	0	1	3.40549	25.0488	0	0.0580873	0.00231896	36	56	0	30	0	0
ENST00000558966.5	chr15	148	1	1850	1368	119	363	CTDSPL2	TAA	TAAG	33.0196	31.9877	0.515931	0.515931	128	124	2	2	17.8484	23.3828	4.33556	1.4213	0.0607838	84	6	0.515931	78	6.6145	0.282878
ENST00000285930.9	chr7	659	-1	1316	918	32	366	AKR1B1	TGA	TGAA	270.09	264.931	0.257966	4.90135	1047	1027	1	19	205.236	288.595	8.06142	13.3917	0.0464029	30	7	0.773897	24	32.2457	0.111733
ENST00000566625.2	chr16	375	1	2370	126	39	2205	ZNF771	TAG	TAGA	4.38542	4.38542	0	0	17	17	0	0	1.85039	34.8049	0	0	0	81	21	0	75	0	0
ENST00000292577.11	chr19	62	-1	1712	900	428	384	ABHD17A	TAG	TAGC	8.77083	2.57966	6.19117	0	34	10	24	0	5.12315	2.86628	14.4654	0	0	33	4	0	27	0	0
ENST00000321407.3	chr7	611	-1	4083	2295	408	1380	GCC1	TGA	TGAT	19.8634	17.2837	2.06372	0.515931	77	67	8	2	4.86489	7.53102	5.05815	0.373863	0.0496431	246	25	0.515931	240	2.14971	0.285448
ENST00000413459.7	chr16	103	1	2004	1752	63	189	AMDHD2	TGA	TGAG	12.6403	12.1244	0.515931	0	49	47	2	0	6.30754	6.92031	8.18938	0	0	99	2	0	93	0	0
ENST00000270357.10	chr2	1126	1	5716	2145	97	3474	RNPEPL1	TAG	TAGC	8.77083	8.2549	0.515931	0	34	32	2	0	1.53443	3.84844	5.31888	0	0	72	44	0	66	0	0
ENST00000367287.5	chr1	1553	1	1605	483	18	1104	TIMM17A	TAG	TAGG	131.82	126.661	0.773897	4.38542	511	491	3	17	82.1311	262.238	42.9943	3.9723	0.0151477	120	23	3.86948	114	33.9428	0.129435
ENST00000261366.10	chr5	377	1	2845	1728	367	750	LMNB1	TAA	TAAA	307.753	270.864	35.5993	1.28983	1193	1050	138	5	108.173	156.75	97.0007	1.71977	0.0109714	27	16	0.515931	21	24.5682	0.156735
ENST00000628904.2	chr2	701	1	3811	3594	121	96	PKP4	TGA	TGAA	33.5355	31.7298	1.54779	0.257966	130	123	6	1	8.79967	8.82854	12.7917	2.68714	0.30437	36	3	0.257966	30	8.59885	0.973984
ENST00000262613.10	chr17	900	1	1948	1044	213	691	SLC9A3R1	TGA	TGAG	49.5294	42.0484	6.19117	1.28983	192	163	24	5	25.4258	40.2762	29.0665	1.86661	0.0463452	366	3	1.28983	360	3.58286	0.0889571
ENST00000621654.1	chr17	445	-1	3674	1107	920	1647	EPOP	TGA	TGAC	9.28676	5.41728	3.61152	0.257966	36	21	14	1	2.5277	4.89366	3.92556	0.156628	0.0320062	57	17	0.257966	51	5.05815	1.03361
ENST00000354429.6	chr17	130	1	1259	918	101	240	ELP5	TGA	TGAC	47.9816	46.4338	1.54779	0	186	180	6	0	38.1109	50.5815	15.3247	0	0	18	3	0	12	0	0
ENST00000396048.6	chr3	207	1	3054	783	431	1840	ZNF501	TAA	TAAA	1.28983	1.28983	0	0	5	5	0	0	0.422341	1.64729	0	0	0	75	35	0	69	0	0
ENST00000575403.5	chr17	283	-1	883	411	328	144	B9D1	TGA	TGAA	28.1182	28.1182	0	0	109	109	0	0	31.844	68.4142	0	0	0	27	3	0	21	0	0
ENST00000253496.3	chr5	723	-1	2004	1815	43	146	F12	TGA	TGAT	10.8346	10.0607	0	0.773897	42	39	0	3	5.40646	5.54306	0	5.30066	0.95627	33	2	0.257966	27	9.55428	1.72365
ENST00000503569.5	chr4	63	1	3210	2640	161	409	WFS1	TGA	TGAG	44.628	43.3382	1.28983	0	173	168	5	0	13.9028	16.416	8.01135	0	0	42	4	0	36	0	0
ENST00000304430.9	chr4	501	-1	1124	918	28	178	NUDT6	TAA	TAAA	5.41728	5.41728	0	0	21	21	0	0	4.81964	5.90117	0	0	0	30	7	0	24	0	0
ENST00000485511.6	chr6	418	1	2928	1776	102	1050	PPP2R5D	TGA	TGAC	91.3198	85.3866	0.515931	5.41728	354	331	2	21	31.1885	48.078	5.05815	5.15931	0.107311	225	10	5.15931	219	23.5585	0.490005
ENST00000480567.5	chr1	1218	-1	850	519	157	174	SSR2	TGA	TGAT	200.181	194.248	0.773897	5.15931	776	753	3	20	235.507	374.274	4.92928	29.6512	0.0792233	90	4	4.12745	84	49.1363	0.131284
ENST00000393860.7	chr17	568	-1	1867	618	450	799	RAB5C	TGA	TGAG	127.693	116.6	7.99693	3.09559	495	452	31	12	68.3947	188.674	17.771	3.87433	0.0205345	45	6	0	39	0	0
ENST00000256441.5	chr5	195	1	1270	279	64	927	MRPS36	TAA	TAAC	39.7267	37.663	0	2.06372	154	146	0	8	31.2809	134.993	0	2.22624	0.0164916	33	22	0.515931	27	19.1086	0.141553
ENST00000380258.6	chr15	262	-1	866	165	67	634	PCLAF	TAA	TAAC	56.7524	54.1728	1.03186	1.54779	220	210	4	6	65.534	328.32	15.4009	2.44131	0.00743578	45	10	1.28983	39	33.0725	0.100733
ENST00000392876.8	chr12	705	-1	7199	1614	72	5513	NT5DC3	TAG	TAGC	15.9939	15.4779	0	0.515931	62	60	0	2	2.22168	9.5898	0	0.0935845	0.00975875	36	110	0.257966	30	8.59885	0.896667
ENST00000232888.7	chr3	337	-1	1497	1395	31	71	RRP9	TGA	TGAC	58.3002	57.5263	0	0.773897	226	223	0	3	38.9447	41.2375	0	10.9	0.264321	71	0	0.773897	65	11.9061	0.28872
ENST00000428879.5	chr2	676	-1	1681	858	499	324	MMADHC	TAG	TAGC	147.298	135.948	9.28676	2.06372	571	527	36	8	87.6254	158.447	18.6107	6.36952	0.0401996	39	7	1.80576	33	54.72	0.345351
ENST00000314128.9	chr12	490	-1	4360	2523	51	1786	STAT2	TAG	TAGG	20.3793	20.3793	0	0	79	79	0	0	4.67415	8.0774	0	0	0	54	27	0	48	0	0
ENST00000396825.4	chr20	280	-1	4583	756	48	3779	FITM2	TAA	TAAA	17.5417	16.7678	0.773897	0	68	65	3	0	3.82755	22.1796	16.1228	0	0	66	69	0	60	0	0
ENST00000606937.5	chr5	379	-1	562	384	41	137	C5orf63	TGA	TGAA	3.61152	2.06372	1.54779	0	14	8	6	0	6.42619	5.37428	37.7511	0	0	24	3	0	18	0	0
ENST00000265038.9	chr5	170	-1	1972	1158	37	777	ERCC8	TGA	TGAA	14.4461	9.54473	4.64338	0.257966	56	37	18	1	7.32559	8.24242	125.497	0.332002	0.0402797	33	10	0	27	0	0
ENST00000371317.10	chrX	547	1	9532	513	130	8889	MCTS1	TGA	TGAG	137.754	128.209	8.2549	1.28983	534	497	32	5	14.4517	249.92	63.4992	0.145104	0.000580601	27	192	0.257966	21	12.2841	0.0491521
ENST00000456936.4	chr5	346	-1	3873	642	238	2993	TMED7	TAA	TAAC	100.865	74.2941	24.2488	2.32169	391	288	94	9	26.043	115.723	101.886	0.775707	0.00670314	18	69	0.773897	12	64.4914	0.557292
ENST00000627148.2	chr6	589	-1	965	318	395	252	CGA	TAA	TAAA	3.09559	2.32169	0.515931	0.257966	12	9	2	1	3.20786	7.30091	1.30615	1.02367	0.140212	24	6	0.257966	18	14.3314	1.96296
ENST00000322810.8	chr8	573	-1	15204	14022	164	1018	PLEC	TGA	TGAG	27.3444	27.3444	0	0	106	106	0	0	1.7985	1.9501	0	0	0	114	7	0	108	0	0
ENST00000374198.4	chr9	414	1	2742	1536	96	1110	PRPF4	TAG	TAGA	86.6764	84.6127	1.28983	0.773897	336	328	5	3	31.6107	55.0864	13.4357	0.697204	0.0126566	72	14	0.773897	66	11.7257	0.21286
ENST00000396056.7	chr3	205	1	2613	1551	224	838	ZNF35	TAA	TAAC	11.3505	8.51286	2.57966	0.257966	44	33	10	1	4.34385	5.48863	11.5163	0.307835	0.0560859	54	15	0	48	0	0
ENST00000219479.7	chr16	15	1	955	531	18	406	NME4	TGA	TGAG	58.3002	55.9785	0	2.32169	226	217	0	9	61.0474	105.421	0	5.71845	0.0542439	288	3	2.06372	282	7.31817	0.0694186
ENST00000193322.8	chr6	653	-1	4426	972	84	3370	OSTM1	TGA	TGAG	24.5067	23.2169	0.515931	0.773897	95	90	2	3	5.53699	23.8857	6.14204	0.229643	0.00961424	138	66	0.515931	132	3.90857	0.163636
ENST00000221856.11	chr19	132	1	1788	1458	143	187	FSD1	TAG	TAGG	23.7328	22.443	1.03186	0.257966	92	87	4	1	13.2734	15.393	7.21582	1.3795	0.0896183	187	0	0.257966	181	1.42522	0.0925891
ENST00000631589.1	chr10	90	1	4910	3174	95	1641	MLLT10	TGA	TGAC	14.962	14.4461	0.257966	0.257966	58	56	1	1	3.04725	4.55138	2.71543	0.1572	0.034539	18	32	0.257966	12	21.4971	4.72321
ENST00000247986.2	chr1	251	-1	3924	3057	305	562	KIF17	TGA	TGAG	5.67524	5.67524	0	0	22	22	0	0	1.44629	1.85647	0	0	0	39	4	0	33	0	0
ENST00000373449.6	chr1	428	-1	3541	666	36	2839	AK2	TAG	TAGT	181.092	174.385	0.773897	5.93321	702	676	3	23	51.1414	261.839	21.4971	2.08989	0.0079816	51	39	4.64338	45	103.186	0.394083
ENST00000646620.1	chr15	486	-1	1264	507	406	351	HDDC3	TGA	TGAT	32.7616	31.7298	0	1.03186	127	123	0	4	25.919	62.5834	0	2.93978	0.0469738	213	5	0.773897	207	3.73863	0.0597384
ENST00000263707.6	chr2	600	-1	9242	1407	87	7748	TFCP2L1	TGA	TGAG	4.12745	4.12745	0	0	16	16	0	0	0.446597	2.93351	0	0	0	60	89	0	54	0	0
ENST00000374878.5	chrX	300	-1	2172	1431	395	346	ARHGEF9	TAA	TAAG	1.80576	1.80576	0	0	7	7	0	0	0.831381	1.26189	0	0	0	90	8	0	84	0	0
ENST00000543824.5	chr12	111	1	4247	2982	326	939	PHC1	TAA	TAAG	9.54473	9.0288	0.515931	0	37	35	2	0	2.2474	3.02777	1.58261	0	0	186	8	0	180	0	0
ENST00000264156.3	chr2	657	-1	3708	2433	72	1203	MCM6	TGA	TGAG	335.871	325.811	0.515931	9.54473	1302	1263	2	37	90.5802	133.913	7.16571	7.9341	0.0592482	18	25	0.515931	12	42.9943	0.321061
ENST00000522232.2	chr5	616	1	1946	585	19	1342	PPP1R2B	TAG	TAGA	7.481	7.22304	0	0.257966	29	28	0	1	3.8443	12.3471	0	0.192225	0.0155684	138	31	0.257966	132	1.95428	0.158279
ENST00000281950.8	chr2	195	1	3660	471	85	3104	GEMIN6	TGA	TGAG	60.6219	47.4657	9.80269	3.35355	235	184	38	13	16.5634	100.776	115.326	1.0804	0.0107207	66	52	2.83762	60	47.2937	0.469293
ENST00000356392.9	chr19	309	-1	2078	1755	99	224	CCDC151	TAG	TAGA	5.15931	4.90135	0	0.257966	20	19	0	1	2.48283	2.79279	0	1.15163	0.412359	171	1	0	165	0	0
ENST00000270221.11	chr19	953	1	604	459	68	77	EMP3	TGA	TGAG	11.8664	11.6085	0.257966	0	46	45	1	0	19.6464	25.2907	3.79361	0	0	69	1	0	63	0	0
ENST00000212015.11	chr10	242	1	4062	2211	60	1791	SIRT1	TAG	TAGT	49.5294	47.7236	0	1.80576	192	185	0	7	12.1934	21.5846	0	1.00824	0.046711	129	38	1.80576	123	14.681	0.680158
ENST00000317506.8	chr16	574	-1	5200	1830	18	3352	RANBP10	TAG	TAGC	15.22	15.22	0	0	59	59	0	0	2.92692	8.31692	0	0	0	249	48	0	243	0	0
ENST00000261700.8	chr14	210	1	6962	702	88	6172	RTRAF	TGA	TGAA	218.755	214.885	0	3.86948	848	833	0	15	31.4213	306.104	0	0.626942	0.00204813	33	129	0.773897	27	28.6628	0.0936375
ENST00000249636.10	chr15	302	1	8070	1923	142	6005	PIAS1	TGA	TGAT	42.5643	40.2426	0	2.32169	165	156	0	9	5.27439	20.927	0	0.386626	0.018475	195	125	2.06372	189	10.9192	0.521775
ENST00000263150.8	chr10	7	1	4417	1452	145	2820	WDR37	TAA	TAAG	7.99693	7.22304	0.773897	0	31	28	3	0	1.81049	4.97454	5.33722	0	0	48	37	0	42	0	0
ENST00000319420.3	chr13	37	-1	2815	855	50	1910	SHISA2	TAA	TAAC	6.44914	5.93321	0.257966	0.257966	25	23	1	1	2.29099	6.93943	5.15931	0.135061	0.0194628	30	40	0	24	0	0
ENST00000335255.10	chr17	1055	1	5198	1950	151	3097	FOXK2	TAG	TAGC	40.2426	38.4369	1.03186	0.773897	156	149	4	3	7.74195	19.7112	6.83353	0.249886	0.0126773	153	39	0.257966	147	1.75487	0.0890289
ENST00000505354.2	chr4	623	-1	1823	1629	28	166	GK3P	TAA	TAAA	2.83762	2.83762	0	0	11	11	0	0	1.55657	1.74194	0	0	0	45	5	0	39	0	0
ENST00000372836.4	chr6	415	1	1659	804	365	490	CNPY3	TGA	TGAG	31.4718	28.8921	2.06372	0.515931	122	112	8	2	18.9703	35.9355	5.65404	1.05292	0.0293003	270	1	0.515931	264	1.95428	0.0543831
ENST00000308521.10	chr22	258	1	4451	1089	91	3271	APOBEC3F	TGA	TGAG	6.70711	5.67524	1.03186	0	26	22	4	0	1.50688	5.21143	11.3391	0	0	36	49	0	30	0	0
ENST00000313143.9	chr3	870	1	5224	2118	253	2853	DVL3	TGA	TGAG	40.7586	36.8891	3.61152	0.257966	158	143	14	1	7.80218	17.4169	14.2748	0.0904191	0.00519144	327	42	0.257966	321	0.803631	0.0461408
ENST00000216489.8	chr14	400	-1	2552	1137	13	1402	ALKBH1	TGA	TGAG	24.2488	22.9589	0	1.28983	94	89	0	5	9.50187	20.1926	0	0.919991	0.0455609	192	24	0.515931	186	2.77382	0.137369
ENST00000323468.10	chr11	918	-1	4208	1491	12	2705	KDELC2	TGA	TGAG	53.9148	52.625	0	1.28983	209	204	0	5	12.8125	35.2951	0	0.476831	0.0135098	102	53	1.28983	96	13.4357	0.380668
ENST00000221980.5	chr19	274	1	2984	2742	86	156	ICAM5	TGA	TGAG	3.35355	3.35355	0	0	13	13	0	0	1.12384	1.22303	0	0	0	156	0	0	150	0	0
ENST00000354371.7	chr2	1100	1	3393	597	70	2726	COPS8	TGA	TGAT	77.9056	73.7782	1.28983	2.83762	302	286	5	11	22.9607	123.582	18.4261	1.04095	0.00842316	96	59	2.32169	90	25.7966	0.208741
ENST00000564845.5	chr16	459	1	11459	8613	296	2550	CHD9	TGA	TGAT	24.2488	23.2169	1.03186	0	94	90	4	0	2.11613	2.69557	3.48602	0	0	27	61	0	21	0	0
ENST00000444614.8	chr13	119	-1	2014	789	303	922	CCDC122	TAA	TAAC	4.38542	2.83762	1.54779	0	17	11	6	0	2.17747	3.59648	5.10823	0	0	63	20	0	57	0	0
ENST00000586895.5	chr19	261	1	387	189	98	100	UBL5	TAG	TAGA	241.972	225.462	11.3505	5.15931	937	873	44	20	625.25	1192.92	115.821	51.5931	0.0432494	63	3	4.64338	57	81.4628	0.0682886
ENST00000620429.4	chr11	1010	1	2694	1422	1199	73	VPS11	TAG	TAGC	24.2488	12.6403	11.6085	0	94	49	45	0	9.00103	8.88911	9.68178	0	0	63	1	0	57	0	0
ENST00000380243.9	chr14	485	-1	16519	1227	242	15050	CCDC85C	TAG	TAGG	36.1152	28.8921	6.19117	1.03186	140	112	24	4	2.18628	23.547	25.5834	0.0685623	0.00291172	114	190	0.773897	108	7.16571	0.304315
ENST00000496811.6	chr3	769	-1	6678	2994	65	3619	DHX36	TGA	TGAC	116.342	111.957	0.515931	3.86948	451	434	2	15	17.4218	37.3938	7.9374	1.06921	0.0285933	108	69	3.35355	102	32.878	0.879236
ENST00000308683.3	chr5	53	-1	1662	1401	129	132	ZNF622	TGA	TGAG	43.3382	39.4687	2.57966	1.28983	168	153	10	5	26.0759	28.1718	19.9973	9.77142	0.346851	54	2	0.773897	48	16.1228	0.572304
ENST00000378572.8	chr10	57	1	1625	996	116	513	PRPF18	TGA	TGAG	25.5386	22.701	2.32169	0.515931	99	88	9	2	15.7161	22.7921	20.0146	1.00571	0.0441255	21	15	0.515931	15	34.3954	1.50909
ENST00000300289.10	chr15	141	1	3635	1485	96	2054	PDIA3	TAA	TAAA	401.136	393.655	0.515931	6.96507	1555	1526	2	27	110.354	265.088	5.37428	3.39098	0.0127919	129	37	6.70711	123	54.5293	0.205703
ENST00000337080.8	chr19	1210	1	1898	951	261	686	ZNF444	TAG	TAGC	30.6979	25.0227	4.64338	1.03186	119	97	18	4	16.1738	26.3119	17.7907	1.50417	0.0571669	255	7	1.03186	249	4.14403	0.157496
ENST00000342502.6	chr12	675	-1	1600	1020	406	174	IKBIP	TAG	TAGT	24.5067	23.4749	1.03186	0	95	91	4	0	15.3167	23.0146	2.54153	0	0	30	8	0	24	0	0
ENST00000353487.7	chr12	848	-1	4090	1122	485	2483	SPPL3	TGA	TGAT	35.3413	26.5705	7.99693	0.773897	137	103	31	3	8.6409	23.6813	16.4885	0.311678	0.0131613	36	37	0.257966	30	8.59885	0.363107
ENST00000645843.1	chr4	511	1	5782	1362	312	4108	ABHD18	TAG	TAGT	27.3444	21.1532	5.93321	0.257966	106	82	23	1	4.72922	15.531	19.0167	0.0627959	0.00404327	18	82	0	12	0	0
ENST00000334690.11	chr4	665	1	4478	3369	170	939	TRAPPC11	TGA	TGAT	23.2169	22.701	0.257966	0.257966	90	88	1	1	5.18466	6.73819	1.51744	0.274724	0.0407711	69	19	0.257966	63	4.09469	0.607684
ENST00000405260.5	chr2	1135	-1	4897	3939	693	265	PASK	TAA	TAAA	23.2169	22.443	0.773897	0	90	87	3	0	4.74105	5.69764	1.11673	0	0	87	5	0	81	0	0
ENST00000337975.6	chr15	452	-1	3605	1737	164	1704	KLHL25	TGA	TGAG	10.5766	9.80269	0.257966	0.515931	41	38	1	2	2.93387	5.64346	1.57296	0.302777	0.0536509	165	15	0.257966	159	1.62243	0.287488
ENST00000286574.9	chr12	558	-1	1932	1107	108	717	WIF1	TGA	TGAA	2.57966	2.32169	0.257966	0	10	9	1	0	1.33523	2.09728	2.38857	0	0	24	17	0	18	0	0
ENST00000551736.5	chr12	274	1	1639	1350	107	182	IRAK4	TAA	TAAA	5.41728	5.41728	0	0	21	21	0	0	3.30523	4.0128	0	0	0	24	4	0	18	0	0
ENST00000361891.9	chr1	1156	-1	1807	1140	65	602	ILF2	TGA	TGAC	618.859	604.413	1.80576	12.6403	2399	2343	7	49	342.479	530.187	27.7809	20.9972	0.0396034	48	11	8.51286	42	202.687	0.382294
ENST00000251108.10	chr13	150	1	3341	1512	107	1722	CDADC1	TAA	TAAG	5.41728	3.86948	1.54779	0	21	15	5	0	1.62145	2.55918	14.4654	0	0	54	29	0	48	0	0
ENST00000200652.4	chr5	399	1	2189	1623	217	349	SLC22A4	TGA	TGAA	2.06372	1.80576	0	0.257966	8	7	0	1	0.942771	1.11261	0	0.739156	0.664347	24	7	0.257966	18	14.3314	12.881
ENST00000504548.3	chr8	561	1	5345	1896	63	3386	TIGD5	TGA	TGAC	26.8284	25.5386	0	1.28983	104	99	0	5	5.01935	13.4697	0	0.38093	0.0282804	942	26	1.28983	936	1.37802	0.102305
ENST00000589666.6	chr17	936	1	3845	2400	69	1376	UNK	TGA	TGAC	21.6691	20.6372	0.257966	0.773897	84	80	1	3	5.63566	8.59885	3.73863	0.562425	0.065407	72	15	0	66	0	0
ENST00000372771.5	chr1	503	1	6187	5712	7	468	RLF	TAA	TAAG	41.7904	41.7904	0	0	162	162	0	0	6.75455	7.31625	0	0	0	18	12	0	12	0	0
ENST00000397382.8	chr14	70	-1	1941	1584	277	80	C14orf93	TAA	TAAA	5.67524	4.90135	0.773897	0	22	19	3	0	2.92388	3.09428	2.79385	0	0	80	0	0	74	0	0
ENST00000421239.7	chr19	1104	1	6723	1740	261	4722	ZNF578	TAG	TAGA	2.06372	2.06372	0	0	8	8	0	0	0.306965	1.18605	0	0	0	33	79	0	27	0	0
ENST00000482354.5	chrX	57	1	1825	1428	68	329	MOSPD2	TAA	TAAG	14.704	13.4142	1.03186	0.257966	57	52	4	1	8.05701	9.39371	15.1744	0.78409	0.0834697	57	10	0	51	0	0
ENST00000332585.11	chr22	163	1	4216	2718	30	1468	OSBP2	TGA	TGAG	6.44914	6.44914	0	0	25	25	0	0	1.52968	2.37275	0	0	0	57	18	0	51	0	0
ENST00000399218.8	chr18	102	-1	6988	2595	50	4343	GAREM1	TAG	TAGC	8.77083	8.51286	0.257966	0	34	33	1	0	1.25513	3.28049	5.15931	0	0	51	82	0	45	0	0
ENST00000379485.1	chr13	106	-1	5133	1992	229	2912	KBTBD6	TGA	TGAA	50.3033	45.9179	3.86948	0.515931	195	178	15	2	9.79998	23.0511	16.8973	0.177174	0.00768613	30	66	0.515931	24	21.4971	0.932584
ENST00000442287.6	chr15	463	-1	4442	3687	330	425	POLG	TAG	TAGC	59.0741	51.0772	7.73897	0.257966	229	198	30	1	13.299	13.8533	23.4514	0.606978	0.0438146	105	5	0.257966	99	2.60571	0.188093
ENST00000257215.10	chr11	501	1	5754	3096	152	2506	DAGLA	TAG	TAGC	5.41728	4.90135	0.515931	0	21	19	2	0	0.94148	1.58312	3.39428	0	0	87	20	0	81	0	0
ENST00000378887.3	chr19	640	1	1072	315	70	687	SDHAF1	TGA	TGAC	13.1562	11.3505	0.515931	1.28983	51	44	2	5	12.2726	36.0333	7.37045	1.87748	0.052104	90	7	1.28983	84	15.3551	0.426136
ENST00000521367.5	chr5	521	1	1735	666	745	324	RELL2	TGA	TGAT	4.64338	0.773897	3.86948	0	18	3	15	0	2.6763	1.16201	5.19394	0	0	81	2	0	75	0	0
ENST00000302190.9	chr8	402	1	3262	573	453	2236	SDC2	TAA	TAAA	55.9785	43.3382	12.1244	0.515931	217	168	47	2	17.1608	75.6339	26.7646	0.230738	0.00305073	51	47	0.515931	45	11.4651	0.151587
ENST00000506380.5	chr4	55	1	753	525	186	42	NSG1	TAG	TAGC	9.28676	8.2549	1.03186	0	36	32	4	0	12.333	15.7236	5.54765	0	0	42	0	0	36	0	0
ENST00000397411.6	chr11	39	1	980	684	115	181	TSPAN4	TAG	TAGG	13.6722	12.8983	0.515931	0.257966	53	50	2	1	13.9512	18.8571	4.48636	1.42522	0.0755801	165	1	0.257966	159	1.62243	0.0860377
ENST00000393114.7	chr7	665	-1	1437	441	176	820	CYREN	TAG	TAGG	38.4369	18.0576	15.4779	4.90135	149	70	59	19	26.748	40.9469	87.9428	5.97725	0.145976	192	7	3.61152	186	19.4168	0.474194
ENST00000428984.6	chr15	16	-1	2941	2526	390	25	UBE3A	TAA	TAAA	49.5294	45.9179	3.61152	0	192	178	14	0	16.841	18.1781	9.2603	0	0	25	0	0	19	0	0
ENST00000330062.7	chr15	474	-1	2649	1326	108	1215	IDH2	TAG	TAGG	51.3352	51.0772	0	0.257966	199	198	0	1	19.3791	38.5197	0	0.212317	0.00551191	126	17	0.257966	120	2.14971	0.0558081
ENST00000356853.9	chr2	990	-1	2049	867	128	1054	NHEJ1	TAA	TAAT	29.924	28.3762	0.515931	1.03186	116	110	2	4	14.6042	32.7292	4.03071	0.978997	0.029912	96	13	1.03186	90	11.4651	0.350303
ENST00000369902.7	chr10	518	1	4956	1422	160	3374	SUFU	TAG	TAGC	29.666	28.3762	1.03186	0.257966	115	110	4	1	5.98588	19.9551	6.44914	0.0764569	0.00383144	108	30	0.257966	102	2.52907	0.126738
ENST00000357122.8	chr17	747	-1	4716	3891	203	622	SPAG9	TGA	TGAG	133.11	131.047	1.54779	0.515931	516	508	6	2	28.2252	33.6794	7.6246	0.829471	0.0246285	75	13	0.257966	69	3.73863	0.111007
ENST00000266039.7	chr3	321	-1	5431	3405	168	1858	CACNA2D2	TGA	TGAG	10.8346	10.3186	0.515931	0	42	40	2	0	1.99495	3.03043	3.07102	0	0	132	16	0	126	0	0
ENST00000375442.8	chrX	260	1	2770	2049	126	595	TSPYL2	TAA	TAAG	17.0257	15.22	1.03186	0.773897	66	59	4	3	6.14647	7.428	8.18938	1.30067	0.175103	345	1	0.773897	339	2.28288	0.307335
ENST00000407249.7	chr1	41	-1	2632	2355	106	171	CDK11B	TGA	TGAA	43.0803	42.0484	0.257966	0.773897	167	163	1	3	16.3679	17.8549	2.43364	4.52571	0.253471	138	1	0.773897	132	5.86285	0.32836
ENST00000370398.5	chr6	541	1	6300	2766	103	3431	KCNQ5	TAA	TAAG	9.80269	9.54473	0.257966	0	38	37	1	0	1.55598	3.45073	2.50452	0	0	57	67	0	51	0	0
ENST00000336990.8	chr18	46	1	1670	486	74	1110	PRELID3A	TAA	TAAG	2.06372	2.06372	0	0	8	8	0	0	1.23576	4.24635	0	0	0	27	9	0	21	0	0
ENST00000269260.7	chr17	70	1	1733	1197	84	452	ARRB2	TAG	TAGG	40.7586	39.4687	1.03186	0.257966	158	153	4	1	23.5191	32.973	12.2841	0.57072	0.0173087	45	4	0	39	0	0
ENST00000279907.12	chr12	679	-1	5153	4362	233	558	UHRF1BP1L	TAG	TAGC	38.1789	33.5355	4.12745	0.515931	148	130	16	2	7.40906	7.68811	17.7144	0.924608	0.120265	30	12	0	24	0	0
ENST00000341653.6	chr14	292	-1	285	219	42	24	MAX	TAA	TAAT	17.2837	14.704	2.57966	0	67	57	10	0	60.6445	67.1417	61.4204	0	0	18	1	0	12	0	0
ENST00000398073.7	chr12	539	-1	4740	783	288	3669	CTDSP2	TAG	TAGC	31.7298	19.6054	9.28676	2.83762	123	76	36	11	6.69404	25.0388	32.2457	0.773405	0.0308882	72	47	0	66	0	0
ENST00000395284.7	chr10	227	1	1868	861	136	871	CDK1	TAG	TAGC	253.322	230.879	15.7359	6.70711	982	895	61	26	135.611	268.152	115.705	7.70047	0.0287168	126	21	5.93321	120	49.4434	0.184385
ENST00000280020.10	chr18	122	1	4808	1701	6	3101	KIAA1328	TGA	TGAC	6.96507	6.96507	0	0	27	27	0	0	1.44864	4.09469	0	0	0	21	37	0	15	0	0
ENST00000370630.6	chr1	769	-1	6526	1125	19	5382	CTBS	TGA	TGAA	10.3186	9.80269	0	0.515931	40	38	0	2	1.58116	8.7135	0	0.0958624	0.0110016	120	131	0.515931	114	4.52571	0.519391
ENST00000530277.5	chr11	1044	-1	3939	615	401	2923	SCN3B	TAG	TAGA	1.54779	1.03186	0.515931	0	6	4	2	0	0.392941	1.67783	1.28661	0	0	21	55	0	15	0	0
ENST00000555761.5	chr14	401	-1	1810	1683	23	104	SNW1	TGA	TGAA	121.244	120.728	0.257966	0.257966	470	468	1	1	66.9855	71.7337	11.2159	2.48044	0.0345784	104	0	0.257966	98	2.6323	0.0366954
ENST00000406438.5	chr17	269	1	8252	2781	491	4980	SMCR8	TGA	TGAG	21.6691	19.3474	2.06372	0.257966	84	75	8	1	2.62592	6.957	4.20311	0.0518003	0.00744578	21	75	0	15	0	0
ENST00000298295.3	chr10	163	-1	2075	606	212	1257	DEPP1	TGA	TGAC	5.67524	4.38542	0.515931	0.773897	22	17	2	3	2.73506	7.23666	2.43364	0.61567	0.0850765	159	21	0.773897	153	5.05815	0.698962
ENST00000333602.12	chr3	947	-1	4431	3084	537	810	TNK2	TGA	TGAG	9.0288	6.44914	2.32169	0.257966	35	25	9	1	2.03764	2.09116	4.32345	0.318476	0.152296	45	6	0.257966	39	6.6145	3.16308
ENST00000258975.7	chr17	825	1	1401	861	183	357	TACO1	TAA	TAAC	61.3958	53.9148	6.19117	1.28983	238	209	24	5	43.8228	62.6188	33.8316	3.61296	0.0576977	33	8	0	27	0	0
ENST00000535621.6	chr16	219	1	2003	1464	182	357	PDXDC1	TGA	TGAG	54.1728	52.367	1.80576	0	210	203	7	0	27.0458	35.7698	9.92175	0	0	81	5	0	75	0	0
ENST00000219302.7	chr16	64	-1	1024	477	190	357	NME3	TAG	TAGC	47.9816	43.8542	1.80576	2.32169	186	170	7	9	46.857	91.9374	9.504	6.50333	0.0707365	342	1	2.32169	336	6.90979	0.0751576
ENST00000406652.5	chr2	208	1	5439	1581	316	3542	MTA3	TGA	TGAG	44.886	41.5325	3.09559	0.257966	174	161	12	1	8.25262	26.2697	9.79616	0.0728305	0.00277241	51	26	0	45	0	0
ENST00000298289.6	chr14	187	-1	701	288	154	259	RPL36AL	TAA	TAAA	151.426	118.664	29.1501	3.61152	587	460	113	14	216.014	412.028	189.286	13.9441	0.0338425	42	2	2.57966	36	71.6571	0.173913
ENST00000450142.7	chr12	616	-1	5575	3060	160	2355	PPP1R12A	TAA	TAAA	62.9436	61.6538	0.773897	0.515931	244	239	3	2	11.2903	20.1483	4.83685	0.219079	0.0108733	213	50	0.515931	207	2.49242	0.123704
ENST00000358697.5	chrX	298	-1	4068	2367	394	1307	ZXDA	TGA	TGAA	5.15931	5.15931	0	0	20	20	0	0	1.26827	2.17968	0	0	0	33	28	0	27	0	0
ENST00000222122.9	chr19	965	-1	2184	945	438	801	DBP	TGA	TGAG	19.8634	12.3823	7.22304	0.257966	77	48	28	1	9.09494	13.103	16.491	0.322054	0.0245787	267	12	0.257966	261	0.988374	0.075431
ENST00000425146.5	chrX	500	1	2432	1602	365	465	PAK3	TAA	TAAG	2.57966	2.57966	0	0	10	10	0	0	1.06071	1.61027	0	0	0	36	8	0	30	0	0
ENST00000262306.11	chr16	109	-1	537	453	32	52	ELOB	TAA	TAAT	235.781	235.265	0.257966	0.257966	914	912	1	1	439.07	519.348	8.06142	4.96088	0.00955213	39	2	0.257966	33	7.81714	0.0150518
ENST00000293525.5	chr12	375	1	2046	1428	46	572	KRT86	TAG	TAGG	1.54779	1.54779	0	0	6	6	0	0	0.756497	1.08389	0	0	0	210	4	0	204	0	0
ENST00000617859.4	chr10	629	-1	4497	1227	304	2966	IKZF5	TGA	TGAT	12.8983	7.73897	4.64338	0.515931	50	30	18	2	2.8682	6.30723	15.2743	0.173948	0.0275792	195	57	0.257966	189	1.3649	0.216402
ENST00000320776.4	chr4	70	1	1572	621	149	802	BLOC1S4	TGA	TGAC	24.7647	23.2169	0.257966	1.28983	96	90	1	5	15.7536	37.3863	1.73131	1.60826	0.0430175	60	21	1.03186	54	19.1086	0.511111
ENST00000405938.5	chr22	116	-1	2851	2481	349	21	TFIP11	TGA	TGAA	59.0741	50.3033	8.51286	0.257966	229	195	33	1	20.7205	20.2754	24.3922	12.2841	0.605861	21	0	0.257966	15	17.1977	0.848205
ENST00000268182.10	chr15	480	1	7160	4941	94	2125	IQGAP1	TAA	TAAT	38.4369	37.663	0.257966	0.515931	149	146	1	2	5.36828	7.62254	2.74431	0.242791	0.0318517	186	33	0.257966	180	1.43314	0.188014
ENST00000376945.3	chr13	219	-1	2733	798	344	1591	SOX21	TGA	TGAC	18.3156	11.6085	4.64338	2.06372	71	45	18	8	6.70163	14.5469	13.4982	1.29712	0.0891682	138	21	1.80576	132	13.68	0.940404
ENST00000260753.8	chr10	391	1	6261	5310	66	885	KIF20B	TAA	TAAA	98.0269	97.511	0.257966	0.257966	380	378	1	1	15.6568	18.3637	3.90857	0.291487	0.015873	21	16	0	15	0	0
ENST00000429967.3	chrX	574	-1	3179	201	320	2658	APLN	TGA	TGAA	0.773897	0.257966	0.515931	0	3	1	2	0	0.24344	1.28341	1.61228	0	0	57	30	0	51	0	0
ENST00000357460.6	chr14	80	-1	4926	1620	159	3147	HOMEZ	TGA	TGAG	24.2488	22.9589	1.03186	0.257966	94	89	4	1	4.92261	14.1722	6.4897	0.0819719	0.005784	51	69	0.257966	45	5.73257	0.404494
ENST00000376300.7	chr2	582	-1	6788	1863	69	4856	CCDC93	TGA	TGAA	22.443	21.6691	0.257966	0.515931	87	84	1	2	3.30628	11.6313	3.73863	0.106246	0.0091345	30	89	0.257966	24	10.7486	0.924107
ENST00000309733.6	chr4	460	1	8799	366	121	8312	FAM241A	TAA	TAAA	16.2518	13.1562	2.57966	0.515931	63	51	10	2	1.84701	35.946	21.3195	0.0620706	0.00172677	51	162	0	45	0	0
ENST00000251810.7	chr8	430	-1	4886	1023	238	3625	RRM2B	TAA	TAAA	27.0864	26.3125	0.773897	0	105	102	3	0	5.54367	25.7209	3.25167	0	0	27	67	0	21	0	0
ENST00000396813.5	chr14	114	-1	1425	909	263	253	DHRS1	TAA	TAAC	7.99693	6.96507	0.773897	0.257966	31	27	3	1	5.61188	7.66234	2.94257	1.01963	0.13307	105	5	0.257966	99	2.60571	0.340067
ENST00000243189.12	chr1	304	-1	1380	840	206	334	RSRP1	TAA	TAAA	10.8346	9.28676	1.54779	0	42	36	6	0	7.85113	11.0557	7.51356	0	0	21	4	0	15	0	0
ENST00000298282.14	chr11	1083	1	3597	1386	220	1991	PKNOX2	TAG	TAGT	11.0925	8.2549	2.83762	0	43	32	11	0	3.08383	5.95592	12.8983	0	0	30	24	0	24	0	0
ENST00000272418.7	chr2	444	-1	3253	1260	11	1982	MRPS5	TAA	TAAC	78.9375	78.6795	0	0.257966	306	305	0	1	24.2661	62.4441	0	0.130154	0.00208433	138	47	0.257966	132	1.95428	0.0312966
ENST00000298355.7	chr14	206	-1	5239	2100	1116	2023	TRIM9	TAA	TAAG	20.3793	18.5735	1.28983	0.515931	79	72	5	2	3.88992	8.84453	1.15576	0.255033	0.0288351	240	42	0.515931	234	2.20483	0.249288
ENST00000408912.7	chr16	416	1	3581	3060	311	210	ARMC5	TAG	TAGA	15.4779	15.4779	0	0	60	60	0	0	4.32224	5.05815	0	0	0	48	4	0	42	0	0
ENST00000372466.8	chrX	479	-1	1710	522	246	942	NUP62CL	TGA	TGAA	20.3793	15.7359	2.32169	2.32169	79	61	9	9	11.9177	30.1454	9.43777	2.46464	0.0817584	63	24	1.80576	57	31.68	1.05091
ENST00000239144.4	chr17	697	-1	1778	699	229	850	HOXB8	TAG	TAGG	11.8664	10.8346	0.773897	0.257966	46	42	3	1	6.67403	15.5001	3.37946	0.303489	0.0195798	102	10	0	96	0	0
ENST00000262093.10	chr18	176	-1	7632	1239	76	6317	FECH	TGA	TGAC	43.5962	40.2426	0.773897	2.57966	169	156	3	10	5.71229	32.4799	10.1829	0.408367	0.0125729	78	116	1.54779	72	21.4971	0.661859
ENST00000345317.7	chr7	130	-1	3794	1047	155	2592	SKAP2	TGA	TGAG	61.1378	58.5582	1.03186	1.54779	237	227	4	6	16.1144	55.9295	6.65718	0.597143	0.0106767	105	53	1.28983	99	13.0286	0.232946
ENST00000229758.8	chr6	852	-1	2009	1311	76	622	FBXO5	TGA	TGAT	66.8131	65.7812	0.515931	0.515931	259	255	2	2	33.2569	50.1764	6.78857	0.829471	0.0165311	39	15	0.257966	33	7.81714	0.155793
ENST00000355765.10	chr14	180	1	2823	1977	164	682	PRPF39	TGA	TGAT	24.2488	21.6691	1.28983	1.28983	94	84	5	5	8.58972	10.9606	7.8648	1.89124	0.172549	129	14	1.28983	123	10.4864	0.956736
ENST00000618550.5	chr19	218	-1	4422	4008	106	308	PRR36	TGA	TGAG	4.38542	4.12745	0	0.257966	17	16	0	1	0.991727	1.0298	0	0.837551	0.813312	117	3	0	111	0	0
ENST00000318596.7	chr19	505	1	3075	924	145	2006	SLC25A42	TAG	TAGG	4.90135	4.38542	0.257966	0.257966	19	17	1	1	1.59393	4.74612	1.77907	0.128597	0.0270952	345	22	0	339	0	0
ENST00000369983.3	chr10	510	1	6358	5547	254	557	GBF1	TAA	TAAG	110.151	102.154	7.481	0.515931	427	396	29	2	17.3248	18.4161	29.4528	0.926268	0.0502965	51	7	0	45	0	0
ENST00000568956.1	chr19	1199	1	3960	3147	348	465	ZNF865	TGA	TGAC	9.0288	8.2549	0.257966	0.515931	35	32	1	2	2.28	2.6231	0.74128	1.10953	0.422984	243	3	0.515931	237	2.17692	0.829905
ENST00000372153.5	chr9	586	-1	3240	2523	146	571	DDX31	TAA	TAAA	31.2138	30.6979	0.515931	0	121	119	2	0	9.6339	12.1672	3.53378	0	0	54	10	0	48	0	0
ENST00000215368.4	chr19	43	1	2379	609	290	1480	EFNA2	TAG	TAGT	1.54779	1.54779	0	0	6	6	0	0	0.650607	2.54153	0	0	0	333	10	0	327	0	0
ENST00000391860.7	chr1	1760	-1	10869	1542	398	8929	PGBD5	TGA	TGAT	13.1562	10.5766	2.06372	0.515931	51	41	8	2	1.21044	6.85901	5.18524	0.0577815	0.00842418	231	98	0.515931	225	2.29303	0.334309
ENST00000280571.9	chr12	892	-1	6096	603	291	5202	RILPL2	TAG	TAGA	7.99693	5.15931	2.83762	0	31	20	11	0	1.31183	8.55607	9.75128	0	0	18	72	0	12	0	0
ENST00000338891.11	chr6	716	-1	4096	3390	438	268	FAM184A	TGA	TGAA	12.8983	9.80269	3.09559	0	50	38	12	0	3.14899	2.89165	7.06755	0	0	48	3	0	42	0	0
ENST00000265316.9	chr2	995	-1	2935	2496	279	160	ABCB6	TGA	TGAC	14.1881	12.1244	2.06372	0	55	47	8	0	4.83411	4.85753	7.39686	0	0	33	4	0	27	0	0
ENST00000550804.6	chr12	424	-1	5531	2043	67	3421	CALCOCO1	TGA	TGAT	20.1213	19.0895	0.773897	0.257966	78	74	3	1	3.63792	9.34383	11.5507	0.0754065	0.00807019	228	43	0.257966	222	1.16201	0.124361
ENST00000406855.7	chr22	88	-1	1018	687	13	318	DERL3	TGA	TGAG	11.3505	11.3505	0	0	44	44	0	0	11.1498	16.5218	0	0	0	123	6	0	117	0	0
ENST00000393240.7	chr12	614	1	3050	1236	665	1149	SYT1	TAA	TAAA	5.67524	5.41728	0.257966	0	22	21	1	0	1.86074	4.38291	0.387918	0	0	36	23	0	30	0	0
ENST00000472174.7	chr1	555	1	942	585	75	282	ATP6V0B	TAG	TAGA	176.706	169.483	1.03186	6.19117	685	657	4	24	187.586	289.715	13.7582	21.9545	0.0757797	267	1	5.93321	261	22.7326	0.0784653
ENST00000373095.6	chr9	515	-1	4572	1122	846	2604	FAM102A	TGA	TGAG	4.64338	1.80576	2.57966	0.257966	18	7	10	1	1.01561	1.60941	3.04924	0.0990651	0.0615537	147	18	0	141	0	0
ENST00000473183.6	chr16	590	-1	3748	2121	533	1094	ESRP2	TAG	TAGG	4.38542	4.38542	0	0	17	17	0	0	1.17007	2.06762	0	0	0	240	11	0	234	0	0
ENST00000393437.7	chr2	497	-1	13867	2232	634	11001	LONRF2	TGA	TGAT	16.2518	15.4779	0.515931	0.257966	63	60	2	1	1.17198	6.93456	0.813772	0.0234493	0.00338151	45	194	0	39	0	0
ENST00000397203.6	chr12	9	1	9073	3234	151	5688	ERC1	TGA	TGAC	35.3413	31.7298	2.32169	1.28983	137	123	9	5	3.89522	9.81131	15.3754	0.226763	0.0231124	126	76	1.28983	120	10.7486	1.09553
ENST00000361175.8	chr10	371	1	3904	1812	363	1729	PAPSS2	TAA	TAAG	26.3125	26.0545	0	0.257966	102	101	0	1	6.73988	14.3789	0	0.149199	0.0103763	27	31	0.257966	21	12.2841	0.854314
ENST00000372458.8	chr1	545	-1	1421	807	105	509	ELOVL1	TGA	TGAG	76.6158	69.1348	5.93321	1.54779	297	268	23	5	53.9168	85.6689	56.5067	3.04085	0.0354954	18	2	0.773897	12	64.4914	0.752798
ENST00000371224.7	chr10	427	-1	3307	2355	137	815	ALDH18A1	TGA	TGAA	127.951	121.502	4.12745	2.32169	496	471	16	9	38.6909	51.5931	30.1274	2.8487	0.0552147	165	10	2.32169	159	14.6018	0.283019
ENST00000345941.2	chr13	146	-1	2383	1002	1137	244	LPAR6	TGA	TGAA	2.06372	1.54779	0.515931	0	8	6	2	0	0.86602	1.5447	0.453765	0	0	54	5	0	48	0	0
ENST00000645955.1	chr13	161	1	1784	837	153	794	RNASEH2B	TGA	TGAG	34.0515	28.3762	5.67524	0	132	110	22	0	19.0871	33.9023	37.0931	0	0	48	9	0	42	0	0
ENST00000360000.8	chrX	446	-1	1086	321	140	625	TCEAL8	TGA	TGAA	93.1256	72.4883	14.704	5.93321	361	281	57	23	85.751	225.82	105.029	9.49313	0.0420384	60	9	2.83762	54	52.5485	0.232701
ENST00000374403.4	chrX	328	1	4343	3666	62	615	KIF4A	TGA	TGAA	63.9755	62.4277	0	1.54779	248	242	0	6	14.7307	17.0288	0	2.51674	0.147793	75	10	1.03186	69	14.9545	0.878189
ENST00000280871.9	chr12	264	-1	7176	1914	267	4995	SLC2A13	TAA	TAAT	12.3823	11.6085	0.773897	0	48	45	3	0	1.72552	6.06502	2.89849	0	0	84	98	0	78	0	0
ENST00000377727.1	chr6	125	-1	352	279	4	69	HIST1H4H	TAA	TAAG	715.597	704.246	1.28983	10.0607	2773	2729	5	39	2032.94	2524.18	322.457	145.807	0.057764	69	0	10.0607	63	159.693	0.0632653
ENST00000534313.6	chr11	621	1	3454	3096	167	191	SIPA1	TGA	TGAG	17.7996	16.2518	1.54779	0	69	63	6	0	5.15334	5.2493	9.26822	0	0	27	2	0	21	0	0
ENST00000354284.8	chr11	995	1	1411	1023	57	331	TMEM25	TAA	TAAC	3.61152	3.35355	0.257966	0	14	13	1	0	2.55955	3.27816	4.52571	0	0	96	5	0	90	0	0
ENST00000590194.5	chr17	632	-1	1497	1023	121	353	SLC25A39	TGA	TGAA	89.5141	75.8419	12.3823	1.28983	347	294	48	5	59.7956	74.1367	102.333	3.6539	0.049286	282	2	1.28983	276	4.67329	0.0630361
ENST00000335183.11	chr14	223	1	796	606	56	134	CDKN3	TAA	TAAA	39.9847	39.2108	0.257966	0.515931	155	152	1	2	50.232	64.7042	4.60653	3.85023	0.0595051	51	3	0.257966	45	5.73257	0.0885965
ENST00000338791.11	chr7	620	-1	2566	1767	75	724	IMPDH1	TGA	TGAG	48.4975	47.9816	0	0.515931	188	186	0	2	18.9001	27.1543	0	0.712612	0.0262431	75	4	0.515931	69	7.47726	0.275362
ENST00000645929.1	chr14	48	-1	7377	6876	95	406	CHD8	TGA	TGAA	114.279	109.635	3.35355	1.28983	443	425	12	5	15.4912	15.9446	35.3006	3.17692	0.199247	201	4	1.28983	195	6.6145	0.414842
ENST00000359238.6	chr17	690	1	2270	780	261	1229	SNX11	TGA	TGAG	11.8664	10.3186	1.03186	0.515931	46	40	4	2	5.2275	13.229	3.9535	0.419798	0.0317331	132	8	0.257966	126	2.04735	0.154762
ENST00000611250.4	chrX	170	1	4668	2439	70	2159	JADE3	TGA	TGAT	24.2488	23.9908	0	0.257966	94	93	0	1	5.19468	9.83633	0	0.119484	0.0121472	126	38	0.257966	120	2.14971	0.218548
ENST00000510878.1	chr1	139	1	804	435	28	341	AGTRAP	TAA	TAAG	41.7904	39.7267	0	2.06372	162	154	0	8	51.9781	91.3258	0	6.05198	0.066268	234	3	2.06372	228	9.05142	0.0991114
ENST00000573759.1	chr17	104	1	2159	585	323	1251	MIS12	TAA	TAAT	15.9939	12.3823	3.09559	0.515931	62	48	12	2	7.408	21.1664	9.58386	0.412415	0.0194844	39	18	0	33	0	0
ENST00000248104.11	chr16	53	-1	4275	657	589	3029	UNKL	TGA	TGAC	7.99693	4.38542	2.57966	1.03186	31	17	10	4	1.87063	6.67491	4.37972	0.340661	0.0510361	279	37	1.03186	273	3.77972	0.566257
ENST00000255882.10	chr22	46	-1	6707	6276	81	350	PI4KA	TGA	TGAG	107.83	106.282	0.257966	1.28983	418	412	1	5	16.0772	16.9346	3.18476	3.68522	0.217614	279	3	1.28983	273	4.72464	0.278993
ENST00000613397.4	chr11	882	1	4021	1824	1723	474	BIRC2	TAA	TAAA	23.9908	17.0257	6.96507	0	93	66	27	0	5.96638	9.33428	4.04241	0	0	54	9	0	48	0	0
ENST00000274140.10	chr5	41	1	9596	2700	198	6698	2020-03-06	TAA	TAAA	156.327	152.2	3.09559	1.03186	606	590	12	4	16.2909	56.3703	15.6343	0.154055	0.00273292	81	141	0.773897	75	10.3186	0.183051
ENST00000573584.6	chr17	99	-1	3566	2193	6	1367	NUP88	TGA	TGAC	106.024	105.766	0	0.257966	411	410	0	1	29.7319	48.2289	0	0.188709	0.00391279	27	34	0	21	0	0
ENST00000271526.9	chr1	1249	1	2023	1443	231	349	PRCC	TAG	TAGG	147.814	98.8008	48.4975	0.515931	573	383	188	2	73.0669	68.469	209.946	1.47831	0.021591	87	4	0.515931	81	6.36952	0.0930278
ENST00000328194.8	chr11	180	-1	4946	3831	275	840	DENND5A	TGA	TGAC	35.8572	27.3444	8.51286	0	139	106	33	0	7.24974	7.13765	30.9559	0	0	30	14	0	24	0	0
ENST00000309558.8	chr3	133	-1	4557	1857	7	2693	SUSD5	TAG	TAGG	56.7524	56.2365	0	0.515931	220	218	0	2	12.4539	30.2835	0	0.191582	0.00632629	75	54	0.515931	69	7.47726	0.246909
ENST00000332624.8	chr2	886	-1	6344	2712	302	3330	TRAK2	TGA	TGAG	10.0607	5.93321	4.12745	0	39	23	16	0	1.58585	2.18776	13.6671	0	0	18	63	0	12	0	0
ENST00000584773.5	chr17	773	-1	1272	729	118	425	SRSF1	TAA	TAAG	425.385	410.939	13.6722	0.773897	1649	1593	53	3	334.422	563.703	115.866	1.82093	0.00323031	102	6	0.515931	96	5.37428	0.0095339
ENST00000344517.5	chr1	1756	-1	3824	2184	49	1591	ABCB10	TAA	TAAG	44.886	44.3701	0.257966	0.257966	174	172	1	1	11.738	20.316	5.2646	0.162141	0.00798094	18	35	0	12	0	0
ENST00000301919.9	chr11	903	-1	4058	1005	1423	1630	MSANTD4	TGA	TGAT	25.2806	17.7996	6.44914	1.03186	98	69	25	4	6.22982	17.7111	4.53207	0.633044	0.0357429	21	41	0.257966	15	17.1977	0.971014
ENST00000431561.7	chr16	131	-1	3303	1155	607	1541	ZNF200	TAA	TAAT	18.0576	12.3823	5.67524	0	70	48	22	0	5.46703	10.7206	9.34966	0	0	60	27	0	54	0	0
ENST00000434041.6	chr17	661	-1	753	345	81	327	ARL17B	TGA	TGAT	17.0257	15.22	1.80576	0	66	59	7	0	22.6105	44.1159	22.2933	0	0	57	5	0	51	0	0
ENST00000263805.8	chr15	117	-1	10415	5619	321	4475	ZNF106	TGA	TGAA	47.7236	47.2077	0	0.515931	185	183	0	2	4.5822	8.40144	0	0.115292	0.0137229	33	64	0.515931	27	19.1086	2.27444
ENST00000268638.10	chr16	712	1	2623	1248	57	1318	IRF8	TAA	TAAG	3.09559	3.09559	0	0	12	12	0	0	1.18017	2.48044	0	0	0	72	18	0	66	0	0
ENST00000373116.6	chr1	467	-1	908	741	103	64	MRPS15	TAA	TAAA	106.54	90.5459	15.9939	0	413	351	61	0	117.335	122.194	155.28	0	0	30	2	0	24	0	0
ENST00000373218.5	chr10	273	1	7446	330	251	6865	EIF4EBP2	TGA	TGAC	21.4111	14.962	5.15931	1.28983	83	58	20	5	2.87552	45.3394	20.555	0.187885	0.00414396	18	123	0	12	0	0
ENST00000643188.1	chr20	208	-1	1895	1392	160	343	GSS	TGA	TGAG	64.4914	64.2334	0	0.257966	250	249	0	1	34.0324	46.1447	0	0.752086	0.0162984	141	4	0.257966	135	1.91086	0.0414101
ENST00000378378.9	chr1	65	1	2777	2097	160	520	ARHGEF16	TAG	TAGC	5.15931	4.90135	0.257966	0	20	19	1	0	1.85787	2.33731	1.61228	0	0	492	3	0	486	0	0
ENST00000372745.1	chr10	318	-1	2275	1224	211	840	AP3M1	TGA	TGAG	96.2212	91.5778	2.32169	2.32169	373	355	9	9	42.295	74.8185	11.0033	2.76392	0.0369417	99	16	1.80576	93	19.4168	0.259518
ENST00000370693.5	chr6	523	1	6606	603	366	5637	BAG2	TAG	TAGT	46.6918	34.0515	10.5766	2.06372	181	132	41	8	7.06809	56.4701	28.8978	0.366103	0.00648314	63	124	1.03186	57	18.1028	0.320574
ENST00000395074.6	chr11	438	-1	1788	1128	83	577	LPXN	TAA	TAAT	1.28983	1.28983	0	0	5	5	0	0	0.72138	1.14346	0	0	0	69	16	0	63	0	0
ENST00000378076.4	chr10	69	-1	6502	3159	145	3198	ITGA8	TGA	TGAC	5.93321	5.93321	0	0	23	23	0	0	0.912521	1.87819	0	0	0	183	55	0	177	0	0
ENST00000322213.8	chrX	264	-1	9739	3669	122	5948	SMC1A	TAG	TAGC	322.199	317.814	0.257966	4.12745	1249	1232	1	16	33.0834	86.6213	2.11447	0.693922	0.00801099	132	92	2.83762	126	22.5208	0.259991
ENST00000414097.6	chr8	519	-1	3710	1152	862	1696	NDRG1	TAG	TAGG	131.82	124.597	5.41728	1.80576	511	483	21	7	35.5311	108.157	6.28454	1.06472	0.00984413	33	23	0.257966	27	9.55428	0.0883368
ENST00000593916.5	chr19	1238	1	503	273	160	70	ZNF773	TGA	TGAA	0.773897	0.773897	0	0	3	3	0	0	1.53856	2.83479	0	0	0	70	0	0	64	0	0
ENST00000396556.6	chr3	122	-1	6555	2262	117	4176	OSBPL10	TGA	TGAT	6.19117	6.19117	0	0	24	24	0	0	0.944496	2.73704	0	0	0	45	69	0	39	0	0
ENST00000484866.5	chr3	842	1	1685	1425	76	184	ZNF639	TGA	TGAT	30.9559	29.1501	1.54779	0.257966	120	113	6	1	18.3714	20.4562	20.3657	1.40199	0.068536	33	2	0	27	0	0
ENST00000295777.9	chr3	810	1	1862	1200	425	237	SERPINI1	TAA	TAAG	11.6085	11.6085	0	0	45	45	0	0	6.2344	9.67371	0	0	0	18	6	0	12	0	0
ENST00000483273.2	chr1	194	-1	2135	243	1693	199	UQCRHL	TAA	TAAA	77.9056	76.0998	0	1.80576	301	294	0	7	36.4897	313.168	0	9.07417	0.0289754	150	2	1.80576	144	12.54	0.0400424
ENST00000379719.8	chr11	182	1	6117	3084	106	2927	IPO7	TGA	TGAG	281.698	269.832	9.80269	2.06372	1092	1046	38	8	46.0517	87.4942	92.4782	0.705065	0.00805842	33	75	1.28983	27	47.7714	0.545995
ENST00000394249.8	chr15	489	-1	3027	1830	112	1085	PRC1	TGA	TGAG	212.564	201.471	4.64338	6.44914	824	781	18	25	70.2225	110.094	41.4588	5.94391	0.0539896	42	17	0.515931	36	14.3314	0.130175
ENST00000256442.10	chr5	193	1	1984	1269	107	608	CCNB1	TAA	TAAC	417.13	402.426	11.3505	3.35355	1617	1560	44	13	210.247	317.121	106.079	5.51571	0.0173931	120	11	3.35355	114	29.4171	0.0927632
ENST00000586682.1	chr19	425	1	1270	591	-1	680	RAB8A	TGA	TGAG	152.716	68.8768	81.0012	2.83762	592	267	314	11	120.249	116.543	-81001.2	4.17297	0.0358063	39	7	0.515931	33	15.6343	0.13415
ENST00000423759.5	chrX	342	1	7677	5655	70	1952	TAF1	TGA	TGAG	22.9589	22.443	0.257966	0.257966	89	87	1	1	2.99061	3.9687	3.68522	0.132155	0.0332992	48	41	0	42	0	0
ENST00000419938.5	chr2	668	-1	1710	630	227	853	ZEB2	TGA	TGAA	4.12745	2.83762	1.28983	0	16	11	5	0	2.41371	4.50416	5.68206	0	0	54	17	0	48	0	0
ENST00000406197.5	chr7	811	-1	515	246	133	136	CNPY1	TAG	TAGG	2.06372	1.80576	0.257966	0	8	7	1	0	4.00723	7.34048	1.93959	0	0	33	2	0	27	0	0
ENST00000375071.4	chr1	248	1	764	408	27	329	CDA	TGA	TGAC	1.54779	1.54779	0	0	6	6	0	0	2.02591	3.79361	0	0	0	27	4	0	21	0	0
ENST00000617178.4	chr22	312	-1	1961	657	48	1256	POLDIP3	TAA	TAAC	52.367	52.109	0	0.257966	203	202	0	1	26.7042	79.3136	0	0.205387	0.00258955	21	12	0	15	0	0
ENST00000369878.9	chr10	526	1	15812	2595	181	13036	CNNM2	TAG	TAGG	19.8634	18.8315	1.03186	0	77	73	4	0	1.25622	7.25684	5.7009	0	0	84	212	0	78	0	0
ENST00000356511.6	chr1	497	1	1034	858	10	166	PPIE	TAG	TAGA	59.848	59.848	0	0	232	232	0	0	57.8801	69.7529	0	0	0	162	1	0	156	0	0
ENST00000400198.8	chr13	257	-1	3318	789	212	2317	ARGLU1	TAA	TAAA	31.4718	26.3125	4.38542	0.773897	122	102	17	3	9.48517	33.3492	20.6859	0.334008	0.0100155	129	46	0.773897	123	6.29184	0.188666
ENST00000262370.12	chr16	160	1	3885	1698	129	2058	MGRN1	TGA	TGAG	47.2077	42.8223	3.35355	1.03186	183	166	13	4	12.1513	25.2193	25.9965	0.501391	0.0198813	141	8	0.515931	135	3.82171	0.151539
ENST00000380050.8	chr7	376	1	5126	1377	301	3448	CDK14	TGA	TGAC	9.80269	9.0288	0.257966	0.515931	38	35	1	2	1.91235	6.55686	0.857029	0.149632	0.0228207	90	62	0.515931	84	6.14204	0.936735
ENST00000366933.5	chr1	1681	1	5753	1053	29	4671	SPATA17	TAA	TAAA	3.09559	3.09559	0	0	12	12	0	0	0.538082	2.93978	0	0	0	39	119	0	33	0	0
ENST00000368599.4	chr6	697	1	9742	897	52	8793	CALHM5	TAG	TAGC	3.61152	3.35355	0	0.257966	14	13	0	1	0.370716	3.73863	0	0.0293376	0.00784715	18	170	0	12	0	0
ENST00000381844.8	chr2	29	-1	2171	705	158	1308	YWHAQ	TAA	TAAA	454.277	439.831	5.15931	9.28676	1761	1705	20	36	209.248	623.874	32.6539	7.09997	0.0113805	207	18	8.77083	201	43.636	0.0699435
ENST00000301717.8	chr16	67	-1	1404	1035	27	342	SPSB3	TGA	TGAC	14.962	13.4142	0	1.54779	58	52	0	6	10.6567	12.9606	0	4.52571	0.34919	216	1	1.28983	210	6.14204	0.473901
ENST00000324727.8	chr11	985	-1	4439	654	141	3644	SCN4B	TGA	TGAG	1.28983	0.773897	0.515931	0	5	3	2	0	0.290567	1.18333	3.65909	0	0	75	27	0	69	0	0
ENST00000377113.6	chr10	88	-1	3754	378	440	2936	CASC10	TGA	TGAA	4.12745	1.28983	1.80576	1.03186	16	5	7	4	1.09948	3.41224	4.104	0.351452	0.102997	21	35	0.257966	15	17.1977	5.04
ENST00000596536.5	chr19	466	1	3159	2637	277	245	FCHO1	TGA	TGAA	7.99693	7.73897	0	0.257966	31	30	0	1	2.53148	2.93476	0	1.05292	0.358776	51	4	0	45	0	0
ENST00000219204.8	chr16	495	1	1924	459	103	1362	ARL2BP	TAG	TAGG	33.7935	24.5067	6.96507	2.32169	131	95	27	9	17.5642	53.3916	67.622	1.70462	0.0319267	66	22	2.06372	60	34.3954	0.644211
ENST00000404914.8	chr2	1144	1	2752	1149	16	1587	ATG4B	TGA	TGAA	50.0453	48.7555	0	1.28983	194	189	0	5	18.1851	42.433	0	0.812746	0.0191536	30	19	0.257966	24	10.7486	0.253307
ENST00000234392.3	chr2	332	1	1116	840	40	236	VAX2	TAA	TAAG	3.86948	3.86948	0	0	15	15	0	0	3.46728	4.60653	0	0	0	180	2	0	174	0	0
ENST00000332496.10	chr15	475	1	3736	2481	234	1021	SEMA4B	TGA	TGAG	10.8346	10.3186	0.515931	0	42	40	2	0	2.90004	4.15906	2.20483	0	0	162	9	0	156	0	0
ENST00000314425.9	chrX	339	-1	5491	4080	125	1286	ZMYM3	TGA	TGAG	90.288	89.5141	0.257966	0.515931	350	347	1	2	16.4429	21.9397	2.06372	0.401191	0.018286	108	17	0.515931	102	5.05815	0.230548
ENST00000418331.7	chr11	368	1	7800	3981	348	3471	PTPRJ	TAA	TAAT	11.0925	10.5766	0.257966	0.257966	43	41	1	1	1.42212	2.65677	0.74128	0.0743203	0.0279739	120	46	0.257966	114	2.26286	0.851733
ENST00000244050.3	chr20	359	1	1660	762	74	824	SNAI1	TGA	TGAC	3.61152	3.35355	0	0.257966	14	13	0	1	2.17561	4.40099	0	0.313065	0.0711352	336	5	0.257966	330	0.781714	0.177622
ENST00000614691.1	chr12	458	1	1323	798	71	454	METTL7B	TAG	TAGC	19.6054	19.3474	0.257966	0	76	75	1	0	14.8189	24.2449	3.63332	0	0	36	5	0	30	0	0
ENST00000506784.5	chr1	1601	1	2098	1482	214	402	CDK18	TGA	TGAG	11.6085	8.51286	1.03186	2.06372	45	33	4	8	5.5331	5.74417	4.82179	5.13364	0.893713	237	2	1.80576	231	7.81714	1.36088
ENST00000355673.8	chr12	522	1	4157	2979	270	908	MBD6	TAG	TAGC	16.7678	12.3823	4.38542	0	65	48	17	0	4.03362	4.15655	16.2423	0	0	45	7	0	39	0	0
ENST00000358365.7	chr17	366	1	3252	2043	221	988	RHOT1	TGA	TGAT	28.8921	27.0864	1.03186	0.773897	112	105	4	3	8.88442	13.2581	4.66906	0.783296	0.0590804	54	21	0.257966	48	5.37428	0.405357
ENST00000313375.8	chr7	296	-1	3207	2526	24	657	MLXIPL	TAG	TAGT	4.38542	4.38542	0	0	17	17	0	0	1.36745	1.73611	0	0	0	231	3	0	225	0	0
ENST00000309083.7	chr12	63	1	1136	276	365	495	PTMS	TGA	TGAG	105.766	57.2684	35.8572	12.6403	410	222	139	49	93.1038	207.494	98.239	25.536	0.123069	207	2	11.3505	201	56.4701	0.272153
ENST00000332853.9	chr10	195	-1	6369	930	31	5408	VSTM4	TAG	TAGT	2.06372	2.06372	0	0	8	8	0	0	0.324026	2.21906	0	0	0	30	89	0	24	0	0
[truncated: 8,836 more rows]

## Sheet: Genta merged
#transcript	chrom	featnum	strand	mrnalen	cdslen	utr5len	utr3len	gene_name	stopcodon	stop4nt	mrnaCounts	cdsCounts	utr5Counts	utr3Counts	RAWmrnaCounts	RAWcdsCounts	RAWutr5Counts	RAWutr3Counts	mrnaDensity_rpkm	cdsDensity_rpkm	utr5Density_rpkm	utr3Density_rpkm	utr3_occupancy	utr3LenAdj	inframeStopCount	utr3AdjCounts	utr3LenAdjCalc	utr3AdjDensity_rpkm	RRTS
[truncated: 9,033 more rows]

[truncated: 24 more sheets: Parom merged, Neo merged, Tobra merged, Amik merged, G418 2.0mg|mL 24hr merged, G418 0.5mg|mL 10min merged, Untr-Rep1, Untr-Rep2, G418_0.5mg|mL-Rep1, G418_0.5mg|mL-Rep2, Genta-Rep1, Genta-Rep2, Parom-Rep1, Parom-Rep2, Neo-Rep1, Neo-Rep2, Tobra-Rep1, Tobra-Rep2, Amik-Rep1, Amik-Rep2 …]
